# Supplementary material for: Knowledge engineering tools for reasoning with scientific observations and interpretations: a neural connectivity use case
Source: BMC Bioinformatics. 2011 Aug 22;12:351. doi: 10.1186/1471-2105-12-351 (PMC3176268; doi:10.1186/1471-2105-12-351)
Supplement: Additional file 2 — Brain region information from the Swanson 1998 atlas as downloaded from the BAMS web site. [file 1471-2105-12-351-S2.XML]

<?xml version="1.0" encoding="UTF-8" ?>
<nomenclature id="a2" name="Swanson 1998" description="BAMS prototype XML nomenclature protocol" status="beta-1" version="1.2.2">
	<url_bases>
		<url_base id="u1" url="http://brancusi.usc.edu/bkms/brain/show-braing2.php" /> 
		<url_base id="u2" url="http://brancusi.usc.edu/bkms/brain/conef-det.php" /> 
		<url_base id="u3" url="http://brancusi.usc.edu/bkms/brain/show-chemo.php" /> 
		<url_base id="u4" url="http://brancusi.usc.edu/bkms/brain/show-cell.php" /> 
	</url_bases>
	<parts>
		<part id="p908" name="Abducens nerve" abbreviation="VIn" is_part_of_idrefs="p886" url_base_ref="u1" url_param="aidi=908">
		</part>
		<part id="p524" name="Abducens nucleus" abbreviation="VI" is_part_of_idrefs="p519" url_base_ref="u1" url_param="aidi=524">
			<sources>
					<source id="s835" name="Flocculus" abbreviation="FL" url_base_ref="u2" url_param="eff=835&amp;aff=524" />
			</sources>
			<molecules_in_region>
					<molecule_in_region id="m17" name= "beta2 subunit nicotinic receptor" abbreviation="beta2 nAChR" url_base_ref="u3" url_param="aidi=524&amp;chem=17&amp;type=1&amp;what=0" />
					<molecule_in_region id="m15" name= "alpha4-1 subunit nicotinic receptor" abbreviation="alpha4-1 nAChR" url_base_ref="u3" url_param="aidi=524&amp;chem=15&amp;type=1&amp;what=0" />
					<molecule_in_region id="m16" name= "alpha4-2 subunit nicotinic receptor" abbreviation="alpha4-2 nAChR" url_base_ref="u3" url_param="aidi=524&amp;chem=16&amp;type=1&amp;what=0" />
					<molecule_in_region id="m19" name= "sulfhydryl oxidase" abbreviation="QSOX" url_base_ref="u3" url_param="aidi=524&amp;chem=19&amp;type=1&amp;what=0" />
			</molecules_in_region>
			<cells>
					<cell id="c241" name= "motor neuron, extraocular muscles" url_base_ref="u4" url_param="aidi=524&amp;id2=241" />
			</cells>
		</part>
		<part id="p526" name="Abducens nucleus proper" abbreviation="VI_p" is_part_of_idrefs="p524" url_base_ref="u1" url_param="aidi=526">
		</part>
		<part id="p525" name="Accesory abducens nucleus" abbreviation="ACVI" is_part_of_idrefs="p524" url_base_ref="u1" url_param="aidi=525">
		</part>
		<part id="p866" name="Accessory facial nucleus" abbreviation="ACVII" is_part_of_idrefs="p865" url_base_ref="u1" url_param="aidi=866">
			<sources>
					<source id="s111" name="Bed nuclei of the stria terminalis rhomboid nucleus" abbreviation="BSTrh" url_base_ref="u2" url_param="eff=111&amp;aff=866" />
			</sources>
		</part>
		<part id="p37" name="Accessory olfactory bulb" abbreviation="AOB" is_part_of_idrefs="p30" url_base_ref="u1" url_param="aidi=37">
			<targets>
				<target id="t233" name="Supraoptic nucleus" abbreviation="SO" url_base_ref="u2" url_param="eff=37&amp;aff=233" />
			</targets>
		</part>
		<part id="p38" name="Accessory olfactory bulb, glomerular layer" abbreviation="AOBgl" is_part_of_idrefs="p37" url_base_ref="u1" url_param="aidi=38">
		</part>
		<part id="p40" name="Accessory olfactory bulb, granular layer" abbreviation="AOBgr" is_part_of_idrefs="p37" url_base_ref="u1" url_param="aidi=40">
			<sources>
					<source id="s680" name="Cortical nucleus of the amygdala posterior part medial zone" abbreviation="COApm" url_base_ref="u2" url_param="eff=680&amp;aff=40" />
			</sources>
		</part>
		<part id="p39" name="Accessory olfactory bulb, mitral layer" abbreviation="AOBmi" is_part_of_idrefs="p37" url_base_ref="u1" url_param="aidi=39">
			<sources>
					<source id="s261" name="Medial nucleus of the amygdala anterodorsal part" abbreviation="MEAad" url_base_ref="u2" url_param="eff=261&amp;aff=39" />
			</sources>
			<molecules_in_region>
					<molecule_in_region id="m19" name= "sulfhydryl oxidase" abbreviation="QSOX" url_base_ref="u3" url_param="aidi=39&amp;chem=19&amp;type=1&amp;what=0" />
			</molecules_in_region>
		</part>
		<part id="p894" name="Accessory optic tract" abbreviation="aot" is_part_of_idrefs="p893" url_base_ref="u1" url_param="aidi=894">
		</part>
		<part id="p930" name="Accessory spinal nerve" abbreviation="XIn" is_part_of_idrefs="p886" url_base_ref="u1" url_param="aidi=930">
		</part>
		<part id="p701" name="Agranular insular area" abbreviation="AI" is_part_of_idrefs="p29" url_base_ref="u1" url_param="aidi=701">
			<sources>
					<source id="s321" name="Lateral hypothalamic area" abbreviation="LHA" url_base_ref="u2" url_param="eff=321&amp;aff=701" />
					<source id="s767" name="Prelimbic area" abbreviation="PL" url_base_ref="u2" url_param="eff=767&amp;aff=701" />
					<source id="s569" name="Dorsal nucleus raphe" abbreviation="DR" url_base_ref="u2" url_param="eff=569&amp;aff=701" />
					<source id="s411" name="Nucleus of the diagonal band" abbreviation="NDB" url_base_ref="u2" url_param="eff=411&amp;aff=701" />
					<source id="s633" name="Secondary motor area" abbreviation="MOs" url_base_ref="u2" url_param="eff=633&amp;aff=701" />
					<source id="s91" name="Parafascicular nucleus" abbreviation="PF" url_base_ref="u2" url_param="eff=91&amp;aff=701" />
					<source id="s44" name="Entorhinal area, lateral part" abbreviation="ENTl" url_base_ref="u2" url_param="eff=44&amp;aff=701" />
					<source id="s721" name="Subiculum ventral part" abbreviation="SUBv" url_base_ref="u2" url_param="eff=721&amp;aff=701" />
			</sources>
		</part>
		<part id="p702" name="Agranular insular area dorsal part" abbreviation="AId" is_part_of_idrefs="p701" url_base_ref="u1" url_param="aidi=702">
			<targets>
				<target id="t765" name="Perirhinal area" abbreviation="PERI" url_base_ref="u2" url_param="eff=702&amp;aff=765" />
				<target id="t704" name="Agranular insular area posterior part" abbreviation="AIp" url_base_ref="u2" url_param="eff=702&amp;aff=704" />
				<target id="t632" name="Primary motor area" abbreviation="MOp" url_base_ref="u2" url_param="eff=702&amp;aff=632" />
				<target id="t403" name="Globus pallidus" abbreviation="GP" url_base_ref="u2" url_param="eff=702&amp;aff=403" />
				<target id="t407" name="Substantia innominata" abbreviation="SI" url_base_ref="u2" url_param="eff=702&amp;aff=407" />
				<target id="t129" name="Caudoputamen" abbreviation="CP" url_base_ref="u2" url_param="eff=702&amp;aff=129" />
				<target id="t355" name="Fundus of the striatum" abbreviation="FS" url_base_ref="u2" url_param="eff=702&amp;aff=355" />
				<target id="t410" name="Medial septal nucleus" abbreviation="MS" url_base_ref="u2" url_param="eff=702&amp;aff=410" />
				<target id="t411" name="Nucleus of the diagonal band" abbreviation="NDB" url_base_ref="u2" url_param="eff=702&amp;aff=411" />
			</targets>
			<sources>
					<source id="s767" name="Prelimbic area" abbreviation="PL" url_base_ref="u2" url_param="eff=767&amp;aff=702" />
					<source id="s66" name="Mediodorsal nucleus of the thalamus medial part" abbreviation="MDm" url_base_ref="u2" url_param="eff=66&amp;aff=702" />
					<source id="s632" name="Primary motor area" abbreviation="MOp" url_base_ref="u2" url_param="eff=632&amp;aff=702" />
					<source id="s73" name="Paraventricular nucleus of the thalamus" abbreviation="PVT" url_base_ref="u2" url_param="eff=73&amp;aff=702" />
					<source id="s69" name="Intermediodorsal nucleus of the thalamus" abbreviation="IMD" url_base_ref="u2" url_param="eff=69&amp;aff=702" />
					<source id="s679" name="Cortical nucleus of the amygdala posterior part lateral zone" abbreviation="COApl" url_base_ref="u2" url_param="eff=679&amp;aff=702" />
					<source id="s680" name="Cortical nucleus of the amygdala posterior part medial zone" abbreviation="COApm" url_base_ref="u2" url_param="eff=680&amp;aff=702" />
					<source id="s302" name="Ventromedial nucleus of the hypothalamus anterior part" abbreviation="VMHa" url_base_ref="u2" url_param="eff=302&amp;aff=702" />
					<source id="s787" name="Basomedial nucleus of the amygdala posterior part" abbreviation="BMAp" url_base_ref="u2" url_param="eff=787&amp;aff=702" />
					<source id="s786" name="Basomedial nucleus of the amygdala anterior part" abbreviation="BMAa" url_base_ref="u2" url_param="eff=786&amp;aff=702" />
					<source id="s111" name="Bed nuclei of the stria terminalis rhomboid nucleus" abbreviation="BSTrh" url_base_ref="u2" url_param="eff=111&amp;aff=702" />
					<source id="s112" name="Bed nuclei of the stria terminalis anterior division dorsomedial nucleus" abbreviation="BSTdm" url_base_ref="u2" url_param="eff=112&amp;aff=702" />
			</sources>
		</part>
		<part id="p704" name="Agranular insular area posterior part" abbreviation="AIp" is_part_of_idrefs="p701" url_base_ref="u1" url_param="aidi=704">
			<targets>
				<target id="t703" name="Agranular insular area ventral part" abbreviation="AIv" url_base_ref="u2" url_param="eff=704&amp;aff=703" />
				<target id="t765" name="Perirhinal area" abbreviation="PERI" url_base_ref="u2" url_param="eff=704&amp;aff=765" />
				<target id="t403" name="Globus pallidus" abbreviation="GP" url_base_ref="u2" url_param="eff=704&amp;aff=403" />
				<target id="t407" name="Substantia innominata" abbreviation="SI" url_base_ref="u2" url_param="eff=704&amp;aff=407" />
				<target id="t131" name="Nucleus accumbens" abbreviation="ACB" url_base_ref="u2" url_param="eff=704&amp;aff=131" />
				<target id="t129" name="Caudoputamen" abbreviation="CP" url_base_ref="u2" url_param="eff=704&amp;aff=129" />
				<target id="t355" name="Fundus of the striatum" abbreviation="FS" url_base_ref="u2" url_param="eff=704&amp;aff=355" />
				<target id="t357" name="Olfactory tubercle" abbreviation="OT" url_base_ref="u2" url_param="eff=704&amp;aff=357" />
				<target id="t666" name="Piriform area" abbreviation="PIR" url_base_ref="u2" url_param="eff=704&amp;aff=666" />
				<target id="t75" name="Nucleus reuniens" abbreviation="RE" url_base_ref="u2" url_param="eff=704&amp;aff=75" />
				<target id="t66" name="Mediodorsal nucleus of the thalamus medial part" abbreviation="MDm" url_base_ref="u2" url_param="eff=704&amp;aff=66" />
			</targets>
			<sources>
					<source id="s504" name="Parabrachial nucleus" abbreviation="PB" url_base_ref="u2" url_param="eff=504&amp;aff=704" />
					<source id="s702" name="Agranular insular area dorsal part" abbreviation="AId" url_base_ref="u2" url_param="eff=702&amp;aff=704" />
					<source id="s708" name="Ectorhinal area" abbreviation="ECT" url_base_ref="u2" url_param="eff=708&amp;aff=704" />
					<source id="s767" name="Prelimbic area" abbreviation="PL" url_base_ref="u2" url_param="eff=767&amp;aff=704" />
					<source id="s699" name="Primary visual area" abbreviation="VISp" url_base_ref="u2" url_param="eff=699&amp;aff=704" />
					<source id="s634" name="Auditory areas" abbreviation="AUD" url_base_ref="u2" url_param="eff=634&amp;aff=704" />
					<source id="s632" name="Primary motor area" abbreviation="MOp" url_base_ref="u2" url_param="eff=632&amp;aff=704" />
					<source id="s682" name="Primary somatosensory area" abbreviation="SSp" url_base_ref="u2" url_param="eff=682&amp;aff=704" />
					<source id="s691" name="Visual areas" abbreviation="VIS" url_base_ref="u2" url_param="eff=691&amp;aff=704" />
					<source id="s694" name="Anteromedial visual area" abbreviation="VISam" url_base_ref="u2" url_param="eff=694&amp;aff=704" />
					<source id="s73" name="Paraventricular nucleus of the thalamus" abbreviation="PVT" url_base_ref="u2" url_param="eff=73&amp;aff=704" />
					<source id="s69" name="Intermediodorsal nucleus of the thalamus" abbreviation="IMD" url_base_ref="u2" url_param="eff=69&amp;aff=704" />
					<source id="s633" name="Secondary motor area" abbreviation="MOs" url_base_ref="u2" url_param="eff=633&amp;aff=704" />
					<source id="s679" name="Cortical nucleus of the amygdala posterior part lateral zone" abbreviation="COApl" url_base_ref="u2" url_param="eff=679&amp;aff=704" />
					<source id="s680" name="Cortical nucleus of the amygdala posterior part medial zone" abbreviation="COApm" url_base_ref="u2" url_param="eff=680&amp;aff=704" />
					<source id="s302" name="Ventromedial nucleus of the hypothalamus anterior part" abbreviation="VMHa" url_base_ref="u2" url_param="eff=302&amp;aff=704" />
					<source id="s261" name="Medial nucleus of the amygdala anterodorsal part" abbreviation="MEAad" url_base_ref="u2" url_param="eff=261&amp;aff=704" />
					<source id="s267" name="Medial nucleus of the amygdala posteroventral part" abbreviation="MEApv" url_base_ref="u2" url_param="eff=267&amp;aff=704" />
					<source id="s787" name="Basomedial nucleus of the amygdala posterior part" abbreviation="BMAp" url_base_ref="u2" url_param="eff=787&amp;aff=704" />
					<source id="s786" name="Basomedial nucleus of the amygdala anterior part" abbreviation="BMAa" url_base_ref="u2" url_param="eff=786&amp;aff=704" />
					<source id="s571" name="Nucleus incertus compact part" abbreviation="NIc" url_base_ref="u2" url_param="eff=571&amp;aff=704" />
					<source id="s572" name="Nucleus incertus diffuse part" abbreviation="NId" url_base_ref="u2" url_param="eff=572&amp;aff=704" />
			</sources>
		</part>
		<part id="p703" name="Agranular insular area ventral part" abbreviation="AIv" is_part_of_idrefs="p701" url_base_ref="u1" url_param="aidi=703">
			<targets>
				<target id="t68" name="Mediodorsal nucleus of the thalamus lateral part" abbreviation="MDl" url_base_ref="u2" url_param="eff=703&amp;aff=68" />
				<target id="t281" name="Medial preoptic nucleus" abbreviation="MPN" url_base_ref="u2" url_param="eff=703&amp;aff=281" />
			</targets>
			<sources>
					<source id="s43" name="Entorhinal area" abbreviation="ENT" url_base_ref="u2" url_param="eff=43&amp;aff=703" />
					<source id="s704" name="Agranular insular area posterior part" abbreviation="AIp" url_base_ref="u2" url_param="eff=704&amp;aff=703" />
					<source id="s765" name="Perirhinal area" abbreviation="PERI" url_base_ref="u2" url_param="eff=765&amp;aff=703" />
					<source id="s767" name="Prelimbic area" abbreviation="PL" url_base_ref="u2" url_param="eff=767&amp;aff=703" />
					<source id="s68" name="Mediodorsal nucleus of the thalamus lateral part" abbreviation="MDl" url_base_ref="u2" url_param="eff=68&amp;aff=703" />
					<source id="s67" name="Mediodorsal nucleus of the thalamus central part" abbreviation="MDc" url_base_ref="u2" url_param="eff=67&amp;aff=703" />
					<source id="s66" name="Mediodorsal nucleus of the thalamus medial part" abbreviation="MDm" url_base_ref="u2" url_param="eff=66&amp;aff=703" />
					<source id="s535" name="Ventral tegmental area" abbreviation="VTA" url_base_ref="u2" url_param="eff=535&amp;aff=703" />
					<source id="s73" name="Paraventricular nucleus of the thalamus" abbreviation="PVT" url_base_ref="u2" url_param="eff=73&amp;aff=703" />
					<source id="s74" name="Parataenial nucleus" abbreviation="PT" url_base_ref="u2" url_param="eff=74&amp;aff=703" />
					<source id="s633" name="Secondary motor area" abbreviation="MOs" url_base_ref="u2" url_param="eff=633&amp;aff=703" />
					<source id="s679" name="Cortical nucleus of the amygdala posterior part lateral zone" abbreviation="COApl" url_base_ref="u2" url_param="eff=679&amp;aff=703" />
					<source id="s680" name="Cortical nucleus of the amygdala posterior part medial zone" abbreviation="COApm" url_base_ref="u2" url_param="eff=680&amp;aff=703" />
					<source id="s261" name="Medial nucleus of the amygdala anterodorsal part" abbreviation="MEAad" url_base_ref="u2" url_param="eff=261&amp;aff=703" />
					<source id="s787" name="Basomedial nucleus of the amygdala posterior part" abbreviation="BMAp" url_base_ref="u2" url_param="eff=787&amp;aff=703" />
					<source id="s786" name="Basomedial nucleus of the amygdala anterior part" abbreviation="BMAa" url_base_ref="u2" url_param="eff=786&amp;aff=703" />
					<source id="s112" name="Bed nuclei of the stria terminalis anterior division dorsomedial nucleus" abbreviation="BSTdm" url_base_ref="u2" url_param="eff=112&amp;aff=703" />
			</sources>
		</part>
		<part id="p148" name="Alveus of fornix" abbreviation="alv" is_part_of_idrefs="p147" url_base_ref="u1" url_param="aidi=148">
		</part>
		<part id="p726" name="Ammon Horn" abbreviation="CA" is_part_of_idrefs="p725" url_base_ref="u1" url_param="aidi=726">
			<targets>
				<target id="t727" name="Field CA1" abbreviation="CA1" url_base_ref="u2" url_param="eff=726&amp;aff=727" />
			</targets>
			<sources>
					<source id="s709" name="Parasubiculum" abbreviation="PAR" url_base_ref="u2" url_param="eff=709&amp;aff=726" />
					<source id="s49" name="Presubiculum" abbreviation="PRE" url_base_ref="u2" url_param="eff=49&amp;aff=726" />
					<source id="s739" name="Field CA3" abbreviation="CA3" url_base_ref="u2" url_param="eff=739&amp;aff=726" />
					<source id="s320" name="Lateral preoptic area" abbreviation="LPO" url_base_ref="u2" url_param="eff=320&amp;aff=726" />
					<source id="s411" name="Nucleus of the diagonal band" abbreviation="NDB" url_base_ref="u2" url_param="eff=411&amp;aff=726" />
			</sources>
		</part>
		<part id="p144" name="Amygdalar capsule" abbreviation="amc" is_part_of_idrefs="p143" url_base_ref="u1" url_param="aidi=144">
		</part>
		<part id="p145" name="Ansa peduncularis" abbreviation="apd" is_part_of_idrefs="p143" url_base_ref="u1" url_param="aidi=145">
		</part>
		<part id="p821" name="Ansiform lobule" abbreviation="AN" is_part_of_idrefs="p817" url_base_ref="u1" url_param="aidi=821">
		</part>
		<part id="p822" name="Ansiform lobule crus 1" abbreviation="ANcr1" is_part_of_idrefs="p821" url_base_ref="u1" url_param="aidi=822">
			<sources>
					<source id="s855" name="Medial accessory olive" abbreviation="IOma" url_base_ref="u2" url_param="eff=855&amp;aff=822" />
			</sources>
		</part>
		<part id="p823" name="Ansiform lobule crus 1 sublobule a" abbreviation="ANcr1-a" is_part_of_idrefs="p822" url_base_ref="u1" url_param="aidi=823">
		</part>
		<part id="p824" name="Ansiform lobule crus 1 sublobule b" abbreviation="ANcr1-b" is_part_of_idrefs="p822" url_base_ref="u1" url_param="aidi=824">
		</part>
		<part id="p825" name="Ansiform lobule crus 1 sublobule c" abbreviation="ANcr1-c" is_part_of_idrefs="p822" url_base_ref="u1" url_param="aidi=825">
		</part>
		<part id="p826" name="Ansiform lobule crus 1 sublobule d" abbreviation="ANcr1-d" is_part_of_idrefs="p822" url_base_ref="u1" url_param="aidi=826">
		</part>
		<part id="p827" name="Ansiform lobule crus 2" abbreviation="ANcr2" is_part_of_idrefs="p821" url_base_ref="u1" url_param="aidi=827">
			<sources>
					<source id="s855" name="Medial accessory olive" abbreviation="IOma" url_base_ref="u2" url_param="eff=855&amp;aff=827" />
			</sources>
		</part>
		<part id="p828" name="Ansiform lobule crus 2 sublobule a" abbreviation="ANcr2-a" is_part_of_idrefs="p827" url_base_ref="u1" url_param="aidi=828">
		</part>
		<part id="p829" name="Ansiform lobule crus 2 sublobule b" abbreviation="ANcr2-b" is_part_of_idrefs="p827" url_base_ref="u1" url_param="aidi=829">
		</part>
		<part id="p255" name="Anterior amygdaloid area" abbreviation="AAA" is_part_of_idrefs="p254" url_base_ref="u1" url_param="aidi=255">
			<targets>
				<target id="t321" name="Lateral hypothalamic area" abbreviation="LHA" url_base_ref="u2" url_param="eff=255&amp;aff=321" />
				<target id="t239" name="Paraventricular nucleus of the hypothalamus, descending division" abbreviation="PVHd" url_base_ref="u2" url_param="eff=255&amp;aff=239" />
				<target id="t311" name="Supramammillary nucleus" abbreviation="SUM" url_base_ref="u2" url_param="eff=255&amp;aff=311" />
				<target id="t318" name="Posterior hypothalamic nucleus" abbreviation="PH" url_base_ref="u2" url_param="eff=255&amp;aff=318" />
				<target id="t765" name="Perirhinal area" abbreviation="PERI" url_base_ref="u2" url_param="eff=255&amp;aff=765" />
				<target id="t45" name="Entorhinal area, lateral part layers 1-6" abbreviation="ENTl1-6" url_base_ref="u2" url_param="eff=255&amp;aff=45" />
				<target id="t46" name="Entorhinal area medial part, dorsal zone" abbreviation="ENTm" url_base_ref="u2" url_param="eff=255&amp;aff=46" />
				<target id="t260" name="Medial nucleus of the amygdala" abbreviation="MEA" url_base_ref="u2" url_param="eff=255&amp;aff=260" />
				<target id="t716" name="Subiculum" abbreviation="SUB" url_base_ref="u2" url_param="eff=255&amp;aff=716" />
				<target id="t728" name="Field CA1 stratum lacunosum-moleculare" abbreviation="CA1slm" url_base_ref="u2" url_param="eff=255&amp;aff=728" />
				<target id="t788" name="Posterior nucleus of the amygdala" abbreviation="PA" url_base_ref="u2" url_param="eff=255&amp;aff=788" />
				<target id="t106" name="Bed nuclei of the stria terminalis anterior division anterodorsal area" abbreviation="BSTad" url_base_ref="u2" url_param="eff=255&amp;aff=106" />
				<target id="t108" name="Bed nuclei of the stria terminalis anterior division anteroventral area" abbreviation="BSTav" url_base_ref="u2" url_param="eff=255&amp;aff=108" />
				<target id="t112" name="Bed nuclei of the stria terminalis anterior division dorsomedial nucleus" abbreviation="BSTdm" url_base_ref="u2" url_param="eff=255&amp;aff=112" />
				<target id="t107" name="Bed nuclei of the stria terminalis anterolateral area" abbreviation="BSTal" url_base_ref="u2" url_param="eff=255&amp;aff=107" />
				<target id="t111" name="Bed nuclei of the stria terminalis rhomboid nucleus" abbreviation="BSTrh" url_base_ref="u2" url_param="eff=255&amp;aff=111" />
				<target id="t1694" name="Bed nuclei of the stria terminalis, anterior division, subcommisural zone" abbreviation="BSTsc" url_base_ref="u2" url_param="eff=255&amp;aff=1694" />
				<target id="t120" name="Bed nuclei of the stria terminalis posterior division transverse nucleus" abbreviation="BSTtr" url_base_ref="u2" url_param="eff=255&amp;aff=120" />
			</targets>
			<sources>
					<source id="s321" name="Lateral hypothalamic area" abbreviation="LHA" url_base_ref="u2" url_param="eff=321&amp;aff=255" />
					<source id="s407" name="Substantia innominata" abbreviation="SI" url_base_ref="u2" url_param="eff=407&amp;aff=255" />
					<source id="s320" name="Lateral preoptic area" abbreviation="LPO" url_base_ref="u2" url_param="eff=320&amp;aff=255" />
					<source id="s261" name="Medial nucleus of the amygdala anterodorsal part" abbreviation="MEAad" url_base_ref="u2" url_param="eff=261&amp;aff=255" />
					<source id="s267" name="Medial nucleus of the amygdala posteroventral part" abbreviation="MEApv" url_base_ref="u2" url_param="eff=267&amp;aff=255" />
					<source id="s787" name="Basomedial nucleus of the amygdala posterior part" abbreviation="BMAp" url_base_ref="u2" url_param="eff=787&amp;aff=255" />
					<source id="s786" name="Basomedial nucleus of the amygdala anterior part" abbreviation="BMAa" url_base_ref="u2" url_param="eff=786&amp;aff=255" />
					<source id="s677" name="Cortical nucleus of the amygdala anterior part" abbreviation="COAa" url_base_ref="u2" url_param="eff=677&amp;aff=255" />
					<source id="s401" name="Septohippocampal nucleus" abbreviation="SH" url_base_ref="u2" url_param="eff=401&amp;aff=255" />
					<source id="s258" name="Central nucleus of amygdala lateral part" abbreviation="CEAl" url_base_ref="u2" url_param="eff=258&amp;aff=255" />
					<source id="s1694" name="Bed nuclei of the stria terminalis, anterior division, subcommisural zone" abbreviation="BSTsc" url_base_ref="u2" url_param="eff=1694&amp;aff=255" />
					<source id="s107" name="Bed nuclei of the stria terminalis anterolateral area" abbreviation="BSTal" url_base_ref="u2" url_param="eff=107&amp;aff=255" />
					<source id="s119" name="Bed nuclei of the stria terminalis posterior division interfascicular  nucleus" abbreviation="BSTif" url_base_ref="u2" url_param="eff=119&amp;aff=255" />
					<source id="s111" name="Bed nuclei of the stria terminalis rhomboid nucleus" abbreviation="BSTrh" url_base_ref="u2" url_param="eff=111&amp;aff=255" />
					<source id="s110" name="Bed nuclei of the stria terminalis juxtacapsular nucleus" abbreviation="BSTju" url_base_ref="u2" url_param="eff=110&amp;aff=255" />
					<source id="s112" name="Bed nuclei of the stria terminalis anterior division dorsomedial nucleus" abbreviation="BSTdm" url_base_ref="u2" url_param="eff=112&amp;aff=255" />
					<source id="s116" name="Bed nuclei of the stria terminalis anterior division magnocellular nucleus" abbreviation="BSTmg" url_base_ref="u2" url_param="eff=116&amp;aff=255" />
					<source id="s120" name="Bed nuclei of the stria terminalis posterior division transverse nucleus" abbreviation="BSTtr" url_base_ref="u2" url_param="eff=120&amp;aff=255" />
			</sources>
			<molecules_in_region>
					<molecule_in_region id="m15" name= "alpha4-1 subunit nicotinic receptor" abbreviation="alpha4-1 nAChR" url_base_ref="u3" url_param="aidi=255&amp;chem=15&amp;type=1&amp;what=0" />
					<molecule_in_region id="m16" name= "alpha4-2 subunit nicotinic receptor" abbreviation="alpha4-2 nAChR" url_base_ref="u3" url_param="aidi=255&amp;chem=16&amp;type=1&amp;what=0" />
					<molecule_in_region id="m17" name= "beta2 subunit nicotinic receptor" abbreviation="beta2 nAChR" url_base_ref="u3" url_param="aidi=255&amp;chem=17&amp;type=1&amp;what=0" />
					<molecule_in_region id="m19" name= "sulfhydryl oxidase" abbreviation="QSOX" url_base_ref="u3" url_param="aidi=255&amp;chem=19&amp;type=1&amp;what=0" />
					<molecule_in_region id="m29" name= "androgen receptor" abbreviation="AR" url_base_ref="u3" url_param="aidi=255&amp;chem=29&amp;type=1&amp;what=0" />
			</molecules_in_region>
		</part>
		<part id="p705" name="Anterior cingulate area" abbreviation="ACA" is_part_of_idrefs="p29" url_base_ref="u1" url_param="aidi=705">
			<targets>
				<target id="t532" name="Substantia nigra" abbreviation="SN" url_base_ref="u2" url_param="eff=705&amp;aff=532" />
				<target id="t535" name="Ventral tegmental area" abbreviation="VTA" url_base_ref="u2" url_param="eff=705&amp;aff=535" />
				<target id="t533" name="Substantia nigra compact part" abbreviation="SNc" url_base_ref="u2" url_param="eff=705&amp;aff=533" />
				<target id="t557" name="Locus coeruleus" abbreviation="LC" url_base_ref="u2" url_param="eff=705&amp;aff=557" />
				<target id="t566" name="Superior central nucleus raphe" abbreviation="CS" url_base_ref="u2" url_param="eff=705&amp;aff=566" />
				<target id="t569" name="Dorsal nucleus raphe" abbreviation="DR" url_base_ref="u2" url_param="eff=705&amp;aff=569" />
				<target id="t562" name="Raphe of mesenchephalon" abbreviation="RA" url_base_ref="u2" url_param="eff=705&amp;aff=562" />
				<target id="t565" name="Central linear nucleus raphe" abbreviation="CLI" url_base_ref="u2" url_param="eff=705&amp;aff=565" />
				<target id="t563" name="Interfascicular nucleus raphe" abbreviation="IF" url_base_ref="u2" url_param="eff=705&amp;aff=563" />
				<target id="t564" name="Rostral linear nucleus raphe" abbreviation="RL" url_base_ref="u2" url_param="eff=705&amp;aff=564" />
				<target id="t555" name="Laterodorsal tegmental nucleus" abbreviation="LDT" url_base_ref="u2" url_param="eff=705&amp;aff=555" />
				<target id="t589" name="Mesencephalic reticular nucleus" abbreviation="MRN" url_base_ref="u2" url_param="eff=705&amp;aff=589" />
				<target id="t403" name="Globus pallidus" abbreviation="GP" url_base_ref="u2" url_param="eff=705&amp;aff=403" />
				<target id="t407" name="Substantia innominata" abbreviation="SI" url_base_ref="u2" url_param="eff=705&amp;aff=407" />
				<target id="t408" name="Magnocellular preoptic nucleus" abbreviation="MA" url_base_ref="u2" url_param="eff=705&amp;aff=408" />
				<target id="t727" name="Field CA1" abbreviation="CA1" url_base_ref="u2" url_param="eff=705&amp;aff=727" />
				<target id="t734" name="Field CA2" abbreviation="CA2" url_base_ref="u2" url_param="eff=705&amp;aff=734" />
				<target id="t739" name="Field CA3" abbreviation="CA3" url_base_ref="u2" url_param="eff=705&amp;aff=739" />
				<target id="t744" name="Dentate gyrus" abbreviation="DG" url_base_ref="u2" url_param="eff=705&amp;aff=744" />
				<target id="t717" name="Subiculum dorsal part" abbreviation="SUBd" url_base_ref="u2" url_param="eff=705&amp;aff=717" />
				<target id="t721" name="Subiculum ventral part" abbreviation="SUBv" url_base_ref="u2" url_param="eff=705&amp;aff=721" />
				<target id="t41" name="Hippocampal formation" abbreviation="HPF" url_base_ref="u2" url_param="eff=705&amp;aff=41" />
				<target id="t43" name="Entorhinal area" abbreviation="ENT" url_base_ref="u2" url_param="eff=705&amp;aff=43" />
				<target id="t716" name="Subiculum" abbreviation="SUB" url_base_ref="u2" url_param="eff=705&amp;aff=716" />
				<target id="t725" name="Hippocampal region" abbreviation="HIP" url_base_ref="u2" url_param="eff=705&amp;aff=725" />
				<target id="t321" name="Lateral hypothalamic area" abbreviation="LHA" url_base_ref="u2" url_param="eff=705&amp;aff=321" />
				<target id="t307" name="Mammillary body" abbreviation="MBO" url_base_ref="u2" url_param="eff=705&amp;aff=307" />
				<target id="t238" name="Paraventricular nucleus of the hypothalamus" abbreviation="PVH" url_base_ref="u2" url_param="eff=705&amp;aff=238" />
				<target id="t312" name="Supramammillary nucleus lateral part" abbreviation="SUMl" url_base_ref="u2" url_param="eff=705&amp;aff=312" />
				<target id="t313" name="Supramammillary nucleus medial part" abbreviation="SUMm" url_base_ref="u2" url_param="eff=705&amp;aff=313" />
				<target id="t308" name="Tuberomammillary nucleus" abbreviation="TM" url_base_ref="u2" url_param="eff=705&amp;aff=308" />
				<target id="t320" name="Lateral preoptic area" abbreviation="LPO" url_base_ref="u2" url_param="eff=705&amp;aff=320" />
				<target id="t534" name="Substantia nigra reticular part" abbreviation="SNr" url_base_ref="u2" url_param="eff=705&amp;aff=534" />
				<target id="t850" name="Pontine gray" abbreviation="PG" url_base_ref="u2" url_param="eff=705&amp;aff=850" />
				<target id="t539" name="Periaqueductal gray" abbreviation="PAG" url_base_ref="u2" url_param="eff=705&amp;aff=539" />
				<target id="t416" name="Superior colliculus" abbreviation="SC" url_base_ref="u2" url_param="eff=705&amp;aff=416" />
				<target id="t781" name="Lateral nucleus of the amygdala" abbreviation="LA" url_base_ref="u2" url_param="eff=705&amp;aff=781" />
				<target id="t405" name="Globus pallidus medial segment" abbreviation="GPm" url_base_ref="u2" url_param="eff=705&amp;aff=405" />
				<target id="t131" name="Nucleus accumbens" abbreviation="ACB" url_base_ref="u2" url_param="eff=705&amp;aff=131" />
				<target id="t129" name="Caudoputamen" abbreviation="CP" url_base_ref="u2" url_param="eff=705&amp;aff=129" />
				<target id="t44" name="Entorhinal area, lateral part" abbreviation="ENTl" url_base_ref="u2" url_param="eff=705&amp;aff=44" />
				<target id="t49" name="Presubiculum" abbreviation="PRE" url_base_ref="u2" url_param="eff=705&amp;aff=49" />
				<target id="t777" name="Claustrum" abbreviation="CLA" url_base_ref="u2" url_param="eff=705&amp;aff=777" />
				<target id="t762" name="Orbital area medial part" abbreviation="ORBm" url_base_ref="u2" url_param="eff=705&amp;aff=762" />
				<target id="t765" name="Perirhinal area" abbreviation="PERI" url_base_ref="u2" url_param="eff=705&amp;aff=765" />
				<target id="t768" name="Retrosplenial area" abbreviation="RSP" url_base_ref="u2" url_param="eff=705&amp;aff=768" />
				<target id="t357" name="Olfactory tubercle" abbreviation="OT" url_base_ref="u2" url_param="eff=705&amp;aff=357" />
				<target id="t57" name="Anteromedial nucleus of thalamus" abbreviation="AM" url_base_ref="u2" url_param="eff=705&amp;aff=57" />
				<target id="t56" name="Anteroventral nucleus of thalamus" abbreviation="AV" url_base_ref="u2" url_param="eff=705&amp;aff=56" />
				<target id="t63" name="Lateral dorsal nucleus of thalamus" abbreviation="LD" url_base_ref="u2" url_param="eff=705&amp;aff=63" />
				<target id="t90" name="Central lateral nucleus of the thalamus" abbreviation="CL" url_base_ref="u2" url_param="eff=705&amp;aff=90" />
				<target id="t88" name="Central medial nucleus of the thalamus" abbreviation="CM" url_base_ref="u2" url_param="eff=705&amp;aff=88" />
				<target id="t93" name="Lateral posterior nucleus of the thalamus" abbreviation="LP" url_base_ref="u2" url_param="eff=705&amp;aff=93" />
				<target id="t69" name="Intermediodorsal nucleus of the thalamus" abbreviation="IMD" url_base_ref="u2" url_param="eff=705&amp;aff=69" />
				<target id="t67" name="Mediodorsal nucleus of the thalamus central part" abbreviation="MDc" url_base_ref="u2" url_param="eff=705&amp;aff=67" />
				<target id="t68" name="Mediodorsal nucleus of the thalamus lateral part" abbreviation="MDl" url_base_ref="u2" url_param="eff=705&amp;aff=68" />
				<target id="t66" name="Mediodorsal nucleus of the thalamus medial part" abbreviation="MDm" url_base_ref="u2" url_param="eff=705&amp;aff=66" />
				<target id="t70" name="Submedial nucleus of the thalamus" abbreviation="SMT" url_base_ref="u2" url_param="eff=705&amp;aff=70" />
				<target id="t74" name="Parataenial nucleus" abbreviation="PT" url_base_ref="u2" url_param="eff=705&amp;aff=74" />
				<target id="t73" name="Paraventricular nucleus of the thalamus" abbreviation="PVT" url_base_ref="u2" url_param="eff=705&amp;aff=73" />
				<target id="t75" name="Nucleus reuniens" abbreviation="RE" url_base_ref="u2" url_param="eff=705&amp;aff=75" />
				<target id="t99" name="Ventral medial nucleus of the thalamus" abbreviation="VM" url_base_ref="u2" url_param="eff=705&amp;aff=99" />
				<target id="t339" name="Lateral habenula" abbreviation="LH" url_base_ref="u2" url_param="eff=705&amp;aff=339" />
				<target id="t341" name="Reticular nucleus of the thalamus" abbreviation="RT" url_base_ref="u2" url_param="eff=705&amp;aff=341" />
				<target id="t353" name="Subparafascicular nucleus magnocellular part" abbreviation="SPFm" url_base_ref="u2" url_param="eff=705&amp;aff=353" />
				<target id="t323" name="Subthalamic nucleus" abbreviation="STN" url_base_ref="u2" url_param="eff=705&amp;aff=323" />
				<target id="t347" name="Zona incerta" abbreviation="ZI" url_base_ref="u2" url_param="eff=705&amp;aff=347" />
				<target id="t349" name="Fields of Forel" abbreviation="FF" url_base_ref="u2" url_param="eff=705&amp;aff=349" />
				<target id="t705" name="Anterior cingulate area" abbreviation="ACA" url_base_ref="u2" url_param="eff=705&amp;aff=705" />
				<target id="t760" name="Orbital area" abbreviation="ORB" url_base_ref="u2" url_param="eff=705&amp;aff=760" />
				<target id="t691" name="Visual areas" abbreviation="VIS" url_base_ref="u2" url_param="eff=705&amp;aff=691" />
				<target id="t631" name="Somatic motor areas" abbreviation="MO" url_base_ref="u2" url_param="eff=705&amp;aff=631" />
				<target id="t21" name="Spinal Cord" abbreviation="SP" url_base_ref="u2" url_param="eff=705&amp;aff=21" />
				<target id="t632" name="Primary motor area" abbreviation="MOp" url_base_ref="u2" url_param="eff=705&amp;aff=632" />
				<target id="t769" name="Retrosplenial area dorsal part" abbreviation="RSPd" url_base_ref="u2" url_param="eff=705&amp;aff=769" />
				<target id="t771" name="Retrosplenial area ventral part" abbreviation="RSPv" url_base_ref="u2" url_param="eff=705&amp;aff=771" />
				<target id="t682" name="Primary somatosensory area" abbreviation="SSp" url_base_ref="u2" url_param="eff=705&amp;aff=682" />
				<target id="t699" name="Primary visual area" abbreviation="VISp" url_base_ref="u2" url_param="eff=705&amp;aff=699" />
				<target id="t772" name="Retrosplenial area ventral part zone a" abbreviation="RSPv-a" url_base_ref="u2" url_param="eff=705&amp;aff=772" />
				<target id="t759" name="Infralimbic area" abbreviation="ILA" url_base_ref="u2" url_param="eff=705&amp;aff=759" />
				<target id="t767" name="Prelimbic area" abbreviation="PL" url_base_ref="u2" url_param="eff=705&amp;aff=767" />
				<target id="t681" name="Somatosensory areas" abbreviation="SS" url_base_ref="u2" url_param="eff=705&amp;aff=681" />
				<target id="t94" name="Posterior complex of the thalamus" abbreviation="PO" url_base_ref="u2" url_param="eff=705&amp;aff=94" />
				<target id="t91" name="Parafascicular nucleus" abbreviation="PF" url_base_ref="u2" url_param="eff=705&amp;aff=91" />
				<target id="t65" name="Mediodorsal nucleus of the thalamus" abbreviation="MD" url_base_ref="u2" url_param="eff=705&amp;aff=65" />
				<target id="t98" name="Ventral anterior-lateral complex of the thalamus" abbreviation="VAL" url_base_ref="u2" url_param="eff=705&amp;aff=98" />
				<target id="t100" name="Ventral posterior complex of the thalamus" abbreviation="VP" url_base_ref="u2" url_param="eff=705&amp;aff=100" />
				<target id="t60" name="Anterodorsal nucleus of the thalamus" abbreviation="AD" url_base_ref="u2" url_param="eff=705&amp;aff=60" />
				<target id="t87" name="Rhomboid nucleus" abbreviation="RH" url_base_ref="u2" url_param="eff=705&amp;aff=87" />
				<target id="t411" name="Nucleus of the diagonal band" abbreviation="NDB" url_base_ref="u2" url_param="eff=705&amp;aff=411" />
				<target id="t97" name="Ventral group of the dorsal thalamus" abbreviation="VENT" url_base_ref="u2" url_param="eff=705&amp;aff=97" />
				<target id="t86" name="Intralaminar nuclei of the dorsal thalamus" abbreviation="ILM" url_base_ref="u2" url_param="eff=705&amp;aff=86" />
				<target id="t61" name="Interanteromedial nucleus of the thalamus" abbreviation="IAM" url_base_ref="u2" url_param="eff=705&amp;aff=61" />
				<target id="t851" name="Tegmental reticular nucleus" abbreviation="TRN" url_base_ref="u2" url_param="eff=705&amp;aff=851" />
				<target id="t770" name="Retrosplenial area lateral agranular part" abbreviation="RSPagl" url_base_ref="u2" url_param="eff=705&amp;aff=770" />
			</targets>
			<sources>
					<source id="s535" name="Ventral tegmental area" abbreviation="VTA" url_base_ref="u2" url_param="eff=535&amp;aff=705" />
					<source id="s551" name="Dorsal tegmental nucleus" abbreviation="DTN" url_base_ref="u2" url_param="eff=551&amp;aff=705" />
					<source id="s407" name="Substantia innominata" abbreviation="SI" url_base_ref="u2" url_param="eff=407&amp;aff=705" />
					<source id="s717" name="Subiculum dorsal part" abbreviation="SUBd" url_base_ref="u2" url_param="eff=717&amp;aff=705" />
					<source id="s739" name="Field CA3" abbreviation="CA3" url_base_ref="u2" url_param="eff=739&amp;aff=705" />
					<source id="s315" name="Medial mammillary nucleus" abbreviation="MM" url_base_ref="u2" url_param="eff=315&amp;aff=705" />
					<source id="s767" name="Prelimbic area" abbreviation="PL" url_base_ref="u2" url_param="eff=767&amp;aff=705" />
					<source id="s539" name="Periaqueductal gray" abbreviation="PAG" url_base_ref="u2" url_param="eff=539&amp;aff=705" />
					<source id="s433" name="Anterior pretectal nucleus" abbreviation="APN" url_base_ref="u2" url_param="eff=433&amp;aff=705" />
					<source id="s760" name="Orbital area" abbreviation="ORB" url_base_ref="u2" url_param="eff=760&amp;aff=705" />
					<source id="s697" name="Mediolateral visual area" abbreviation="VISlm" url_base_ref="u2" url_param="eff=697&amp;aff=705" />
					<source id="s68" name="Mediodorsal nucleus of the thalamus lateral part" abbreviation="MDl" url_base_ref="u2" url_param="eff=68&amp;aff=705" />
					<source id="s341" name="Reticular nucleus of the thalamus" abbreviation="RT" url_base_ref="u2" url_param="eff=341&amp;aff=705" />
					<source id="s705" name="Anterior cingulate area" abbreviation="ACA" url_base_ref="u2" url_param="eff=705&amp;aff=705" />
					<source id="s768" name="Retrosplenial area" abbreviation="RSP" url_base_ref="u2" url_param="eff=768&amp;aff=705" />
					<source id="s317" name="Lateral mammillary nucleus" abbreviation="LM" url_base_ref="u2" url_param="eff=317&amp;aff=705" />
					<source id="s65" name="Mediodorsal nucleus of the thalamus" abbreviation="MD" url_base_ref="u2" url_param="eff=65&amp;aff=705" />
					<source id="s75" name="Nucleus reuniens" abbreviation="RE" url_base_ref="u2" url_param="eff=75&amp;aff=705" />
					<source id="s416" name="Superior colliculus" abbreviation="SC" url_base_ref="u2" url_param="eff=416&amp;aff=705" />
					<source id="s691" name="Visual areas" abbreviation="VIS" url_base_ref="u2" url_param="eff=691&amp;aff=705" />
					<source id="s632" name="Primary motor area" abbreviation="MOp" url_base_ref="u2" url_param="eff=632&amp;aff=705" />
					<source id="s60" name="Anterodorsal nucleus of the thalamus" abbreviation="AD" url_base_ref="u2" url_param="eff=60&amp;aff=705" />
					<source id="s56" name="Anteroventral nucleus of thalamus" abbreviation="AV" url_base_ref="u2" url_param="eff=56&amp;aff=705" />
					<source id="s63" name="Lateral dorsal nucleus of thalamus" abbreviation="LD" url_base_ref="u2" url_param="eff=63&amp;aff=705" />
					<source id="s851" name="Tegmental reticular nucleus" abbreviation="TRN" url_base_ref="u2" url_param="eff=851&amp;aff=705" />
					<source id="s51" name="Postsubiculum" abbreviation="POST" url_base_ref="u2" url_param="eff=51&amp;aff=705" />
					<source id="s772" name="Retrosplenial area ventral part zone a" abbreviation="RSPv-a" url_base_ref="u2" url_param="eff=772&amp;aff=705" />
					<source id="s769" name="Retrosplenial area dorsal part" abbreviation="RSPd" url_base_ref="u2" url_param="eff=769&amp;aff=705" />
					<source id="s88" name="Central medial nucleus of the thalamus" abbreviation="CM" url_base_ref="u2" url_param="eff=88&amp;aff=705" />
					<source id="s87" name="Rhomboid nucleus" abbreviation="RH" url_base_ref="u2" url_param="eff=87&amp;aff=705" />
					<source id="s91" name="Parafascicular nucleus" abbreviation="PF" url_base_ref="u2" url_param="eff=91&amp;aff=705" />
					<source id="s411" name="Nucleus of the diagonal band" abbreviation="NDB" url_base_ref="u2" url_param="eff=411&amp;aff=705" />
					<source id="s633" name="Secondary motor area" abbreviation="MOs" url_base_ref="u2" url_param="eff=633&amp;aff=705" />
					<source id="s90" name="Central lateral nucleus of the thalamus" abbreviation="CL" url_base_ref="u2" url_param="eff=90&amp;aff=705" />
					<source id="s533" name="Substantia nigra compact part" abbreviation="SNc" url_base_ref="u2" url_param="eff=533&amp;aff=705" />
					<source id="s534" name="Substantia nigra reticular part" abbreviation="SNr" url_base_ref="u2" url_param="eff=534&amp;aff=705" />
					<source id="s564" name="Rostral linear nucleus raphe" abbreviation="RL" url_base_ref="u2" url_param="eff=564&amp;aff=705" />
					<source id="s563" name="Interfascicular nucleus raphe" abbreviation="IF" url_base_ref="u2" url_param="eff=563&amp;aff=705" />
					<source id="s590" name="Retrorubral area" abbreviation="RR" url_base_ref="u2" url_param="eff=590&amp;aff=705" />
					<source id="s312" name="Supramammillary nucleus lateral part" abbreviation="SUMl" url_base_ref="u2" url_param="eff=312&amp;aff=705" />
					<source id="s313" name="Supramammillary nucleus medial part" abbreviation="SUMm" url_base_ref="u2" url_param="eff=313&amp;aff=705" />
					<source id="s308" name="Tuberomammillary nucleus" abbreviation="TM" url_base_ref="u2" url_param="eff=308&amp;aff=705" />
					<source id="s44" name="Entorhinal area, lateral part" abbreviation="ENTl" url_base_ref="u2" url_param="eff=44&amp;aff=705" />
					<source id="s76" name="Nucleus reuniens rostral division" abbreviation="RER" url_base_ref="u2" url_param="eff=76&amp;aff=705" />
					<source id="s571" name="Nucleus incertus compact part" abbreviation="NIc" url_base_ref="u2" url_param="eff=571&amp;aff=705" />
					<source id="s572" name="Nucleus incertus diffuse part" abbreviation="NId" url_base_ref="u2" url_param="eff=572&amp;aff=705" />
					<source id="s569" name="Dorsal nucleus raphe" abbreviation="DR" url_base_ref="u2" url_param="eff=569&amp;aff=705" />
			</sources>
		</part>
		<part id="p706" name="Anterior cingulate area dorsal part" abbreviation="ACAd" is_part_of_idrefs="p705" url_base_ref="u1" url_param="aidi=706">
			<targets>
				<target id="t317" name="Lateral mammillary nucleus" abbreviation="LM" url_base_ref="u2" url_param="eff=706&amp;aff=317" />
				<target id="t314" name="Dorsal premammillary nucleus" abbreviation="PMd" url_base_ref="u2" url_param="eff=706&amp;aff=314" />
				<target id="t306" name="Ventral premammillary nucleus" abbreviation="PMv" url_base_ref="u2" url_param="eff=706&amp;aff=306" />
				<target id="t68" name="Mediodorsal nucleus of the thalamus lateral part" abbreviation="MDl" url_base_ref="u2" url_param="eff=706&amp;aff=68" />
				<target id="t539" name="Periaqueductal gray" abbreviation="PAG" url_base_ref="u2" url_param="eff=706&amp;aff=539" />
				<target id="t440" name="Mesencephalic nucleus of the trigeminal" abbreviation="MEV" url_base_ref="u2" url_param="eff=706&amp;aff=440" />
				<target id="t428" name="Pretectal region" abbreviation="PRT" url_base_ref="u2" url_param="eff=706&amp;aff=428" />
				<target id="t416" name="Superior colliculus" abbreviation="SC" url_base_ref="u2" url_param="eff=706&amp;aff=416" />
				<target id="t782" name="Basolateral nucleus of the amygdala" abbreviation="BLA" url_base_ref="u2" url_param="eff=706&amp;aff=782" />
				<target id="t131" name="Nucleus accumbens" abbreviation="ACB" url_base_ref="u2" url_param="eff=706&amp;aff=131" />
				<target id="t129" name="Caudoputamen" abbreviation="CP" url_base_ref="u2" url_param="eff=706&amp;aff=129" />
				<target id="t634" name="Auditory areas" abbreviation="AUD" url_base_ref="u2" url_param="eff=706&amp;aff=634" />
				<target id="t631" name="Somatic motor areas" abbreviation="MO" url_base_ref="u2" url_param="eff=706&amp;aff=631" />
				<target id="t764" name="Orbital area ventrolateral part" abbreviation="ORBvl" url_base_ref="u2" url_param="eff=706&amp;aff=764" />
				<target id="t767" name="Prelimbic area" abbreviation="PL" url_base_ref="u2" url_param="eff=706&amp;aff=767" />
				<target id="t768" name="Retrosplenial area" abbreviation="RSP" url_base_ref="u2" url_param="eff=706&amp;aff=768" />
				<target id="t681" name="Somatosensory areas" abbreviation="SS" url_base_ref="u2" url_param="eff=706&amp;aff=681" />
				<target id="t691" name="Visual areas" abbreviation="VIS" url_base_ref="u2" url_param="eff=706&amp;aff=691" />
				<target id="t90" name="Central lateral nucleus of the thalamus" abbreviation="CL" url_base_ref="u2" url_param="eff=706&amp;aff=90" />
				<target id="t93" name="Lateral posterior nucleus of the thalamus" abbreviation="LP" url_base_ref="u2" url_param="eff=706&amp;aff=93" />
				<target id="t94" name="Posterior complex of the thalamus" abbreviation="PO" url_base_ref="u2" url_param="eff=706&amp;aff=94" />
				<target id="t70" name="Submedial nucleus of the thalamus" abbreviation="SMT" url_base_ref="u2" url_param="eff=706&amp;aff=70" />
				<target id="t74" name="Parataenial nucleus" abbreviation="PT" url_base_ref="u2" url_param="eff=706&amp;aff=74" />
				<target id="t98" name="Ventral anterior-lateral complex of the thalamus" abbreviation="VAL" url_base_ref="u2" url_param="eff=706&amp;aff=98" />
				<target id="t709" name="Parasubiculum" abbreviation="PAR" url_base_ref="u2" url_param="eff=706&amp;aff=709" />
				<target id="t51" name="Postsubiculum" abbreviation="POST" url_base_ref="u2" url_param="eff=706&amp;aff=51" />
				<target id="t682" name="Primary somatosensory area" abbreviation="SSp" url_base_ref="u2" url_param="eff=706&amp;aff=682" />
				<target id="t699" name="Primary visual area" abbreviation="VISp" url_base_ref="u2" url_param="eff=706&amp;aff=699" />
				<target id="t66" name="Mediodorsal nucleus of the thalamus medial part" abbreviation="MDm" url_base_ref="u2" url_param="eff=706&amp;aff=66" />
				<target id="t67" name="Mediodorsal nucleus of the thalamus central part" abbreviation="MDc" url_base_ref="u2" url_param="eff=706&amp;aff=67" />
				<target id="t324" name="Ventral posterolateral nucleus of the thalamus" abbreviation="VPL" url_base_ref="u2" url_param="eff=706&amp;aff=324" />
				<target id="t341" name="Reticular nucleus of the thalamus" abbreviation="RT" url_base_ref="u2" url_param="eff=706&amp;aff=341" />
				<target id="t60" name="Anterodorsal nucleus of the thalamus" abbreviation="AD" url_base_ref="u2" url_param="eff=706&amp;aff=60" />
				<target id="t56" name="Anteroventral nucleus of thalamus" abbreviation="AV" url_base_ref="u2" url_param="eff=706&amp;aff=56" />
				<target id="t63" name="Lateral dorsal nucleus of thalamus" abbreviation="LD" url_base_ref="u2" url_param="eff=706&amp;aff=63" />
				<target id="t326" name="Ventral posteromedial nucleus of the thalamus" abbreviation="VPM" url_base_ref="u2" url_param="eff=706&amp;aff=326" />
				<target id="t57" name="Anteromedial nucleus of thalamus" abbreviation="AM" url_base_ref="u2" url_param="eff=706&amp;aff=57" />
				<target id="t850" name="Pontine gray" abbreviation="PG" url_base_ref="u2" url_param="eff=706&amp;aff=850" />
				<target id="t851" name="Tegmental reticular nucleus" abbreviation="TRN" url_base_ref="u2" url_param="eff=706&amp;aff=851" />
				<target id="t596" name="Gigantocellular reticular nucleus" abbreviation="GRN" url_base_ref="u2" url_param="eff=706&amp;aff=596" />
				<target id="t593" name="Pontine reticular nucleus" abbreviation="PRN" url_base_ref="u2" url_param="eff=706&amp;aff=593" />
				<target id="t571" name="Nucleus incertus compact part" abbreviation="NIc" url_base_ref="u2" url_param="eff=706&amp;aff=571" />
				<target id="t572" name="Nucleus incertus diffuse part" abbreviation="NId" url_base_ref="u2" url_param="eff=706&amp;aff=572" />
				<target id="t540" name="Precommissural nucleus" abbreviation="PRC" url_base_ref="u2" url_param="eff=706&amp;aff=540" />
			</targets>
			<sources>
					<source id="s67" name="Mediodorsal nucleus of the thalamus central part" abbreviation="MDc" url_base_ref="u2" url_param="eff=67&amp;aff=706" />
					<source id="s68" name="Mediodorsal nucleus of the thalamus lateral part" abbreviation="MDl" url_base_ref="u2" url_param="eff=68&amp;aff=706" />
					<source id="s569" name="Dorsal nucleus raphe" abbreviation="DR" url_base_ref="u2" url_param="eff=569&amp;aff=706" />
					<source id="s593" name="Pontine reticular nucleus" abbreviation="PRN" url_base_ref="u2" url_param="eff=593&amp;aff=706" />
					<source id="s416" name="Superior colliculus" abbreviation="SC" url_base_ref="u2" url_param="eff=416&amp;aff=706" />
					<source id="s767" name="Prelimbic area" abbreviation="PL" url_base_ref="u2" url_param="eff=767&amp;aff=706" />
					<source id="s759" name="Infralimbic area" abbreviation="ILA" url_base_ref="u2" url_param="eff=759&amp;aff=706" />
					<source id="s63" name="Lateral dorsal nucleus of thalamus" abbreviation="LD" url_base_ref="u2" url_param="eff=63&amp;aff=706" />
					<source id="s768" name="Retrosplenial area" abbreviation="RSP" url_base_ref="u2" url_param="eff=768&amp;aff=706" />
					<source id="s707" name="Anterior cingulate area ventral part" abbreviation="ACAv" url_base_ref="u2" url_param="eff=707&amp;aff=706" />
					<source id="s769" name="Retrosplenial area dorsal part" abbreviation="RSPd" url_base_ref="u2" url_param="eff=769&amp;aff=706" />
					<source id="s699" name="Primary visual area" abbreviation="VISp" url_base_ref="u2" url_param="eff=699&amp;aff=706" />
					<source id="s90" name="Central lateral nucleus of the thalamus" abbreviation="CL" url_base_ref="u2" url_param="eff=90&amp;aff=706" />
					<source id="s57" name="Anteromedial nucleus of thalamus" abbreviation="AM" url_base_ref="u2" url_param="eff=57&amp;aff=706" />
					<source id="s305" name="Ventromedial nucleus of the hypothalamus ventrolateral part" abbreviation="VMHvl" url_base_ref="u2" url_param="eff=305&amp;aff=706" />
					<source id="s304" name="Ventromedial nucleus of the hypothalamus central part" abbreviation="VMHc" url_base_ref="u2" url_param="eff=304&amp;aff=706" />
					<source id="s770" name="Retrosplenial area lateral agranular part" abbreviation="RSPagl" url_base_ref="u2" url_param="eff=770&amp;aff=706" />
					<source id="s93" name="Lateral posterior nucleus of the thalamus" abbreviation="LP" url_base_ref="u2" url_param="eff=93&amp;aff=706" />
					<source id="s110" name="Bed nuclei of the stria terminalis juxtacapsular nucleus" abbreviation="BSTju" url_base_ref="u2" url_param="eff=110&amp;aff=706" />
			</sources>
		</part>
		<part id="p707" name="Anterior cingulate area ventral part" abbreviation="ACAv" is_part_of_idrefs="p705" url_base_ref="u1" url_param="aidi=707">
			<targets>
				<target id="t68" name="Mediodorsal nucleus of the thalamus lateral part" abbreviation="MDl" url_base_ref="u2" url_param="eff=707&amp;aff=68" />
				<target id="t709" name="Parasubiculum" abbreviation="PAR" url_base_ref="u2" url_param="eff=707&amp;aff=709" />
				<target id="t51" name="Postsubiculum" abbreviation="POST" url_base_ref="u2" url_param="eff=707&amp;aff=51" />
				<target id="t49" name="Presubiculum" abbreviation="PRE" url_base_ref="u2" url_param="eff=707&amp;aff=49" />
				<target id="t706" name="Anterior cingulate area dorsal part" abbreviation="ACAd" url_base_ref="u2" url_param="eff=707&amp;aff=706" />
				<target id="t759" name="Infralimbic area" abbreviation="ILA" url_base_ref="u2" url_param="eff=707&amp;aff=759" />
				<target id="t767" name="Prelimbic area" abbreviation="PL" url_base_ref="u2" url_param="eff=707&amp;aff=767" />
				<target id="t769" name="Retrosplenial area dorsal part" abbreviation="RSPd" url_base_ref="u2" url_param="eff=707&amp;aff=769" />
				<target id="t771" name="Retrosplenial area ventral part" abbreviation="RSPv" url_base_ref="u2" url_param="eff=707&amp;aff=771" />
				<target id="t57" name="Anteromedial nucleus of thalamus" abbreviation="AM" url_base_ref="u2" url_param="eff=707&amp;aff=57" />
				<target id="t63" name="Lateral dorsal nucleus of thalamus" abbreviation="LD" url_base_ref="u2" url_param="eff=707&amp;aff=63" />
				<target id="t56" name="Anteroventral nucleus of thalamus" abbreviation="AV" url_base_ref="u2" url_param="eff=707&amp;aff=56" />
				<target id="t60" name="Anterodorsal nucleus of the thalamus" abbreviation="AD" url_base_ref="u2" url_param="eff=707&amp;aff=60" />
				<target id="t76" name="Nucleus reuniens rostral division" abbreviation="RER" url_base_ref="u2" url_param="eff=707&amp;aff=76" />
				<target id="t571" name="Nucleus incertus compact part" abbreviation="NIc" url_base_ref="u2" url_param="eff=707&amp;aff=571" />
				<target id="t572" name="Nucleus incertus diffuse part" abbreviation="NId" url_base_ref="u2" url_param="eff=707&amp;aff=572" />
				<target id="t318" name="Posterior hypothalamic nucleus" abbreviation="PH" url_base_ref="u2" url_param="eff=707&amp;aff=318" />
			</targets>
			<sources>
					<source id="s708" name="Ectorhinal area" abbreviation="ECT" url_base_ref="u2" url_param="eff=708&amp;aff=707" />
					<source id="s68" name="Mediodorsal nucleus of the thalamus lateral part" abbreviation="MDl" url_base_ref="u2" url_param="eff=68&amp;aff=707" />
					<source id="s569" name="Dorsal nucleus raphe" abbreviation="DR" url_base_ref="u2" url_param="eff=569&amp;aff=707" />
					<source id="s593" name="Pontine reticular nucleus" abbreviation="PRN" url_base_ref="u2" url_param="eff=593&amp;aff=707" />
					<source id="s416" name="Superior colliculus" abbreviation="SC" url_base_ref="u2" url_param="eff=416&amp;aff=707" />
					<source id="s539" name="Periaqueductal gray" abbreviation="PAG" url_base_ref="u2" url_param="eff=539&amp;aff=707" />
					<source id="s767" name="Prelimbic area" abbreviation="PL" url_base_ref="u2" url_param="eff=767&amp;aff=707" />
					<source id="s759" name="Infralimbic area" abbreviation="ILA" url_base_ref="u2" url_param="eff=759&amp;aff=707" />
					<source id="s63" name="Lateral dorsal nucleus of thalamus" abbreviation="LD" url_base_ref="u2" url_param="eff=63&amp;aff=707" />
					<source id="s768" name="Retrosplenial area" abbreviation="RSP" url_base_ref="u2" url_param="eff=768&amp;aff=707" />
					<source id="s73" name="Paraventricular nucleus of the thalamus" abbreviation="PVT" url_base_ref="u2" url_param="eff=73&amp;aff=707" />
					<source id="s57" name="Anteromedial nucleus of thalamus" abbreviation="AM" url_base_ref="u2" url_param="eff=57&amp;aff=707" />
					<source id="s770" name="Retrosplenial area lateral agranular part" abbreviation="RSPagl" url_base_ref="u2" url_param="eff=770&amp;aff=707" />
					<source id="s78" name="Nucleus reuniens rostral division dorsal part" abbreviation="RERd" url_base_ref="u2" url_param="eff=78&amp;aff=707" />
			</sources>
		</part>
		<part id="p892" name="Anterior commissure, olfactory limb" abbreviation="aco" is_part_of_idrefs="p889" url_base_ref="u1" url_param="aidi=892">
		</part>
		<part id="p146" name="Anterior commissure, temporal limb" abbreviation="act" is_part_of_idrefs="p143" url_base_ref="u1" url_param="aidi=146">
		</part>
		<part id="p55" name="Anterior group of the dorsal thalamus" abbreviation="ATN" is_part_of_idrefs="p54" url_base_ref="u1" url_param="aidi=55">
			<targets>
				<target id="t709" name="Parasubiculum" abbreviation="PAR" url_base_ref="u2" url_param="eff=55&amp;aff=709" />
				<target id="t51" name="Postsubiculum" abbreviation="POST" url_base_ref="u2" url_param="eff=55&amp;aff=51" />
				<target id="t49" name="Presubiculum" abbreviation="PRE" url_base_ref="u2" url_param="eff=55&amp;aff=49" />
				<target id="t716" name="Subiculum" abbreviation="SUB" url_base_ref="u2" url_param="eff=55&amp;aff=716" />
				<target id="t341" name="Reticular nucleus of the thalamus" abbreviation="RT" url_base_ref="u2" url_param="eff=55&amp;aff=341" />
			</targets>
			<sources>
					<source id="s49" name="Presubiculum" abbreviation="PRE" url_base_ref="u2" url_param="eff=49&amp;aff=55" />
					<source id="s716" name="Subiculum" abbreviation="SUB" url_base_ref="u2" url_param="eff=716&amp;aff=55" />
					<source id="s717" name="Subiculum dorsal part" abbreviation="SUBd" url_base_ref="u2" url_param="eff=717&amp;aff=55" />
					<source id="s725" name="Hippocampal region" abbreviation="HIP" url_base_ref="u2" url_param="eff=725&amp;aff=55" />
					<source id="s311" name="Supramammillary nucleus" abbreviation="SUM" url_base_ref="u2" url_param="eff=311&amp;aff=55" />
			</sources>
		</part>
		<part id="p289" name="Anterior hypothalamic area" abbreviation="AHA" is_part_of_idrefs="p279" url_base_ref="u1" url_param="aidi=289">
			<targets>
				<target id="t539" name="Periaqueductal gray" abbreviation="PAG" url_base_ref="u2" url_param="eff=289&amp;aff=539" />
				<target id="t505" name="Parabrachial nucleus lateral division" abbreviation="PBl" url_base_ref="u2" url_param="eff=289&amp;aff=505" />
				<target id="t260" name="Medial nucleus of the amygdala" abbreviation="MEA" url_base_ref="u2" url_param="eff=289&amp;aff=260" />
				<target id="t314" name="Dorsal premammillary nucleus" abbreviation="PMd" url_base_ref="u2" url_param="eff=289&amp;aff=314" />
				<target id="t281" name="Medial preoptic nucleus" abbreviation="MPN" url_base_ref="u2" url_param="eff=289&amp;aff=281" />
				<target id="t306" name="Ventral premammillary nucleus" abbreviation="PMv" url_base_ref="u2" url_param="eff=289&amp;aff=306" />
				<target id="t301" name="Ventromedial nucleus of the hypothalamus" abbreviation="VMH" url_base_ref="u2" url_param="eff=289&amp;aff=301" />
				<target id="t238" name="Paraventricular nucleus of the hypothalamus" abbreviation="PVH" url_base_ref="u2" url_param="eff=289&amp;aff=238" />
				<target id="t104" name="Bed nuclei of the stria terminalis" abbreviation="BST" url_base_ref="u2" url_param="eff=289&amp;aff=104" />
				<target id="t365" name="Lateral septal nucleus" abbreviation="LS" url_base_ref="u2" url_param="eff=289&amp;aff=365" />
				<target id="t767" name="Prelimbic area" abbreviation="PL" url_base_ref="u2" url_param="eff=289&amp;aff=767" />
				<target id="t381" name="Lateral septal nucleus rostral (rostroventral) part" abbreviation="LSr" url_base_ref="u2" url_param="eff=289&amp;aff=381" />
				<target id="t272" name="Dorsomedial nucleus of the hypothalamus" abbreviation="DMH" url_base_ref="u2" url_param="eff=289&amp;aff=272" />
			</targets>
			<sources>
					<source id="s407" name="Substantia innominata" abbreviation="SI" url_base_ref="u2" url_param="eff=407&amp;aff=289" />
					<source id="s727" name="Field CA1" abbreviation="CA1" url_base_ref="u2" url_param="eff=727&amp;aff=289" />
					<source id="s539" name="Periaqueductal gray" abbreviation="PAG" url_base_ref="u2" url_param="eff=539&amp;aff=289" />
					<source id="s535" name="Ventral tegmental area" abbreviation="VTA" url_base_ref="u2" url_param="eff=535&amp;aff=289" />
					<source id="s93" name="Lateral posterior nucleus of the thalamus" abbreviation="LP" url_base_ref="u2" url_param="eff=93&amp;aff=289" />
					<source id="s301" name="Ventromedial nucleus of the hypothalamus" abbreviation="VMH" url_base_ref="u2" url_param="eff=301&amp;aff=289" />
					<source id="s277" name="Arcuate nucleus of the hypothalamus" abbreviation="ARH" url_base_ref="u2" url_param="eff=277&amp;aff=289" />
					<source id="s238" name="Paraventricular nucleus of the hypothalamus" abbreviation="PVH" url_base_ref="u2" url_param="eff=238&amp;aff=289" />
					<source id="s365" name="Lateral septal nucleus" abbreviation="LS" url_base_ref="u2" url_param="eff=365&amp;aff=289" />
					<source id="s74" name="Parataenial nucleus" abbreviation="PT" url_base_ref="u2" url_param="eff=74&amp;aff=289" />
					<source id="s73" name="Paraventricular nucleus of the thalamus" abbreviation="PVT" url_base_ref="u2" url_param="eff=73&amp;aff=289" />
					<source id="s295" name="Suprachiasmatic nucleus" abbreviation="SCH" url_base_ref="u2" url_param="eff=295&amp;aff=289" />
					<source id="s767" name="Prelimbic area" abbreviation="PL" url_base_ref="u2" url_param="eff=767&amp;aff=289" />
					<source id="s759" name="Infralimbic area" abbreviation="ILA" url_base_ref="u2" url_param="eff=759&amp;aff=289" />
					<source id="s343" name="Intergeniculate leaflet of the lateral geniculate complex" abbreviation="IGL" url_base_ref="u2" url_param="eff=343&amp;aff=289" />
					<source id="s305" name="Ventromedial nucleus of the hypothalamus ventrolateral part" abbreviation="VMHvl" url_base_ref="u2" url_param="eff=305&amp;aff=289" />
					<source id="s303" name="Ventromedial nucleus of the hypothalamus dorsomedial part" abbreviation="VMHdm" url_base_ref="u2" url_param="eff=303&amp;aff=289" />
					<source id="s321" name="Lateral hypothalamic area" abbreviation="LHA" url_base_ref="u2" url_param="eff=321&amp;aff=289" />
					<source id="s104" name="Bed nuclei of the stria terminalis" abbreviation="BST" url_base_ref="u2" url_param="eff=104&amp;aff=289" />
					<source id="s299" name="Retrochiasmatic area" abbreviation="RCH" url_base_ref="u2" url_param="eff=299&amp;aff=289" />
					<source id="s208" name="Retina" abbreviation="R" url_base_ref="u2" url_param="eff=208&amp;aff=289" />
					<source id="s119" name="Bed nuclei of the stria terminalis posterior division interfascicular  nucleus" abbreviation="BSTif" url_base_ref="u2" url_param="eff=119&amp;aff=289" />
					<source id="s111" name="Bed nuclei of the stria terminalis rhomboid nucleus" abbreviation="BSTrh" url_base_ref="u2" url_param="eff=111&amp;aff=289" />
					<source id="s118" name="Bed nuclei of the stria terminalis posterior division principal nucleus" abbreviation="BSTpr" url_base_ref="u2" url_param="eff=118&amp;aff=289" />
					<source id="s112" name="Bed nuclei of the stria terminalis anterior division dorsomedial nucleus" abbreviation="BSTdm" url_base_ref="u2" url_param="eff=112&amp;aff=289" />
					<source id="s116" name="Bed nuclei of the stria terminalis anterior division magnocellular nucleus" abbreviation="BSTmg" url_base_ref="u2" url_param="eff=116&amp;aff=289" />
					<source id="s115" name="Bed nuclei of the stria terminalis anterior division ventral nucleus" abbreviation="BSTv" url_base_ref="u2" url_param="eff=115&amp;aff=289" />
			</sources>
			<molecules_in_region>
					<molecule_in_region id="m19" name= "sulfhydryl oxidase" abbreviation="QSOX" url_base_ref="u3" url_param="aidi=289&amp;chem=19&amp;type=1&amp;what=0" />
			</molecules_in_region>
		</part>
		<part id="p1696" name="Anterior hypothalamic area proper" abbreviation="AHA_p" is_part_of_idrefs="p289" url_base_ref="u1" url_param="aidi=1696">
		</part>
		<part id="p292" name="Anterior hypothalamic central part" abbreviation="AHNc" is_part_of_idrefs="p290" url_base_ref="u1" url_param="aidi=292">
			<targets>
				<target id="t281" name="Medial preoptic nucleus" abbreviation="MPN" url_base_ref="u2" url_param="eff=292&amp;aff=281" />
				<target id="t232" name="Preoptic periventricular nucleus" abbreviation="PVpo" url_base_ref="u2" url_param="eff=292&amp;aff=232" />
				<target id="t320" name="Lateral preoptic area" abbreviation="LPO" url_base_ref="u2" url_param="eff=292&amp;aff=320" />
				<target id="t387" name="Lateral septal nucleus rostral (rostroventral) part ventrolateral zone" abbreviation="LSr.vl" url_base_ref="u2" url_param="eff=292&amp;aff=387" />
				<target id="t276" name="Intermediate periventricular nucleus of the hypothalamus" abbreviation="PVI" url_base_ref="u2" url_param="eff=292&amp;aff=276" />
				<target id="t272" name="Dorsomedial nucleus of the hypothalamus" abbreviation="DMH" url_base_ref="u2" url_param="eff=292&amp;aff=272" />
				<target id="t301" name="Ventromedial nucleus of the hypothalamus" abbreviation="VMH" url_base_ref="u2" url_param="eff=292&amp;aff=301" />
				<target id="t321" name="Lateral hypothalamic area" abbreviation="LHA" url_base_ref="u2" url_param="eff=292&amp;aff=321" />
				<target id="t73" name="Paraventricular nucleus of the thalamus" abbreviation="PVT" url_base_ref="u2" url_param="eff=292&amp;aff=73" />
				<target id="t318" name="Posterior hypothalamic nucleus" abbreviation="PH" url_base_ref="u2" url_param="eff=292&amp;aff=318" />
				<target id="t535" name="Ventral tegmental area" abbreviation="VTA" url_base_ref="u2" url_param="eff=292&amp;aff=535" />
				<target id="t539" name="Periaqueductal gray" abbreviation="PAG" url_base_ref="u2" url_param="eff=292&amp;aff=539" />
				<target id="t589" name="Mesencephalic reticular nucleus" abbreviation="MRN" url_base_ref="u2" url_param="eff=292&amp;aff=589" />
				<target id="t592" name="Cuneiform nucleus" abbreviation="CUN" url_base_ref="u2" url_param="eff=292&amp;aff=592" />
				<target id="t425" name="Superior colliculus intermediate deep gray layer" abbreviation="SCdg" url_base_ref="u2" url_param="eff=292&amp;aff=425" />
				<target id="t420" name="Superior colliculus intermediate gray layer" abbreviation="SCig" url_base_ref="u2" url_param="eff=292&amp;aff=420" />
				<target id="t432" name="Nucleus of the posterior commissure" abbreviation="NPC" url_base_ref="u2" url_param="eff=292&amp;aff=432" />
				<target id="t546" name="Periaqueductal gray ventrolateral division" abbreviation="PAGvl" url_base_ref="u2" url_param="eff=292&amp;aff=546" />
				<target id="t540" name="Precommissural nucleus" abbreviation="PRC" url_base_ref="u2" url_param="eff=292&amp;aff=540" />
				<target id="t315" name="Medial mammillary nucleus" abbreviation="MM" url_base_ref="u2" url_param="eff=292&amp;aff=315" />
				<target id="t313" name="Supramammillary nucleus medial part" abbreviation="SUMm" url_base_ref="u2" url_param="eff=292&amp;aff=313" />
				<target id="t278" name="Posterior periventricular nucleus of the hypothalamus" abbreviation="PVp" url_base_ref="u2" url_param="eff=292&amp;aff=278" />
				<target id="t314" name="Dorsal premammillary nucleus" abbreviation="PMd" url_base_ref="u2" url_param="eff=292&amp;aff=314" />
				<target id="t273" name="Dorsomedial nucleus of the hypothalamus anterior part" abbreviation="DMHa" url_base_ref="u2" url_param="eff=292&amp;aff=273" />
				<target id="t303" name="Ventromedial nucleus of the hypothalamus dorsomedial part" abbreviation="VMHdm" url_base_ref="u2" url_param="eff=292&amp;aff=303" />
				<target id="t304" name="Ventromedial nucleus of the hypothalamus central part" abbreviation="VMHc" url_base_ref="u2" url_param="eff=292&amp;aff=304" />
				<target id="t322" name="Tuberal nucleus" abbreviation="TU" url_base_ref="u2" url_param="eff=292&amp;aff=322" />
				<target id="t351" name="Peripeduncular nucleus" abbreviation="PP" url_base_ref="u2" url_param="eff=292&amp;aff=351" />
				<target id="t353" name="Subparafascicular nucleus magnocellular part" abbreviation="SPFm" url_base_ref="u2" url_param="eff=292&amp;aff=353" />
				<target id="t347" name="Zona incerta" abbreviation="ZI" url_base_ref="u2" url_param="eff=292&amp;aff=347" />
				<target id="t298" name="Subparaventricular zone" abbreviation="SBPV" url_base_ref="u2" url_param="eff=292&amp;aff=298" />
				<target id="t292" name="Anterior hypothalamic central part" abbreviation="AHNc" url_base_ref="u2" url_param="eff=292&amp;aff=292" />
				<target id="t293" name="Anterior hypothalamic posterior part" abbreviation="AHNp" url_base_ref="u2" url_param="eff=292&amp;aff=293" />
				<target id="t339" name="Lateral habenula" abbreviation="LH" url_base_ref="u2" url_param="eff=292&amp;aff=339" />
				<target id="t66" name="Mediodorsal nucleus of the thalamus medial part" abbreviation="MDm" url_base_ref="u2" url_param="eff=292&amp;aff=66" />
				<target id="t62" name="Interanterodorsal nucleus of the thalamus" abbreviation="IAD" url_base_ref="u2" url_param="eff=292&amp;aff=62" />
				<target id="t88" name="Central medial nucleus of the thalamus" abbreviation="CM" url_base_ref="u2" url_param="eff=292&amp;aff=88" />
				<target id="t87" name="Rhomboid nucleus" abbreviation="RH" url_base_ref="u2" url_param="eff=292&amp;aff=87" />
				<target id="t346" name="Ventral part of the lateral geniculate complex medial zone" abbreviation="LGvm" url_base_ref="u2" url_param="eff=292&amp;aff=346" />
				<target id="t63" name="Lateral dorsal nucleus of thalamus" abbreviation="LD" url_base_ref="u2" url_param="eff=292&amp;aff=63" />
				<target id="t59" name="Anteromedial nucleus of thalamus ventral part" abbreviation="AMv" url_base_ref="u2" url_param="eff=292&amp;aff=59" />
				<target id="t241" name="Paraventricular nucleus of the hypothalamus, descending division, dorsal parvicellular part" abbreviation="PVHdp" url_base_ref="u2" url_param="eff=292&amp;aff=241" />
				<target id="t240" name="Paraventricular nucleus of the hypothalamus, descending division, medial parvicellular part, ventral zone" abbreviation="PVHmpv" url_base_ref="u2" url_param="eff=292&amp;aff=240" />
				<target id="t252" name="Paraventricular nucleus of the hypothalamus, parvicellular division, medial parvicellular part, dorsal zone" abbreviation="PVHmpd" url_base_ref="u2" url_param="eff=292&amp;aff=252" />
				<target id="t250" name="Paraventricular nucleus of the hypothalamus, parvicellular division" abbreviation="PVHp" url_base_ref="u2" url_param="eff=292&amp;aff=250" />
				<target id="t251" name="Paraventricular nucleus of the hypothalamus, parvicellular division, anterior parvicellular part" abbreviation="PVHap" url_base_ref="u2" url_param="eff=292&amp;aff=251" />
				<target id="t74" name="Parataenial nucleus" abbreviation="PT" url_base_ref="u2" url_param="eff=292&amp;aff=74" />
				<target id="t80" name="Nucleus reuniens rostral division lateral part" abbreviation="RERl" url_base_ref="u2" url_param="eff=292&amp;aff=80" />
				<target id="t79" name="Nucleus reuniens rostral division ventral part" abbreviation="RERv" url_base_ref="u2" url_param="eff=292&amp;aff=79" />
				<target id="t75" name="Nucleus reuniens" abbreviation="RE" url_base_ref="u2" url_param="eff=292&amp;aff=75" />
				<target id="t788" name="Posterior nucleus of the amygdala" abbreviation="PA" url_base_ref="u2" url_param="eff=292&amp;aff=788" />
				<target id="t784" name="Basolateral nucleus of the amygdala posterior part" abbreviation="BLAp" url_base_ref="u2" url_param="eff=292&amp;aff=784" />
				<target id="t787" name="Basomedial nucleus of the amygdala posterior part" abbreviation="BMAp" url_base_ref="u2" url_param="eff=292&amp;aff=787" />
				<target id="t786" name="Basomedial nucleus of the amygdala anterior part" abbreviation="BMAa" url_base_ref="u2" url_param="eff=292&amp;aff=786" />
				<target id="t267" name="Medial nucleus of the amygdala posteroventral part" abbreviation="MEApv" url_base_ref="u2" url_param="eff=292&amp;aff=267" />
				<target id="t263" name="Medial nucleus of the amygdala posterodorsal part" abbreviation="MEApd" url_base_ref="u2" url_param="eff=292&amp;aff=263" />
				<target id="t261" name="Medial nucleus of the amygdala anterodorsal part" abbreviation="MEAad" url_base_ref="u2" url_param="eff=292&amp;aff=261" />
				<target id="t262" name="Medial nucleus of the amygdala anteroventral part" abbreviation="MEAav" url_base_ref="u2" url_param="eff=292&amp;aff=262" />
				<target id="t259" name="Central nucleus of amygdala capsular part" abbreviation="CEAc" url_base_ref="u2" url_param="eff=292&amp;aff=259" />
				<target id="t231" name="Anteroventral periventricular nucleus" abbreviation="AVPV" url_base_ref="u2" url_param="eff=292&amp;aff=231" />
				<target id="t229" name="Suprachiasmatic preoptic nucleus" abbreviation="PSCH" url_base_ref="u2" url_param="eff=292&amp;aff=229" />
				<target id="t106" name="Bed nuclei of the stria terminalis anterior division anterodorsal area" abbreviation="BSTad" url_base_ref="u2" url_param="eff=292&amp;aff=106" />
				<target id="t282" name="Medial preoptic nucleus lateral part" abbreviation="MPNl" url_base_ref="u2" url_param="eff=292&amp;aff=282" />
				<target id="t120" name="Bed nuclei of the stria terminalis posterior division transverse nucleus" abbreviation="BSTtr" url_base_ref="u2" url_param="eff=292&amp;aff=120" />
				<target id="t119" name="Bed nuclei of the stria terminalis posterior division interfascicular  nucleus" abbreviation="BSTif" url_base_ref="u2" url_param="eff=292&amp;aff=119" />
				<target id="t291" name="Anterior hypothalamic nucleus anterior part" abbreviation="AHNa" url_base_ref="u2" url_param="eff=292&amp;aff=291" />
				<target id="t721" name="Subiculum ventral part" abbreviation="SUBv" url_base_ref="u2" url_param="eff=292&amp;aff=721" />
				<target id="t727" name="Field CA1" abbreviation="CA1" url_base_ref="u2" url_param="eff=292&amp;aff=727" />
				<target id="t739" name="Field CA3" abbreviation="CA3" url_base_ref="u2" url_param="eff=292&amp;aff=739" />
				<target id="t400" name="Septofimbrial nucleus" abbreviation="SF" url_base_ref="u2" url_param="eff=292&amp;aff=400" />
				<target id="t767" name="Prelimbic area" abbreviation="PL" url_base_ref="u2" url_param="eff=292&amp;aff=767" />
				<target id="t759" name="Infralimbic area" abbreviation="ILA" url_base_ref="u2" url_param="eff=292&amp;aff=759" />
				<target id="t384" name="Lateral septal nucleus rostral (rostroventral) part medial zone ventral region" abbreviation="LSr.m.v" url_base_ref="u2" url_param="eff=292&amp;aff=384" />
				<target id="t392" name="Lateral septal nucleus rostral (rostroventral) part dorsolateral zone" abbreviation="LSr.dl" url_base_ref="u2" url_param="eff=292&amp;aff=392" />
				<target id="t395" name="Lateral septal nucleus rostral (rostroventral) part dorsolateral zone medial region ventral domain" abbreviation="LSr.dl.m.v" url_base_ref="u2" url_param="eff=292&amp;aff=395" />
				<target id="t388" name="Lateral septal nucleus rostral (rostroventral) part ventrolateral zone dorsal region" abbreviation="LSr.vl.d" url_base_ref="u2" url_param="eff=292&amp;aff=388" />
				<target id="t391" name="Lateral septal nucleus rostral (rostroventral) part ventrolateral zone ventral region" abbreviation="LSr.vl.v" url_base_ref="u2" url_param="eff=292&amp;aff=391" />
				<target id="t286" name="Anteroventral preoptic nucleus" abbreviation="AVP" url_base_ref="u2" url_param="eff=292&amp;aff=286" />
				<target id="t285" name="Anterodorsal preoptic nucleus" abbreviation="ADP" url_base_ref="u2" url_param="eff=292&amp;aff=285" />
				<target id="t407" name="Substantia innominata" abbreviation="SI" url_base_ref="u2" url_param="eff=292&amp;aff=407" />
				<target id="t76" name="Nucleus reuniens rostral division" abbreviation="RER" url_base_ref="u2" url_param="eff=292&amp;aff=76" />
				<target id="t399" name="Lateral septal nucleus ventral part" abbreviation="LSv" url_base_ref="u2" url_param="eff=292&amp;aff=399" />
				<target id="t381" name="Lateral septal nucleus rostral (rostroventral) part" abbreviation="LSr" url_base_ref="u2" url_param="eff=292&amp;aff=381" />
			</targets>
			<sources>
					<source id="s314" name="Dorsal premammillary nucleus" abbreviation="PMd" url_base_ref="u2" url_param="eff=314&amp;aff=292" />
					<source id="s293" name="Anterior hypothalamic posterior part" abbreviation="AHNp" url_base_ref="u2" url_param="eff=293&amp;aff=292" />
					<source id="s291" name="Anterior hypothalamic nucleus anterior part" abbreviation="AHNa" url_base_ref="u2" url_param="eff=291&amp;aff=292" />
					<source id="s292" name="Anterior hypothalamic central part" abbreviation="AHNc" url_base_ref="u2" url_param="eff=292&amp;aff=292" />
					<source id="s321" name="Lateral hypothalamic area" abbreviation="LHA" url_base_ref="u2" url_param="eff=321&amp;aff=292" />
					<source id="s305" name="Ventromedial nucleus of the hypothalamus ventrolateral part" abbreviation="VMHvl" url_base_ref="u2" url_param="eff=305&amp;aff=292" />
					<source id="s303" name="Ventromedial nucleus of the hypothalamus dorsomedial part" abbreviation="VMHdm" url_base_ref="u2" url_param="eff=303&amp;aff=292" />
					<source id="s304" name="Ventromedial nucleus of the hypothalamus central part" abbreviation="VMHc" url_base_ref="u2" url_param="eff=304&amp;aff=292" />
					<source id="s302" name="Ventromedial nucleus of the hypothalamus anterior part" abbreviation="VMHa" url_base_ref="u2" url_param="eff=302&amp;aff=292" />
					<source id="s322" name="Tuberal nucleus" abbreviation="TU" url_base_ref="u2" url_param="eff=322&amp;aff=292" />
					<source id="s261" name="Medial nucleus of the amygdala anterodorsal part" abbreviation="MEAad" url_base_ref="u2" url_param="eff=261&amp;aff=292" />
					<source id="s267" name="Medial nucleus of the amygdala posteroventral part" abbreviation="MEApv" url_base_ref="u2" url_param="eff=267&amp;aff=292" />
					<source id="s263" name="Medial nucleus of the amygdala posterodorsal part" abbreviation="MEApd" url_base_ref="u2" url_param="eff=263&amp;aff=292" />
					<source id="s786" name="Basomedial nucleus of the amygdala anterior part" abbreviation="BMAa" url_base_ref="u2" url_param="eff=786&amp;aff=292" />
					<source id="s677" name="Cortical nucleus of the amygdala anterior part" abbreviation="COAa" url_base_ref="u2" url_param="eff=677&amp;aff=292" />
					<source id="s272" name="Dorsomedial nucleus of the hypothalamus" abbreviation="DMH" url_base_ref="u2" url_param="eff=272&amp;aff=292" />
					<source id="s399" name="Lateral septal nucleus ventral part" abbreviation="LSv" url_base_ref="u2" url_param="eff=399&amp;aff=292" />
					<source id="s387" name="Lateral septal nucleus rostral (rostroventral) part ventrolateral zone" abbreviation="LSr.vl" url_base_ref="u2" url_param="eff=387&amp;aff=292" />
					<source id="s392" name="Lateral septal nucleus rostral (rostroventral) part dorsolateral zone" abbreviation="LSr.dl" url_base_ref="u2" url_param="eff=392&amp;aff=292" />
					<source id="s384" name="Lateral septal nucleus rostral (rostroventral) part medial zone ventral region" abbreviation="LSr.m.v" url_base_ref="u2" url_param="eff=384&amp;aff=292" />
					<source id="s285" name="Anterodorsal preoptic nucleus" abbreviation="ADP" url_base_ref="u2" url_param="eff=285&amp;aff=292" />
					<source id="s231" name="Anteroventral periventricular nucleus" abbreviation="AVPV" url_base_ref="u2" url_param="eff=231&amp;aff=292" />
					<source id="s119" name="Bed nuclei of the stria terminalis posterior division interfascicular  nucleus" abbreviation="BSTif" url_base_ref="u2" url_param="eff=119&amp;aff=292" />
					<source id="s112" name="Bed nuclei of the stria terminalis anterior division dorsomedial nucleus" abbreviation="BSTdm" url_base_ref="u2" url_param="eff=112&amp;aff=292" />
					<source id="s116" name="Bed nuclei of the stria terminalis anterior division magnocellular nucleus" abbreviation="BSTmg" url_base_ref="u2" url_param="eff=116&amp;aff=292" />
					<source id="s115" name="Bed nuclei of the stria terminalis anterior division ventral nucleus" abbreviation="BSTv" url_base_ref="u2" url_param="eff=115&amp;aff=292" />
					<source id="s120" name="Bed nuclei of the stria terminalis posterior division transverse nucleus" abbreviation="BSTtr" url_base_ref="u2" url_param="eff=120&amp;aff=292" />
					<source id="s540" name="Precommissural nucleus" abbreviation="PRC" url_base_ref="u2" url_param="eff=540&amp;aff=292" />
					<source id="s299" name="Retrochiasmatic area" abbreviation="RCH" url_base_ref="u2" url_param="eff=299&amp;aff=292" />
					<source id="s727" name="Field CA1" abbreviation="CA1" url_base_ref="u2" url_param="eff=727&amp;aff=292" />
			</sources>
			<molecules_in_region>
					<molecule_in_region id="m17" name= "beta2 subunit nicotinic receptor" abbreviation="beta2 nAChR" url_base_ref="u3" url_param="aidi=292&amp;chem=17&amp;type=1&amp;what=0" />
					<molecule_in_region id="m29" name= "androgen receptor" abbreviation="AR" url_base_ref="u3" url_param="aidi=292&amp;chem=29&amp;type=1&amp;what=0" />
			</molecules_in_region>
		</part>
		<part id="p294" name="Anterior hypothalamic dorsal part" abbreviation="AHNd" is_part_of_idrefs="p290" url_base_ref="u1" url_param="aidi=294">
			<targets>
				<target id="t76" name="Nucleus reuniens rostral division" abbreviation="RER" url_base_ref="u2" url_param="eff=294&amp;aff=76" />
				<target id="t389" name="Lateral septal nucleus rostral (rostroventral) part ventrolateral zone dorsal region medial domain" abbreviation="LSr.vl.d.m" url_base_ref="u2" url_param="eff=294&amp;aff=389" />
				<target id="t272" name="Dorsomedial nucleus of the hypothalamus" abbreviation="DMH" url_base_ref="u2" url_param="eff=294&amp;aff=272" />
				<target id="t540" name="Precommissural nucleus" abbreviation="PRC" url_base_ref="u2" url_param="eff=294&amp;aff=540" />
				<target id="t314" name="Dorsal premammillary nucleus" abbreviation="PMd" url_base_ref="u2" url_param="eff=294&amp;aff=314" />
			</targets>
			<sources>
					<source id="s770" name="Retrosplenial area lateral agranular part" abbreviation="RSPagl" url_base_ref="u2" url_param="eff=770&amp;aff=294" />
					<source id="s299" name="Retrochiasmatic area" abbreviation="RCH" url_base_ref="u2" url_param="eff=299&amp;aff=294" />
			</sources>
		</part>
		<part id="p290" name="Anterior hypothalamic nucleus" abbreviation="AHN" is_part_of_idrefs="p289" url_base_ref="u1" url_param="aidi=290">
			<targets>
				<target id="t314" name="Dorsal premammillary nucleus" abbreviation="PMd" url_base_ref="u2" url_param="eff=290&amp;aff=314" />
				<target id="t253" name="Paraventricular nucleus of the hypothalamus, parvicellular division, periventricular part" abbreviation="PVHpv" url_base_ref="u2" url_param="eff=290&amp;aff=253" />
				<target id="t252" name="Paraventricular nucleus of the hypothalamus, parvicellular division, medial parvicellular part, dorsal zone" abbreviation="PVHmpd" url_base_ref="u2" url_param="eff=290&amp;aff=252" />
				<target id="t240" name="Paraventricular nucleus of the hypothalamus, descending division, medial parvicellular part, ventral zone" abbreviation="PVHmpv" url_base_ref="u2" url_param="eff=290&amp;aff=240" />
				<target id="t241" name="Paraventricular nucleus of the hypothalamus, descending division, dorsal parvicellular part" abbreviation="PVHdp" url_base_ref="u2" url_param="eff=290&amp;aff=241" />
				<target id="t238" name="Paraventricular nucleus of the hypothalamus" abbreviation="PVH" url_base_ref="u2" url_param="eff=290&amp;aff=238" />
				<target id="t591" name="Pedunculopontine nucleus" abbreviation="PPN" url_base_ref="u2" url_param="eff=290&amp;aff=591" />
				<target id="t381" name="Lateral septal nucleus rostral (rostroventral) part" abbreviation="LSr" url_base_ref="u2" url_param="eff=290&amp;aff=381" />
				<target id="t399" name="Lateral septal nucleus ventral part" abbreviation="LSv" url_base_ref="u2" url_param="eff=290&amp;aff=399" />
				<target id="t104" name="Bed nuclei of the stria terminalis" abbreviation="BST" url_base_ref="u2" url_param="eff=290&amp;aff=104" />
				<target id="t282" name="Medial preoptic nucleus lateral part" abbreviation="MPNl" url_base_ref="u2" url_param="eff=290&amp;aff=282" />
				<target id="t303" name="Ventromedial nucleus of the hypothalamus dorsomedial part" abbreviation="VMHdm" url_base_ref="u2" url_param="eff=290&amp;aff=303" />
				<target id="t539" name="Periaqueductal gray" abbreviation="PAG" url_base_ref="u2" url_param="eff=290&amp;aff=539" />
				<target id="t505" name="Parabrachial nucleus lateral division" abbreviation="PBl" url_base_ref="u2" url_param="eff=290&amp;aff=505" />
			</targets>
			<sources>
					<source id="s321" name="Lateral hypothalamic area" abbreviation="LHA" url_base_ref="u2" url_param="eff=321&amp;aff=290" />
					<source id="s280" name="Medial preoptic area" abbreviation="MPO" url_base_ref="u2" url_param="eff=280&amp;aff=290" />
					<source id="s281" name="Medial preoptic nucleus" abbreviation="MPN" url_base_ref="u2" url_param="eff=281&amp;aff=290" />
					<source id="s787" name="Basomedial nucleus of the amygdala posterior part" abbreviation="BMAp" url_base_ref="u2" url_param="eff=787&amp;aff=290" />
					<source id="s671" name="Piriform-amygdaloid area" abbreviation="PAA" url_base_ref="u2" url_param="eff=671&amp;aff=290" />
					<source id="s679" name="Cortical nucleus of the amygdala posterior part lateral zone" abbreviation="COApl" url_base_ref="u2" url_param="eff=679&amp;aff=290" />
					<source id="s788" name="Posterior nucleus of the amygdala" abbreviation="PA" url_base_ref="u2" url_param="eff=788&amp;aff=290" />
					<source id="s305" name="Ventromedial nucleus of the hypothalamus ventrolateral part" abbreviation="VMHvl" url_base_ref="u2" url_param="eff=305&amp;aff=290" />
					<source id="s104" name="Bed nuclei of the stria terminalis" abbreviation="BST" url_base_ref="u2" url_param="eff=104&amp;aff=290" />
					<source id="s118" name="Bed nuclei of the stria terminalis posterior division principal nucleus" abbreviation="BSTpr" url_base_ref="u2" url_param="eff=118&amp;aff=290" />
					<source id="s407" name="Substantia innominata" abbreviation="SI" url_base_ref="u2" url_param="eff=407&amp;aff=290" />
					<source id="s284" name="Medial preoptic nucleus central part" abbreviation="MPNc" url_base_ref="u2" url_param="eff=284&amp;aff=290" />
					<source id="s283" name="Medial preoptic nucleus medial part" abbreviation="MPNm" url_base_ref="u2" url_param="eff=283&amp;aff=290" />
					<source id="s282" name="Medial preoptic nucleus lateral part" abbreviation="MPNl" url_base_ref="u2" url_param="eff=282&amp;aff=290" />
					<source id="s295" name="Suprachiasmatic nucleus" abbreviation="SCH" url_base_ref="u2" url_param="eff=295&amp;aff=290" />
					<source id="s299" name="Retrochiasmatic area" abbreviation="RCH" url_base_ref="u2" url_param="eff=299&amp;aff=290" />
					<source id="s298" name="Subparaventricular zone" abbreviation="SBPV" url_base_ref="u2" url_param="eff=298&amp;aff=290" />
					<source id="s286" name="Anteroventral preoptic nucleus" abbreviation="AVP" url_base_ref="u2" url_param="eff=286&amp;aff=290" />
					<source id="s288" name="Parastrial nucleus" abbreviation="PS" url_base_ref="u2" url_param="eff=288&amp;aff=290" />
			</sources>
			<molecules_in_region>
					<molecule_in_region id="m19" name= "sulfhydryl oxidase" abbreviation="QSOX" url_base_ref="u3" url_param="aidi=290&amp;chem=19&amp;type=1&amp;what=0" />
			</molecules_in_region>
			<cells>
					<cell id="c101" name= "motor neuroendocrine magnocellular oxytocin neuron" url_base_ref="u4" url_param="aidi=290&amp;id2=101" />
				<molecules_in_cell>
						<molecule_in_cell id="mc3" name= "oxytocin" abbreviation="Oxy" url_base_ref="u3" url_param="aidi=290&amp;chem=3&amp;type=1&amp;what=0" />
				</molecules_in_cell>
					<cell id="c100" name= "motor neuroendocrine magnocellular vasopressin neuron" url_base_ref="u4" url_param="aidi=290&amp;id2=100" />
				<molecules_in_cell>
						<molecule_in_cell id="mc2" name= "vasopressin" abbreviation="VAS" url_base_ref="u3" url_param="aidi=290&amp;chem=2&amp;type=1&amp;what=0" />
				</molecules_in_cell>
			</cells>
		</part>
		<part id="p291" name="Anterior hypothalamic nucleus anterior part" abbreviation="AHNa" is_part_of_idrefs="p290" url_base_ref="u1" url_param="aidi=291">
			<targets>
				<target id="t281" name="Medial preoptic nucleus" abbreviation="MPN" url_base_ref="u2" url_param="eff=291&amp;aff=281" />
				<target id="t589" name="Mesencephalic reticular nucleus" abbreviation="MRN" url_base_ref="u2" url_param="eff=291&amp;aff=589" />
				<target id="t425" name="Superior colliculus intermediate deep gray layer" abbreviation="SCdg" url_base_ref="u2" url_param="eff=291&amp;aff=425" />
				<target id="t420" name="Superior colliculus intermediate gray layer" abbreviation="SCig" url_base_ref="u2" url_param="eff=291&amp;aff=420" />
				<target id="t432" name="Nucleus of the posterior commissure" abbreviation="NPC" url_base_ref="u2" url_param="eff=291&amp;aff=432" />
				<target id="t546" name="Periaqueductal gray ventrolateral division" abbreviation="PAGvl" url_base_ref="u2" url_param="eff=291&amp;aff=546" />
				<target id="t540" name="Precommissural nucleus" abbreviation="PRC" url_base_ref="u2" url_param="eff=291&amp;aff=540" />
				<target id="t315" name="Medial mammillary nucleus" abbreviation="MM" url_base_ref="u2" url_param="eff=291&amp;aff=315" />
				<target id="t313" name="Supramammillary nucleus medial part" abbreviation="SUMm" url_base_ref="u2" url_param="eff=291&amp;aff=313" />
				<target id="t314" name="Dorsal premammillary nucleus" abbreviation="PMd" url_base_ref="u2" url_param="eff=291&amp;aff=314" />
				<target id="t273" name="Dorsomedial nucleus of the hypothalamus anterior part" abbreviation="DMHa" url_base_ref="u2" url_param="eff=291&amp;aff=273" />
				<target id="t303" name="Ventromedial nucleus of the hypothalamus dorsomedial part" abbreviation="VMHdm" url_base_ref="u2" url_param="eff=291&amp;aff=303" />
				<target id="t301" name="Ventromedial nucleus of the hypothalamus" abbreviation="VMH" url_base_ref="u2" url_param="eff=291&amp;aff=301" />
				<target id="t318" name="Posterior hypothalamic nucleus" abbreviation="PH" url_base_ref="u2" url_param="eff=291&amp;aff=318" />
				<target id="t347" name="Zona incerta" abbreviation="ZI" url_base_ref="u2" url_param="eff=291&amp;aff=347" />
				<target id="t298" name="Subparaventricular zone" abbreviation="SBPV" url_base_ref="u2" url_param="eff=291&amp;aff=298" />
				<target id="t293" name="Anterior hypothalamic posterior part" abbreviation="AHNp" url_base_ref="u2" url_param="eff=291&amp;aff=293" />
				<target id="t292" name="Anterior hypothalamic central part" abbreviation="AHNc" url_base_ref="u2" url_param="eff=291&amp;aff=292" />
				<target id="t68" name="Mediodorsal nucleus of the thalamus lateral part" abbreviation="MDl" url_base_ref="u2" url_param="eff=291&amp;aff=68" />
				<target id="t62" name="Interanterodorsal nucleus of the thalamus" abbreviation="IAD" url_base_ref="u2" url_param="eff=291&amp;aff=62" />
				<target id="t87" name="Rhomboid nucleus" abbreviation="RH" url_base_ref="u2" url_param="eff=291&amp;aff=87" />
				<target id="t241" name="Paraventricular nucleus of the hypothalamus, descending division, dorsal parvicellular part" abbreviation="PVHdp" url_base_ref="u2" url_param="eff=291&amp;aff=241" />
				<target id="t240" name="Paraventricular nucleus of the hypothalamus, descending division, medial parvicellular part, ventral zone" abbreviation="PVHmpv" url_base_ref="u2" url_param="eff=291&amp;aff=240" />
				<target id="t252" name="Paraventricular nucleus of the hypothalamus, parvicellular division, medial parvicellular part, dorsal zone" abbreviation="PVHmpd" url_base_ref="u2" url_param="eff=291&amp;aff=252" />
				<target id="t250" name="Paraventricular nucleus of the hypothalamus, parvicellular division" abbreviation="PVHp" url_base_ref="u2" url_param="eff=291&amp;aff=250" />
				<target id="t251" name="Paraventricular nucleus of the hypothalamus, parvicellular division, anterior parvicellular part" abbreviation="PVHap" url_base_ref="u2" url_param="eff=291&amp;aff=251" />
				<target id="t79" name="Nucleus reuniens rostral division ventral part" abbreviation="RERv" url_base_ref="u2" url_param="eff=291&amp;aff=79" />
				<target id="t73" name="Paraventricular nucleus of the thalamus" abbreviation="PVT" url_base_ref="u2" url_param="eff=291&amp;aff=73" />
				<target id="t229" name="Suprachiasmatic preoptic nucleus" abbreviation="PSCH" url_base_ref="u2" url_param="eff=291&amp;aff=229" />
				<target id="t282" name="Medial preoptic nucleus lateral part" abbreviation="MPNl" url_base_ref="u2" url_param="eff=291&amp;aff=282" />
				<target id="t120" name="Bed nuclei of the stria terminalis posterior division transverse nucleus" abbreviation="BSTtr" url_base_ref="u2" url_param="eff=291&amp;aff=120" />
				<target id="t119" name="Bed nuclei of the stria terminalis posterior division interfascicular  nucleus" abbreviation="BSTif" url_base_ref="u2" url_param="eff=291&amp;aff=119" />
				<target id="t384" name="Lateral septal nucleus rostral (rostroventral) part medial zone ventral region" abbreviation="LSr.m.v" url_base_ref="u2" url_param="eff=291&amp;aff=384" />
				<target id="t388" name="Lateral septal nucleus rostral (rostroventral) part ventrolateral zone dorsal region" abbreviation="LSr.vl.d" url_base_ref="u2" url_param="eff=291&amp;aff=388" />
				<target id="t320" name="Lateral preoptic area" abbreviation="LPO" url_base_ref="u2" url_param="eff=291&amp;aff=320" />
				<target id="t321" name="Lateral hypothalamic area" abbreviation="LHA" url_base_ref="u2" url_param="eff=291&amp;aff=321" />
				<target id="t76" name="Nucleus reuniens rostral division" abbreviation="RER" url_base_ref="u2" url_param="eff=291&amp;aff=76" />
				<target id="t272" name="Dorsomedial nucleus of the hypothalamus" abbreviation="DMH" url_base_ref="u2" url_param="eff=291&amp;aff=272" />
			</targets>
			<sources>
					<source id="s759" name="Infralimbic area" abbreviation="ILA" url_base_ref="u2" url_param="eff=759&amp;aff=291" />
					<source id="s314" name="Dorsal premammillary nucleus" abbreviation="PMd" url_base_ref="u2" url_param="eff=314&amp;aff=291" />
					<source id="s293" name="Anterior hypothalamic posterior part" abbreviation="AHNp" url_base_ref="u2" url_param="eff=293&amp;aff=291" />
					<source id="s292" name="Anterior hypothalamic central part" abbreviation="AHNc" url_base_ref="u2" url_param="eff=292&amp;aff=291" />
					<source id="s299" name="Retrochiasmatic area" abbreviation="RCH" url_base_ref="u2" url_param="eff=299&amp;aff=291" />
					<source id="s303" name="Ventromedial nucleus of the hypothalamus dorsomedial part" abbreviation="VMHdm" url_base_ref="u2" url_param="eff=303&amp;aff=291" />
					<source id="s304" name="Ventromedial nucleus of the hypothalamus central part" abbreviation="VMHc" url_base_ref="u2" url_param="eff=304&amp;aff=291" />
					<source id="s267" name="Medial nucleus of the amygdala posteroventral part" abbreviation="MEApv" url_base_ref="u2" url_param="eff=267&amp;aff=291" />
					<source id="s272" name="Dorsomedial nucleus of the hypothalamus" abbreviation="DMH" url_base_ref="u2" url_param="eff=272&amp;aff=291" />
					<source id="s387" name="Lateral septal nucleus rostral (rostroventral) part ventrolateral zone" abbreviation="LSr.vl" url_base_ref="u2" url_param="eff=387&amp;aff=291" />
					<source id="s285" name="Anterodorsal preoptic nucleus" abbreviation="ADP" url_base_ref="u2" url_param="eff=285&amp;aff=291" />
					<source id="s208" name="Retina" abbreviation="R" url_base_ref="u2" url_param="eff=208&amp;aff=291" />
					<source id="s112" name="Bed nuclei of the stria terminalis anterior division dorsomedial nucleus" abbreviation="BSTdm" url_base_ref="u2" url_param="eff=112&amp;aff=291" />
					<source id="s120" name="Bed nuclei of the stria terminalis posterior division transverse nucleus" abbreviation="BSTtr" url_base_ref="u2" url_param="eff=120&amp;aff=291" />
					<source id="s540" name="Precommissural nucleus" abbreviation="PRC" url_base_ref="u2" url_param="eff=540&amp;aff=291" />
					<source id="s727" name="Field CA1" abbreviation="CA1" url_base_ref="u2" url_param="eff=727&amp;aff=291" />
			</sources>
			<molecules_in_region>
					<molecule_in_region id="m16" name= "alpha4-2 subunit nicotinic receptor" abbreviation="alpha4-2 nAChR" url_base_ref="u3" url_param="aidi=291&amp;chem=16&amp;type=1&amp;what=0" />
					<molecule_in_region id="m17" name= "beta2 subunit nicotinic receptor" abbreviation="beta2 nAChR" url_base_ref="u3" url_param="aidi=291&amp;chem=17&amp;type=1&amp;what=0" />
					<molecule_in_region id="m29" name= "androgen receptor" abbreviation="AR" url_base_ref="u3" url_param="aidi=291&amp;chem=29&amp;type=1&amp;what=0" />
			</molecules_in_region>
		</part>
		<part id="p293" name="Anterior hypothalamic posterior part" abbreviation="AHNp" is_part_of_idrefs="p290" url_base_ref="u1" url_param="aidi=293">
			<targets>
				<target id="t314" name="Dorsal premammillary nucleus" abbreviation="PMd" url_base_ref="u2" url_param="eff=293&amp;aff=314" />
				<target id="t271" name="Anterior periventricular nucleus of the hypothalamus" abbreviation="PVa" url_base_ref="u2" url_param="eff=293&amp;aff=271" />
				<target id="t280" name="Medial preoptic area" abbreviation="MPO" url_base_ref="u2" url_param="eff=293&amp;aff=280" />
				<target id="t276" name="Intermediate periventricular nucleus of the hypothalamus" abbreviation="PVI" url_base_ref="u2" url_param="eff=293&amp;aff=276" />
				<target id="t303" name="Ventromedial nucleus of the hypothalamus dorsomedial part" abbreviation="VMHdm" url_base_ref="u2" url_param="eff=293&amp;aff=303" />
				<target id="t318" name="Posterior hypothalamic nucleus" abbreviation="PH" url_base_ref="u2" url_param="eff=293&amp;aff=318" />
				<target id="t589" name="Mesencephalic reticular nucleus" abbreviation="MRN" url_base_ref="u2" url_param="eff=293&amp;aff=589" />
				<target id="t592" name="Cuneiform nucleus" abbreviation="CUN" url_base_ref="u2" url_param="eff=293&amp;aff=592" />
				<target id="t434" name="Medial pretectal area" abbreviation="MPT" url_base_ref="u2" url_param="eff=293&amp;aff=434" />
				<target id="t425" name="Superior colliculus intermediate deep gray layer" abbreviation="SCdg" url_base_ref="u2" url_param="eff=293&amp;aff=425" />
				<target id="t420" name="Superior colliculus intermediate gray layer" abbreviation="SCig" url_base_ref="u2" url_param="eff=293&amp;aff=420" />
				<target id="t432" name="Nucleus of the posterior commissure" abbreviation="NPC" url_base_ref="u2" url_param="eff=293&amp;aff=432" />
				<target id="t546" name="Periaqueductal gray ventrolateral division" abbreviation="PAGvl" url_base_ref="u2" url_param="eff=293&amp;aff=546" />
				<target id="t540" name="Precommissural nucleus" abbreviation="PRC" url_base_ref="u2" url_param="eff=293&amp;aff=540" />
				<target id="t315" name="Medial mammillary nucleus" abbreviation="MM" url_base_ref="u2" url_param="eff=293&amp;aff=315" />
				<target id="t313" name="Supramammillary nucleus medial part" abbreviation="SUMm" url_base_ref="u2" url_param="eff=293&amp;aff=313" />
				<target id="t278" name="Posterior periventricular nucleus of the hypothalamus" abbreviation="PVp" url_base_ref="u2" url_param="eff=293&amp;aff=278" />
				<target id="t273" name="Dorsomedial nucleus of the hypothalamus anterior part" abbreviation="DMHa" url_base_ref="u2" url_param="eff=293&amp;aff=273" />
				<target id="t304" name="Ventromedial nucleus of the hypothalamus central part" abbreviation="VMHc" url_base_ref="u2" url_param="eff=293&amp;aff=304" />
				<target id="t351" name="Peripeduncular nucleus" abbreviation="PP" url_base_ref="u2" url_param="eff=293&amp;aff=351" />
				<target id="t353" name="Subparafascicular nucleus magnocellular part" abbreviation="SPFm" url_base_ref="u2" url_param="eff=293&amp;aff=353" />
				<target id="t347" name="Zona incerta" abbreviation="ZI" url_base_ref="u2" url_param="eff=293&amp;aff=347" />
				<target id="t339" name="Lateral habenula" abbreviation="LH" url_base_ref="u2" url_param="eff=293&amp;aff=339" />
				<target id="t251" name="Paraventricular nucleus of the hypothalamus, parvicellular division, anterior parvicellular part" abbreviation="PVHap" url_base_ref="u2" url_param="eff=293&amp;aff=251" />
				<target id="t74" name="Parataenial nucleus" abbreviation="PT" url_base_ref="u2" url_param="eff=293&amp;aff=74" />
				<target id="t80" name="Nucleus reuniens rostral division lateral part" abbreviation="RERl" url_base_ref="u2" url_param="eff=293&amp;aff=80" />
				<target id="t79" name="Nucleus reuniens rostral division ventral part" abbreviation="RERv" url_base_ref="u2" url_param="eff=293&amp;aff=79" />
				<target id="t73" name="Paraventricular nucleus of the thalamus" abbreviation="PVT" url_base_ref="u2" url_param="eff=293&amp;aff=73" />
				<target id="t106" name="Bed nuclei of the stria terminalis anterior division anterodorsal area" abbreviation="BSTad" url_base_ref="u2" url_param="eff=293&amp;aff=106" />
				<target id="t282" name="Medial preoptic nucleus lateral part" abbreviation="MPNl" url_base_ref="u2" url_param="eff=293&amp;aff=282" />
				<target id="t120" name="Bed nuclei of the stria terminalis posterior division transverse nucleus" abbreviation="BSTtr" url_base_ref="u2" url_param="eff=293&amp;aff=120" />
				<target id="t119" name="Bed nuclei of the stria terminalis posterior division interfascicular  nucleus" abbreviation="BSTif" url_base_ref="u2" url_param="eff=293&amp;aff=119" />
				<target id="t292" name="Anterior hypothalamic central part" abbreviation="AHNc" url_base_ref="u2" url_param="eff=293&amp;aff=292" />
				<target id="t291" name="Anterior hypothalamic nucleus anterior part" abbreviation="AHNa" url_base_ref="u2" url_param="eff=293&amp;aff=291" />
				<target id="t721" name="Subiculum ventral part" abbreviation="SUBv" url_base_ref="u2" url_param="eff=293&amp;aff=721" />
				<target id="t727" name="Field CA1" abbreviation="CA1" url_base_ref="u2" url_param="eff=293&amp;aff=727" />
				<target id="t739" name="Field CA3" abbreviation="CA3" url_base_ref="u2" url_param="eff=293&amp;aff=739" />
				<target id="t400" name="Septofimbrial nucleus" abbreviation="SF" url_base_ref="u2" url_param="eff=293&amp;aff=400" />
				<target id="t396" name="Lateral septal nucleus rostral (rostroventral) part dorsolateral zone lateral region" abbreviation="LSr.dl.l" url_base_ref="u2" url_param="eff=293&amp;aff=396" />
				<target id="t389" name="Lateral septal nucleus rostral (rostroventral) part ventrolateral zone dorsal region medial domain" abbreviation="LSr.vl.d.m" url_base_ref="u2" url_param="eff=293&amp;aff=389" />
				<target id="t320" name="Lateral preoptic area" abbreviation="LPO" url_base_ref="u2" url_param="eff=293&amp;aff=320" />
				<target id="t321" name="Lateral hypothalamic area" abbreviation="LHA" url_base_ref="u2" url_param="eff=293&amp;aff=321" />
				<target id="t76" name="Nucleus reuniens rostral division" abbreviation="RER" url_base_ref="u2" url_param="eff=293&amp;aff=76" />
				<target id="t392" name="Lateral septal nucleus rostral (rostroventral) part dorsolateral zone" abbreviation="LSr.dl" url_base_ref="u2" url_param="eff=293&amp;aff=392" />
				<target id="t272" name="Dorsomedial nucleus of the hypothalamus" abbreviation="DMH" url_base_ref="u2" url_param="eff=293&amp;aff=272" />
			</targets>
			<sources>
					<source id="s114" name="Bed nuclei of the stria terminalis anterior division fusiform nucleus" abbreviation="BSTfu" url_base_ref="u2" url_param="eff=114&amp;aff=293" />
					<source id="s314" name="Dorsal premammillary nucleus" abbreviation="PMd" url_base_ref="u2" url_param="eff=314&amp;aff=293" />
					<source id="s291" name="Anterior hypothalamic nucleus anterior part" abbreviation="AHNa" url_base_ref="u2" url_param="eff=291&amp;aff=293" />
					<source id="s292" name="Anterior hypothalamic central part" abbreviation="AHNc" url_base_ref="u2" url_param="eff=292&amp;aff=293" />
					<source id="s321" name="Lateral hypothalamic area" abbreviation="LHA" url_base_ref="u2" url_param="eff=321&amp;aff=293" />
					<source id="s303" name="Ventromedial nucleus of the hypothalamus dorsomedial part" abbreviation="VMHdm" url_base_ref="u2" url_param="eff=303&amp;aff=293" />
					<source id="s304" name="Ventromedial nucleus of the hypothalamus central part" abbreviation="VMHc" url_base_ref="u2" url_param="eff=304&amp;aff=293" />
					<source id="s322" name="Tuberal nucleus" abbreviation="TU" url_base_ref="u2" url_param="eff=322&amp;aff=293" />
					<source id="s267" name="Medial nucleus of the amygdala posteroventral part" abbreviation="MEApv" url_base_ref="u2" url_param="eff=267&amp;aff=293" />
					<source id="s272" name="Dorsomedial nucleus of the hypothalamus" abbreviation="DMH" url_base_ref="u2" url_param="eff=272&amp;aff=293" />
					<source id="s399" name="Lateral septal nucleus ventral part" abbreviation="LSv" url_base_ref="u2" url_param="eff=399&amp;aff=293" />
					<source id="s387" name="Lateral septal nucleus rostral (rostroventral) part ventrolateral zone" abbreviation="LSr.vl" url_base_ref="u2" url_param="eff=387&amp;aff=293" />
					<source id="s384" name="Lateral septal nucleus rostral (rostroventral) part medial zone ventral region" abbreviation="LSr.m.v" url_base_ref="u2" url_param="eff=384&amp;aff=293" />
					<source id="s1694" name="Bed nuclei of the stria terminalis, anterior division, subcommisural zone" abbreviation="BSTsc" url_base_ref="u2" url_param="eff=1694&amp;aff=293" />
					<source id="s107" name="Bed nuclei of the stria terminalis anterolateral area" abbreviation="BSTal" url_base_ref="u2" url_param="eff=107&amp;aff=293" />
					<source id="s119" name="Bed nuclei of the stria terminalis posterior division interfascicular  nucleus" abbreviation="BSTif" url_base_ref="u2" url_param="eff=119&amp;aff=293" />
					<source id="s112" name="Bed nuclei of the stria terminalis anterior division dorsomedial nucleus" abbreviation="BSTdm" url_base_ref="u2" url_param="eff=112&amp;aff=293" />
					<source id="s540" name="Precommissural nucleus" abbreviation="PRC" url_base_ref="u2" url_param="eff=540&amp;aff=293" />
					<source id="s299" name="Retrochiasmatic area" abbreviation="RCH" url_base_ref="u2" url_param="eff=299&amp;aff=293" />
					<source id="s727" name="Field CA1" abbreviation="CA1" url_base_ref="u2" url_param="eff=727&amp;aff=293" />
			</sources>
			<molecules_in_region>
					<molecule_in_region id="m17" name= "beta2 subunit nicotinic receptor" abbreviation="beta2 nAChR" url_base_ref="u3" url_param="aidi=293&amp;chem=17&amp;type=1&amp;what=0" />
					<molecule_in_region id="m29" name= "androgen receptor" abbreviation="AR" url_base_ref="u3" url_param="aidi=293&amp;chem=29&amp;type=1&amp;what=0" />
			</molecules_in_region>
		</part>
		<part id="p692" name="Anterior laterolateral visual area" abbreviation="VISlla" is_part_of_idrefs="p691" url_base_ref="u1" url_param="aidi=692">
		</part>
		<part id="p639" name="Anterior olfactory nucleus" abbreviation="AON" is_part_of_idrefs="p30" url_base_ref="u1" url_param="aidi=639">
			<targets>
				<target id="t361" name="Islands of Calleja" abbreviation="isl" url_base_ref="u2" url_param="eff=639&amp;aff=361" />
			</targets>
			<sources>
					<source id="s321" name="Lateral hypothalamic area" abbreviation="LHA" url_base_ref="u2" url_param="eff=321&amp;aff=639" />
					<source id="s717" name="Subiculum dorsal part" abbreviation="SUBd" url_base_ref="u2" url_param="eff=717&amp;aff=639" />
					<source id="s721" name="Subiculum ventral part" abbreviation="SUBv" url_base_ref="u2" url_param="eff=721&amp;aff=639" />
					<source id="s727" name="Field CA1" abbreviation="CA1" url_base_ref="u2" url_param="eff=727&amp;aff=639" />
					<source id="s767" name="Prelimbic area" abbreviation="PL" url_base_ref="u2" url_param="eff=767&amp;aff=639" />
					<source id="s632" name="Primary motor area" abbreviation="MOp" url_base_ref="u2" url_param="eff=632&amp;aff=639" />
					<source id="s411" name="Nucleus of the diagonal band" abbreviation="NDB" url_base_ref="u2" url_param="eff=411&amp;aff=639" />
					<source id="s320" name="Lateral preoptic area" abbreviation="LPO" url_base_ref="u2" url_param="eff=320&amp;aff=639" />
					<source id="s408" name="Magnocellular preoptic nucleus" abbreviation="MA" url_base_ref="u2" url_param="eff=408&amp;aff=639" />
					<source id="s44" name="Entorhinal area, lateral part" abbreviation="ENTl" url_base_ref="u2" url_param="eff=44&amp;aff=639" />
					<source id="s261" name="Medial nucleus of the amygdala anterodorsal part" abbreviation="MEAad" url_base_ref="u2" url_param="eff=261&amp;aff=639" />
					<source id="s76" name="Nucleus reuniens rostral division" abbreviation="RER" url_base_ref="u2" url_param="eff=76&amp;aff=639" />
			</sources>
		</part>
		<part id="p640" name="Anterior olfactory nucleus dorsal part" abbreviation="AONd" is_part_of_idrefs="p639" url_base_ref="u1" url_param="aidi=640">
		</part>
		<part id="p641" name="Anterior olfactory nucleus dorsal part molecular layer" abbreviation="AONd1" is_part_of_idrefs="p640" url_base_ref="u1" url_param="aidi=641">
		</part>
		<part id="p642" name="Anterior olfactory nucleus dorsal part pyramidal layer" abbreviation="AONd2" is_part_of_idrefs="p640" url_base_ref="u1" url_param="aidi=642">
			<molecules_in_region>
					<molecule_in_region id="m19" name= "sulfhydryl oxidase" abbreviation="QSOX" url_base_ref="u3" url_param="aidi=642&amp;chem=19&amp;type=1&amp;what=0" />
			</molecules_in_region>
		</part>
		<part id="p643" name="Anterior olfactory nucleus external part" abbreviation="AONe" is_part_of_idrefs="p639" url_base_ref="u1" url_param="aidi=643">
		</part>
		<part id="p644" name="Anterior olfactory nucleus external part molecular layer" abbreviation="AONe1" is_part_of_idrefs="p643" url_base_ref="u1" url_param="aidi=644">
		</part>
		<part id="p645" name="Anterior olfactory nucleus external part pyramidal layer" abbreviation="AONe2" is_part_of_idrefs="p643" url_base_ref="u1" url_param="aidi=645">
			<molecules_in_region>
					<molecule_in_region id="m19" name= "sulfhydryl oxidase" abbreviation="QSOX" url_base_ref="u3" url_param="aidi=645&amp;chem=19&amp;type=1&amp;what=0" />
			</molecules_in_region>
		</part>
		<part id="p646" name="Anterior olfactory nucleus lateral part" abbreviation="AONl" is_part_of_idrefs="p639" url_base_ref="u1" url_param="aidi=646">
		</part>
		<part id="p647" name="Anterior olfactory nucleus lateral part molecular layer" abbreviation="AONl1" is_part_of_idrefs="p646" url_base_ref="u1" url_param="aidi=647">
		</part>
		<part id="p648" name="Anterior olfactory nucleus lateral part pyramidal layer" abbreviation="AONl2" is_part_of_idrefs="p646" url_base_ref="u1" url_param="aidi=648">
			<molecules_in_region>
					<molecule_in_region id="m19" name= "sulfhydryl oxidase" abbreviation="QSOX" url_base_ref="u3" url_param="aidi=648&amp;chem=19&amp;type=1&amp;what=0" />
			</molecules_in_region>
		</part>
		<part id="p649" name="Anterior olfactory nucleus medial part" abbreviation="AONm" is_part_of_idrefs="p639" url_base_ref="u1" url_param="aidi=649">
			<sources>
					<source id="s727" name="Field CA1" abbreviation="CA1" url_base_ref="u2" url_param="eff=727&amp;aff=649" />
					<source id="s721" name="Subiculum ventral part" abbreviation="SUBv" url_base_ref="u2" url_param="eff=721&amp;aff=649" />
					<source id="s111" name="Bed nuclei of the stria terminalis rhomboid nucleus" abbreviation="BSTrh" url_base_ref="u2" url_param="eff=111&amp;aff=649" />
			</sources>
		</part>
		<part id="p650" name="Anterior olfactory nucleus medial part molecular layer" abbreviation="AONm1" is_part_of_idrefs="p649" url_base_ref="u1" url_param="aidi=650">
		</part>
		<part id="p651" name="Anterior olfactory nucleus medial part pyramidal layer" abbreviation="AONm2" is_part_of_idrefs="p649" url_base_ref="u1" url_param="aidi=651">
			<molecules_in_region>
					<molecule_in_region id="m19" name= "sulfhydryl oxidase" abbreviation="QSOX" url_base_ref="u3" url_param="aidi=651&amp;chem=19&amp;type=1&amp;what=0" />
			</molecules_in_region>
		</part>
		<part id="p652" name="Anterior olfactory nucleus posteroventral part" abbreviation="AONpv" is_part_of_idrefs="p639" url_base_ref="u1" url_param="aidi=652">
			<sources>
					<source id="s727" name="Field CA1" abbreviation="CA1" url_base_ref="u2" url_param="eff=727&amp;aff=652" />
					<source id="s721" name="Subiculum ventral part" abbreviation="SUBv" url_base_ref="u2" url_param="eff=721&amp;aff=652" />
					<source id="s787" name="Basomedial nucleus of the amygdala posterior part" abbreviation="BMAp" url_base_ref="u2" url_param="eff=787&amp;aff=652" />
			</sources>
		</part>
		<part id="p653" name="Anterior olfactory nucleus posteroventral part molecular layer" abbreviation="AONpv1" is_part_of_idrefs="p652" url_base_ref="u1" url_param="aidi=653">
		</part>
		<part id="p654" name="Anterior olfactory nucleus posteroventral part pyramidal layer" abbreviation="AONpv2" is_part_of_idrefs="p652" url_base_ref="u1" url_param="aidi=654">
			<molecules_in_region>
					<molecule_in_region id="m19" name= "sulfhydryl oxidase" abbreviation="QSOX" url_base_ref="u3" url_param="aidi=654&amp;chem=19&amp;type=1&amp;what=0" />
			</molecules_in_region>
		</part>
		<part id="p271" name="Anterior periventricular nucleus of the hypothalamus" abbreviation="PVa" is_part_of_idrefs="p227" url_base_ref="u1" url_param="aidi=271">
			<targets>
				<target id="t281" name="Medial preoptic nucleus" abbreviation="MPN" url_base_ref="u2" url_param="eff=271&amp;aff=281" />
				<target id="t399" name="Lateral septal nucleus ventral part" abbreviation="LSv" url_base_ref="u2" url_param="eff=271&amp;aff=399" />
			</targets>
			<sources>
					<source id="s281" name="Medial preoptic nucleus" abbreviation="MPN" url_base_ref="u2" url_param="eff=281&amp;aff=271" />
					<source id="s229" name="Suprachiasmatic preoptic nucleus" abbreviation="PSCH" url_base_ref="u2" url_param="eff=229&amp;aff=271" />
					<source id="s293" name="Anterior hypothalamic posterior part" abbreviation="AHNp" url_base_ref="u2" url_param="eff=293&amp;aff=271" />
					<source id="s407" name="Substantia innominata" abbreviation="SI" url_base_ref="u2" url_param="eff=407&amp;aff=271" />
					<source id="s295" name="Suprachiasmatic nucleus" abbreviation="SCH" url_base_ref="u2" url_param="eff=295&amp;aff=271" />
					<source id="s298" name="Subparaventricular zone" abbreviation="SBPV" url_base_ref="u2" url_param="eff=298&amp;aff=271" />
					<source id="s284" name="Medial preoptic nucleus central part" abbreviation="MPNc" url_base_ref="u2" url_param="eff=284&amp;aff=271" />
					<source id="s283" name="Medial preoptic nucleus medial part" abbreviation="MPNm" url_base_ref="u2" url_param="eff=283&amp;aff=271" />
					<source id="s282" name="Medial preoptic nucleus lateral part" abbreviation="MPNl" url_base_ref="u2" url_param="eff=282&amp;aff=271" />
					<source id="s231" name="Anteroventral periventricular nucleus" abbreviation="AVPV" url_base_ref="u2" url_param="eff=231&amp;aff=271" />
					<source id="s285" name="Anterodorsal preoptic nucleus" abbreviation="ADP" url_base_ref="u2" url_param="eff=285&amp;aff=271" />
					<source id="s306" name="Ventral premammillary nucleus" abbreviation="PMv" url_base_ref="u2" url_param="eff=306&amp;aff=271" />
					<source id="s322" name="Tuberal nucleus" abbreviation="TU" url_base_ref="u2" url_param="eff=322&amp;aff=271" />
					<source id="s261" name="Medial nucleus of the amygdala anterodorsal part" abbreviation="MEAad" url_base_ref="u2" url_param="eff=261&amp;aff=271" />
					<source id="s263" name="Medial nucleus of the amygdala posterodorsal part" abbreviation="MEApd" url_base_ref="u2" url_param="eff=263&amp;aff=271" />
					<source id="s786" name="Basomedial nucleus of the amygdala anterior part" abbreviation="BMAa" url_base_ref="u2" url_param="eff=786&amp;aff=271" />
					<source id="s272" name="Dorsomedial nucleus of the hypothalamus" abbreviation="DMH" url_base_ref="u2" url_param="eff=272&amp;aff=271" />
					<source id="s399" name="Lateral septal nucleus ventral part" abbreviation="LSv" url_base_ref="u2" url_param="eff=399&amp;aff=271" />
					<source id="s286" name="Anteroventral preoptic nucleus" abbreviation="AVP" url_base_ref="u2" url_param="eff=286&amp;aff=271" />
					<source id="s288" name="Parastrial nucleus" abbreviation="PS" url_base_ref="u2" url_param="eff=288&amp;aff=271" />
					<source id="s230" name="Median preoptic nucleus" abbreviation="MEPO" url_base_ref="u2" url_param="eff=230&amp;aff=271" />
					<source id="s118" name="Bed nuclei of the stria terminalis posterior division principal nucleus" abbreviation="BSTpr" url_base_ref="u2" url_param="eff=118&amp;aff=271" />
					<source id="s112" name="Bed nuclei of the stria terminalis anterior division dorsomedial nucleus" abbreviation="BSTdm" url_base_ref="u2" url_param="eff=112&amp;aff=271" />
					<source id="s116" name="Bed nuclei of the stria terminalis anterior division magnocellular nucleus" abbreviation="BSTmg" url_base_ref="u2" url_param="eff=116&amp;aff=271" />
			</sources>
			<molecules_in_region>
					<molecule_in_region id="m17" name= "beta2 subunit nicotinic receptor" abbreviation="beta2 nAChR" url_base_ref="u3" url_param="aidi=271&amp;chem=17&amp;type=1&amp;what=0" />
					<molecule_in_region id="m19" name= "sulfhydryl oxidase" abbreviation="QSOX" url_base_ref="u3" url_param="aidi=271&amp;chem=19&amp;type=1&amp;what=0" />
			</molecules_in_region>
		</part>
		<part id="p433" name="Anterior pretectal nucleus" abbreviation="APN" is_part_of_idrefs="p428" url_base_ref="u1" url_param="aidi=433">
			<targets>
				<target id="t532" name="Substantia nigra" abbreviation="SN" url_base_ref="u2" url_param="eff=433&amp;aff=532" />
				<target id="t535" name="Ventral tegmental area" abbreviation="VTA" url_base_ref="u2" url_param="eff=433&amp;aff=535" />
				<target id="t520" name="Oculomotor nucleus" abbreviation="III" url_base_ref="u2" url_param="eff=433&amp;aff=520" />
				<target id="t865" name="Facial nucleus" abbreviation="VII" url_base_ref="u2" url_param="eff=433&amp;aff=865" />
				<target id="t549" name="Nucleus of Darkschewitsch" abbreviation="ND" url_base_ref="u2" url_param="eff=433&amp;aff=549" />
				<target id="t539" name="Periaqueductal gray" abbreviation="PAG" url_base_ref="u2" url_param="eff=433&amp;aff=539" />
				<target id="t589" name="Mesencephalic reticular nucleus" abbreviation="MRN" url_base_ref="u2" url_param="eff=433&amp;aff=589" />
				<target id="t590" name="Retrorubral area" abbreviation="RR" url_base_ref="u2" url_param="eff=433&amp;aff=590" />
				<target id="t591" name="Pedunculopontine nucleus" abbreviation="PPN" url_base_ref="u2" url_param="eff=433&amp;aff=591" />
				<target id="t557" name="Locus coeruleus" abbreviation="LC" url_base_ref="u2" url_param="eff=433&amp;aff=557" />
				<target id="t555" name="Laterodorsal tegmental nucleus" abbreviation="LDT" url_base_ref="u2" url_param="eff=433&amp;aff=555" />
				<target id="t556" name="Sublaterodorsal nucleus" abbreviation="SLD" url_base_ref="u2" url_param="eff=433&amp;aff=556" />
				<target id="t564" name="Rostral linear nucleus raphe" abbreviation="RL" url_base_ref="u2" url_param="eff=433&amp;aff=564" />
				<target id="t596" name="Gigantocellular reticular nucleus" abbreviation="GRN" url_base_ref="u2" url_param="eff=433&amp;aff=596" />
				<target id="t603" name="Magnocellular reticular nucleus" abbreviation="MARN" url_base_ref="u2" url_param="eff=433&amp;aff=603" />
				<target id="t416" name="Superior colliculus" abbreviation="SC" url_base_ref="u2" url_param="eff=433&amp;aff=416" />
				<target id="t474" name="Inferior colliculus" abbreviation="IC" url_base_ref="u2" url_param="eff=433&amp;aff=474" />
				<target id="t850" name="Pontine gray" abbreviation="PG" url_base_ref="u2" url_param="eff=433&amp;aff=850" />
				<target id="t851" name="Tegmental reticular nucleus" abbreviation="TRN" url_base_ref="u2" url_param="eff=433&amp;aff=851" />
				<target id="t863" name="Red nucleus" abbreviation="RN" url_base_ref="u2" url_param="eff=433&amp;aff=863" />
				<target id="t429" name="Olivary pretectal nucleus" abbreviation="OP" url_base_ref="u2" url_param="eff=433&amp;aff=429" />
				<target id="t431" name="Posterior pretectal nucleus" abbreviation="PPT" url_base_ref="u2" url_param="eff=433&amp;aff=431" />
				<target id="t63" name="Lateral dorsal nucleus of thalamus" abbreviation="LD" url_base_ref="u2" url_param="eff=433&amp;aff=63" />
				<target id="t93" name="Lateral posterior nucleus of the thalamus" abbreviation="LP" url_base_ref="u2" url_param="eff=433&amp;aff=93" />
				<target id="t98" name="Ventral anterior-lateral complex of the thalamus" abbreviation="VAL" url_base_ref="u2" url_param="eff=433&amp;aff=98" />
				<target id="t344" name="Ventral part of the lateral geniculate complex" abbreviation="LGv" url_base_ref="u2" url_param="eff=433&amp;aff=344" />
				<target id="t347" name="Zona incerta" abbreviation="ZI" url_base_ref="u2" url_param="eff=433&amp;aff=347" />
				<target id="t475" name="Inferior colliculus external nucleus" abbreviation="ICe" url_base_ref="u2" url_param="eff=433&amp;aff=475" />
				<target id="t478" name="Nucleus of the brachium of the inferior colliculus" abbreviation="NB" url_base_ref="u2" url_param="eff=433&amp;aff=478" />
				<target id="t488" name="Nucleus prepositus" abbreviation="PRP" url_base_ref="u2" url_param="eff=433&amp;aff=488" />
				<target id="t482" name="Medial vestibular nucleus" abbreviation="MV" url_base_ref="u2" url_param="eff=433&amp;aff=482" />
				<target id="t427" name="Parageminal nucleus" abbreviation="PBG" url_base_ref="u2" url_param="eff=433&amp;aff=427" />
				<target id="t432" name="Nucleus of the posterior commissure" abbreviation="NPC" url_base_ref="u2" url_param="eff=433&amp;aff=432" />
				<target id="t495" name="Nucleus of the solitary tract" abbreviation="NTS" url_base_ref="u2" url_param="eff=433&amp;aff=495" />
				<target id="t320" name="Lateral preoptic area" abbreviation="LPO" url_base_ref="u2" url_param="eff=433&amp;aff=320" />
				<target id="t280" name="Medial preoptic area" abbreviation="MPO" url_base_ref="u2" url_param="eff=433&amp;aff=280" />
				<target id="t295" name="Suprachiasmatic nucleus" abbreviation="SCH" url_base_ref="u2" url_param="eff=433&amp;aff=295" />
				<target id="t301" name="Ventromedial nucleus of the hypothalamus" abbreviation="VMH" url_base_ref="u2" url_param="eff=433&amp;aff=301" />
				<target id="t233" name="Supraoptic nucleus" abbreviation="SO" url_base_ref="u2" url_param="eff=433&amp;aff=233" />
				<target id="t705" name="Anterior cingulate area" abbreviation="ACA" url_base_ref="u2" url_param="eff=433&amp;aff=705" />
				<target id="t768" name="Retrosplenial area" abbreviation="RSP" url_base_ref="u2" url_param="eff=433&amp;aff=768" />
				<target id="t682" name="Primary somatosensory area" abbreviation="SSp" url_base_ref="u2" url_param="eff=433&amp;aff=682" />
				<target id="t699" name="Primary visual area" abbreviation="VISp" url_base_ref="u2" url_param="eff=433&amp;aff=699" />
				<target id="t631" name="Somatic motor areas" abbreviation="MO" url_base_ref="u2" url_param="eff=433&amp;aff=631" />
				<target id="t769" name="Retrosplenial area dorsal part" abbreviation="RSPd" url_base_ref="u2" url_param="eff=433&amp;aff=769" />
				<target id="t771" name="Retrosplenial area ventral part" abbreviation="RSPv" url_base_ref="u2" url_param="eff=433&amp;aff=771" />
				<target id="t681" name="Somatosensory areas" abbreviation="SS" url_base_ref="u2" url_param="eff=433&amp;aff=681" />
				<target id="t691" name="Visual areas" abbreviation="VIS" url_base_ref="u2" url_param="eff=433&amp;aff=691" />
				<target id="t351" name="Peripeduncular nucleus" abbreviation="PP" url_base_ref="u2" url_param="eff=433&amp;aff=351" />
				<target id="t318" name="Posterior hypothalamic nucleus" abbreviation="PH" url_base_ref="u2" url_param="eff=433&amp;aff=318" />
			</targets>
			<sources>
					<source id="s435" name="Medial terminal nucleus of the accessory optic tract" abbreviation="MT" url_base_ref="u2" url_param="eff=435&amp;aff=433" />
					<source id="s551" name="Dorsal tegmental nucleus" abbreviation="DTN" url_base_ref="u2" url_param="eff=551&amp;aff=433" />
					<source id="s594" name="Pontine reticular nucleus caudal part" abbreviation="PRNc" url_base_ref="u2" url_param="eff=594&amp;aff=433" />
					<source id="s539" name="Periaqueductal gray" abbreviation="PAG" url_base_ref="u2" url_param="eff=539&amp;aff=433" />
					<source id="s850" name="Pontine gray" abbreviation="PG" url_base_ref="u2" url_param="eff=850&amp;aff=433" />
					<source id="s863" name="Red nucleus" abbreviation="RN" url_base_ref="u2" url_param="eff=863&amp;aff=433" />
					<source id="s344" name="Ventral part of the lateral geniculate complex" abbreviation="LGv" url_base_ref="u2" url_param="eff=344&amp;aff=433" />
					<source id="s347" name="Zona incerta" abbreviation="ZI" url_base_ref="u2" url_param="eff=347&amp;aff=433" />
					<source id="s90" name="Central lateral nucleus of the thalamus" abbreviation="CL" url_base_ref="u2" url_param="eff=90&amp;aff=433" />
					<source id="s416" name="Superior colliculus" abbreviation="SC" url_base_ref="u2" url_param="eff=416&amp;aff=433" />
					<source id="s488" name="Nucleus prepositus" abbreviation="PRP" url_base_ref="u2" url_param="eff=488&amp;aff=433" />
					<source id="s341" name="Reticular nucleus of the thalamus" abbreviation="RT" url_base_ref="u2" url_param="eff=341&amp;aff=433" />
					<source id="s853" name="Inferior olivary complex" abbreviation="IO" url_base_ref="u2" url_param="eff=853&amp;aff=433" />
					<source id="s63" name="Lateral dorsal nucleus of thalamus" abbreviation="LD" url_base_ref="u2" url_param="eff=63&amp;aff=433" />
					<source id="s94" name="Posterior complex of the thalamus" abbreviation="PO" url_base_ref="u2" url_param="eff=94&amp;aff=433" />
					<source id="s333" name="Dorsal part of the lateral geniculate complex" abbreviation="LGd" url_base_ref="u2" url_param="eff=333&amp;aff=433" />
					<source id="s697" name="Mediolateral visual area" abbreviation="VISlm" url_base_ref="u2" url_param="eff=697&amp;aff=433" />
					<source id="s693" name="Anterolateral visual area" abbreviation="VISal" url_base_ref="u2" url_param="eff=693&amp;aff=433" />
					<source id="s691" name="Visual areas" abbreviation="VIS" url_base_ref="u2" url_param="eff=691&amp;aff=433" />
					<source id="s699" name="Primary visual area" abbreviation="VISp" url_base_ref="u2" url_param="eff=699&amp;aff=433" />
					<source id="s343" name="Intergeniculate leaflet of the lateral geniculate complex" abbreviation="IGL" url_base_ref="u2" url_param="eff=343&amp;aff=433" />
					<source id="s770" name="Retrosplenial area lateral agranular part" abbreviation="RSPagl" url_base_ref="u2" url_param="eff=770&amp;aff=433" />
			</sources>
			<molecules_in_region>
					<molecule_in_region id="m15" name= "alpha4-1 subunit nicotinic receptor" abbreviation="alpha4-1 nAChR" url_base_ref="u3" url_param="aidi=433&amp;chem=15&amp;type=1&amp;what=0" />
					<molecule_in_region id="m16" name= "alpha4-2 subunit nicotinic receptor" abbreviation="alpha4-2 nAChR" url_base_ref="u3" url_param="aidi=433&amp;chem=16&amp;type=1&amp;what=0" />
					<molecule_in_region id="m17" name= "beta2 subunit nicotinic receptor" abbreviation="beta2 nAChR" url_base_ref="u3" url_param="aidi=433&amp;chem=17&amp;type=1&amp;what=0" />
					<molecule_in_region id="m19" name= "sulfhydryl oxidase" abbreviation="QSOX" url_base_ref="u3" url_param="aidi=433&amp;chem=19&amp;type=1&amp;what=0" />
					<molecule_in_region id="m32" name= "GAD67" abbreviation="GAD67" url_base_ref="u3" url_param="aidi=433&amp;chem=32&amp;type=1&amp;what=0" />
					<molecule_in_region id="m33" name= "GAD65" abbreviation="GAD65" url_base_ref="u3" url_param="aidi=433&amp;chem=33&amp;type=1&amp;what=0" />
			</molecules_in_region>
		</part>
		<part id="p553" name="Anterior tegmental nucleus" abbreviation="AT" is_part_of_idrefs="p538" url_base_ref="u1" url_param="aidi=553">
			<molecules_in_region>
					<molecule_in_region id="m15" name= "alpha4-1 subunit nicotinic receptor" abbreviation="alpha4-1 nAChR" url_base_ref="u3" url_param="aidi=553&amp;chem=15&amp;type=1&amp;what=0" />
					<molecule_in_region id="m16" name= "alpha4-2 subunit nicotinic receptor" abbreviation="alpha4-2 nAChR" url_base_ref="u3" url_param="aidi=553&amp;chem=16&amp;type=1&amp;what=0" />
					<molecule_in_region id="m17" name= "beta2 subunit nicotinic receptor" abbreviation="beta2 nAChR" url_base_ref="u3" url_param="aidi=553&amp;chem=17&amp;type=1&amp;what=0" />
					<molecule_in_region id="m19" name= "sulfhydryl oxidase" abbreviation="QSOX" url_base_ref="u3" url_param="aidi=553&amp;chem=19&amp;type=1&amp;what=0" />
			</molecules_in_region>
		</part>
		<part id="p60" name="Anterodorsal nucleus of the thalamus" abbreviation="AD" is_part_of_idrefs="p55" url_base_ref="u1" url_param="aidi=60">
			<targets>
				<target id="t51" name="Postsubiculum" abbreviation="POST" url_base_ref="u2" url_param="eff=60&amp;aff=51" />
				<target id="t49" name="Presubiculum" abbreviation="PRE" url_base_ref="u2" url_param="eff=60&amp;aff=49" />
				<target id="t709" name="Parasubiculum" abbreviation="PAR" url_base_ref="u2" url_param="eff=60&amp;aff=709" />
				<target id="t317" name="Lateral mammillary nucleus" abbreviation="LM" url_base_ref="u2" url_param="eff=60&amp;aff=317" />
				<target id="t315" name="Medial mammillary nucleus" abbreviation="MM" url_base_ref="u2" url_param="eff=60&amp;aff=315" />
				<target id="t277" name="Arcuate nucleus of the hypothalamus" abbreviation="ARH" url_base_ref="u2" url_param="eff=60&amp;aff=277" />
				<target id="t311" name="Supramammillary nucleus" abbreviation="SUM" url_base_ref="u2" url_param="eff=60&amp;aff=311" />
				<target id="t705" name="Anterior cingulate area" abbreviation="ACA" url_base_ref="u2" url_param="eff=60&amp;aff=705" />
				<target id="t759" name="Infralimbic area" abbreviation="ILA" url_base_ref="u2" url_param="eff=60&amp;aff=759" />
				<target id="t633" name="Secondary motor area" abbreviation="MOs" url_base_ref="u2" url_param="eff=60&amp;aff=633" />
				<target id="t768" name="Retrosplenial area" abbreviation="RSP" url_base_ref="u2" url_param="eff=60&amp;aff=768" />
				<target id="t341" name="Reticular nucleus of the thalamus" abbreviation="RT" url_base_ref="u2" url_param="eff=60&amp;aff=341" />
				<target id="t771" name="Retrosplenial area ventral part" abbreviation="RSPv" url_base_ref="u2" url_param="eff=60&amp;aff=771" />
				<target id="t769" name="Retrosplenial area dorsal part" abbreviation="RSPd" url_base_ref="u2" url_param="eff=60&amp;aff=769" />
				<target id="t44" name="Entorhinal area, lateral part" abbreviation="ENTl" url_base_ref="u2" url_param="eff=60&amp;aff=44" />
				<target id="t46" name="Entorhinal area medial part, dorsal zone" abbreviation="ENTm" url_base_ref="u2" url_param="eff=60&amp;aff=46" />
				<target id="t772" name="Retrosplenial area ventral part zone a" abbreviation="RSPv-a" url_base_ref="u2" url_param="eff=60&amp;aff=772" />
				<target id="t725" name="Hippocampal region" abbreviation="HIP" url_base_ref="u2" url_param="eff=60&amp;aff=725" />
			</targets>
			<sources>
					<source id="s49" name="Presubiculum" abbreviation="PRE" url_base_ref="u2" url_param="eff=49&amp;aff=60" />
					<source id="s51" name="Postsubiculum" abbreviation="POST" url_base_ref="u2" url_param="eff=51&amp;aff=60" />
					<source id="s709" name="Parasubiculum" abbreviation="PAR" url_base_ref="u2" url_param="eff=709&amp;aff=60" />
					<source id="s315" name="Medial mammillary nucleus" abbreviation="MM" url_base_ref="u2" url_param="eff=315&amp;aff=60" />
					<source id="s311" name="Supramammillary nucleus" abbreviation="SUM" url_base_ref="u2" url_param="eff=311&amp;aff=60" />
					<source id="s633" name="Secondary motor area" abbreviation="MOs" url_base_ref="u2" url_param="eff=633&amp;aff=60" />
					<source id="s772" name="Retrosplenial area ventral part zone a" abbreviation="RSPv-a" url_base_ref="u2" url_param="eff=772&amp;aff=60" />
					<source id="s760" name="Orbital area" abbreviation="ORB" url_base_ref="u2" url_param="eff=760&amp;aff=60" />
					<source id="s768" name="Retrosplenial area" abbreviation="RSP" url_base_ref="u2" url_param="eff=768&amp;aff=60" />
					<source id="s706" name="Anterior cingulate area dorsal part" abbreviation="ACAd" url_base_ref="u2" url_param="eff=706&amp;aff=60" />
					<source id="s767" name="Prelimbic area" abbreviation="PL" url_base_ref="u2" url_param="eff=767&amp;aff=60" />
					<source id="s708" name="Ectorhinal area" abbreviation="ECT" url_base_ref="u2" url_param="eff=708&amp;aff=60" />
					<source id="s705" name="Anterior cingulate area" abbreviation="ACA" url_base_ref="u2" url_param="eff=705&amp;aff=60" />
					<source id="s739" name="Field CA3" abbreviation="CA3" url_base_ref="u2" url_param="eff=739&amp;aff=60" />
					<source id="s769" name="Retrosplenial area dorsal part" abbreviation="RSPd" url_base_ref="u2" url_param="eff=769&amp;aff=60" />
					<source id="s771" name="Retrosplenial area ventral part" abbreviation="RSPv" url_base_ref="u2" url_param="eff=771&amp;aff=60" />
					<source id="s707" name="Anterior cingulate area ventral part" abbreviation="ACAv" url_base_ref="u2" url_param="eff=707&amp;aff=60" />
					<source id="s118" name="Bed nuclei of the stria terminalis posterior division principal nucleus" abbreviation="BSTpr" url_base_ref="u2" url_param="eff=118&amp;aff=60" />
					<source id="s399" name="Lateral septal nucleus ventral part" abbreviation="LSv" url_base_ref="u2" url_param="eff=399&amp;aff=60" />
					<source id="s208" name="Retina" abbreviation="R" url_base_ref="u2" url_param="eff=208&amp;aff=60" />
					<source id="s112" name="Bed nuclei of the stria terminalis anterior division dorsomedial nucleus" abbreviation="BSTdm" url_base_ref="u2" url_param="eff=112&amp;aff=60" />
			</sources>
			<molecules_in_region>
					<molecule_in_region id="m15" name= "alpha4-1 subunit nicotinic receptor" abbreviation="alpha4-1 nAChR" url_base_ref="u3" url_param="aidi=60&amp;chem=15&amp;type=1&amp;what=0" />
					<molecule_in_region id="m16" name= "alpha4-2 subunit nicotinic receptor" abbreviation="alpha4-2 nAChR" url_base_ref="u3" url_param="aidi=60&amp;chem=16&amp;type=1&amp;what=0" />
					<molecule_in_region id="m17" name= "beta2 subunit nicotinic receptor" abbreviation="beta2 nAChR" url_base_ref="u3" url_param="aidi=60&amp;chem=17&amp;type=1&amp;what=0" />
					<molecule_in_region id="m14" name= "alpha3 subunit nicotinic receptor" abbreviation="alpha3 nAChR" url_base_ref="u3" url_param="aidi=60&amp;chem=14&amp;type=1&amp;what=0" />
					<molecule_in_region id="m19" name= "sulfhydryl oxidase" abbreviation="QSOX" url_base_ref="u3" url_param="aidi=60&amp;chem=19&amp;type=1&amp;what=0" />
			</molecules_in_region>
		</part>
		<part id="p285" name="Anterodorsal preoptic nucleus" abbreviation="ADP" is_part_of_idrefs="p280" url_base_ref="u1" url_param="aidi=285">
			<targets>
				<target id="t260" name="Medial nucleus of the amygdala" abbreviation="MEA" url_base_ref="u2" url_param="eff=285&amp;aff=260" />
				<target id="t320" name="Lateral preoptic area" abbreviation="LPO" url_base_ref="u2" url_param="eff=285&amp;aff=320" />
				<target id="t311" name="Supramammillary nucleus" abbreviation="SUM" url_base_ref="u2" url_param="eff=285&amp;aff=311" />
				<target id="t282" name="Medial preoptic nucleus lateral part" abbreviation="MPNl" url_base_ref="u2" url_param="eff=285&amp;aff=282" />
				<target id="t318" name="Posterior hypothalamic nucleus" abbreviation="PH" url_base_ref="u2" url_param="eff=285&amp;aff=318" />
				<target id="t295" name="Suprachiasmatic nucleus" abbreviation="SCH" url_base_ref="u2" url_param="eff=285&amp;aff=295" />
				<target id="t272" name="Dorsomedial nucleus of the hypothalamus" abbreviation="DMH" url_base_ref="u2" url_param="eff=285&amp;aff=272" />
				<target id="t306" name="Ventral premammillary nucleus" abbreviation="PMv" url_base_ref="u2" url_param="eff=285&amp;aff=306" />
				<target id="t301" name="Ventromedial nucleus of the hypothalamus" abbreviation="VMH" url_base_ref="u2" url_param="eff=285&amp;aff=301" />
				<target id="t277" name="Arcuate nucleus of the hypothalamus" abbreviation="ARH" url_base_ref="u2" url_param="eff=285&amp;aff=277" />
				<target id="t238" name="Paraventricular nucleus of the hypothalamus" abbreviation="PVH" url_base_ref="u2" url_param="eff=285&amp;aff=238" />
				<target id="t104" name="Bed nuclei of the stria terminalis" abbreviation="BST" url_base_ref="u2" url_param="eff=285&amp;aff=104" />
				<target id="t365" name="Lateral septal nucleus" abbreviation="LS" url_base_ref="u2" url_param="eff=285&amp;aff=365" />
				<target id="t281" name="Medial preoptic nucleus" abbreviation="MPN" url_base_ref="u2" url_param="eff=285&amp;aff=281" />
				<target id="t381" name="Lateral septal nucleus rostral (rostroventral) part" abbreviation="LSr" url_base_ref="u2" url_param="eff=285&amp;aff=381" />
				<target id="t229" name="Suprachiasmatic preoptic nucleus" abbreviation="PSCH" url_base_ref="u2" url_param="eff=285&amp;aff=229" />
				<target id="t250" name="Paraventricular nucleus of the hypothalamus, parvicellular division" abbreviation="PVHp" url_base_ref="u2" url_param="eff=285&amp;aff=250" />
				<target id="t232" name="Preoptic periventricular nucleus" abbreviation="PVpo" url_base_ref="u2" url_param="eff=285&amp;aff=232" />
				<target id="t271" name="Anterior periventricular nucleus of the hypothalamus" abbreviation="PVa" url_base_ref="u2" url_param="eff=285&amp;aff=271" />
				<target id="t399" name="Lateral septal nucleus ventral part" abbreviation="LSv" url_base_ref="u2" url_param="eff=285&amp;aff=399" />
				<target id="t273" name="Dorsomedial nucleus of the hypothalamus anterior part" abbreviation="DMHa" url_base_ref="u2" url_param="eff=285&amp;aff=273" />
				<target id="t274" name="Dorsomedial nucleus of the hypothalamus posterior part" abbreviation="DMHp" url_base_ref="u2" url_param="eff=285&amp;aff=274" />
				<target id="t275" name="Dorsomedial nucleus of the hypothalamus ventral part" abbreviation="DMHv" url_base_ref="u2" url_param="eff=285&amp;aff=275" />
				<target id="t230" name="Median preoptic nucleus" abbreviation="MEPO" url_base_ref="u2" url_param="eff=285&amp;aff=230" />
				<target id="t251" name="Paraventricular nucleus of the hypothalamus, parvicellular division, anterior parvicellular part" abbreviation="PVHap" url_base_ref="u2" url_param="eff=285&amp;aff=251" />
				<target id="t298" name="Subparaventricular zone" abbreviation="SBPV" url_base_ref="u2" url_param="eff=285&amp;aff=298" />
				<target id="t334" name="Subfornical organ" abbreviation="SFO" url_base_ref="u2" url_param="eff=285&amp;aff=334" />
				<target id="t253" name="Paraventricular nucleus of the hypothalamus, parvicellular division, periventricular part" abbreviation="PVHpv" url_base_ref="u2" url_param="eff=285&amp;aff=253" />
				<target id="t252" name="Paraventricular nucleus of the hypothalamus, parvicellular division, medial parvicellular part, dorsal zone" abbreviation="PVHmpd" url_base_ref="u2" url_param="eff=285&amp;aff=252" />
				<target id="t241" name="Paraventricular nucleus of the hypothalamus, descending division, dorsal parvicellular part" abbreviation="PVHdp" url_base_ref="u2" url_param="eff=285&amp;aff=241" />
				<target id="t240" name="Paraventricular nucleus of the hypothalamus, descending division, medial parvicellular part, ventral zone" abbreviation="PVHmpv" url_base_ref="u2" url_param="eff=285&amp;aff=240" />
				<target id="t242" name="Paraventricular nucleus of the hypothalamus, descending division, lateral parvicellular part" abbreviation="PVHlp" url_base_ref="u2" url_param="eff=285&amp;aff=242" />
				<target id="t243" name="Paraventricular nucleus of the hypothalamus, descending division, forniceal part" abbreviation="PVHf" url_base_ref="u2" url_param="eff=285&amp;aff=243" />
				<target id="t245" name="Paraventricular nucleus of the hypothalamus, magnocellular division, anterior magnocellular part" abbreviation="PVHam" url_base_ref="u2" url_param="eff=285&amp;aff=245" />
				<target id="t247" name="Paraventricular nucleus of the hypothalamus, magnocellular division, posterior magnocellular part" abbreviation="PVHpm" url_base_ref="u2" url_param="eff=285&amp;aff=247" />
				<target id="t292" name="Anterior hypothalamic central part" abbreviation="AHNc" url_base_ref="u2" url_param="eff=285&amp;aff=292" />
				<target id="t276" name="Intermediate periventricular nucleus of the hypothalamus" abbreviation="PVI" url_base_ref="u2" url_param="eff=285&amp;aff=276" />
				<target id="t309" name="Tuberomammillary nucleus dorsal part" abbreviation="TMd" url_base_ref="u2" url_param="eff=285&amp;aff=309" />
				<target id="t278" name="Posterior periventricular nucleus of the hypothalamus" abbreviation="PVp" url_base_ref="u2" url_param="eff=285&amp;aff=278" />
				<target id="t313" name="Supramammillary nucleus medial part" abbreviation="SUMm" url_base_ref="u2" url_param="eff=285&amp;aff=313" />
				<target id="t312" name="Supramammillary nucleus lateral part" abbreviation="SUMl" url_base_ref="u2" url_param="eff=285&amp;aff=312" />
				<target id="t315" name="Medial mammillary nucleus" abbreviation="MM" url_base_ref="u2" url_param="eff=285&amp;aff=315" />
				<target id="t317" name="Lateral mammillary nucleus" abbreviation="LM" url_base_ref="u2" url_param="eff=285&amp;aff=317" />
				<target id="t321" name="Lateral hypothalamic area" abbreviation="LHA" url_base_ref="u2" url_param="eff=285&amp;aff=321" />
				<target id="t280" name="Medial preoptic area" abbreviation="MPO" url_base_ref="u2" url_param="eff=285&amp;aff=280" />
				<target id="t286" name="Anteroventral preoptic nucleus" abbreviation="AVP" url_base_ref="u2" url_param="eff=285&amp;aff=286" />
				<target id="t283" name="Medial preoptic nucleus medial part" abbreviation="MPNm" url_base_ref="u2" url_param="eff=285&amp;aff=283" />
				<target id="t284" name="Medial preoptic nucleus central part" abbreviation="MPNc" url_base_ref="u2" url_param="eff=285&amp;aff=284" />
				<target id="t299" name="Retrochiasmatic area" abbreviation="RCH" url_base_ref="u2" url_param="eff=285&amp;aff=299" />
				<target id="t233" name="Supraoptic nucleus" abbreviation="SO" url_base_ref="u2" url_param="eff=285&amp;aff=233" />
				<target id="t291" name="Anterior hypothalamic nucleus anterior part" abbreviation="AHNa" url_base_ref="u2" url_param="eff=285&amp;aff=291" />
				<target id="t386" name="Lateral septal nucleus rostral (rostroventral) part medial zone ventral region caudal domain" abbreviation="LSr.m.v.c" url_base_ref="u2" url_param="eff=285&amp;aff=386" />
				<target id="t385" name="Lateral septal nucleus rostral (rostroventral) part medial zone ventral region rostral domain" abbreviation="LSr.m.v.r" url_base_ref="u2" url_param="eff=285&amp;aff=385" />
				<target id="t398" name="Lateral septal nucleus rostral (rostroventral) part dorsolateral zone lateral region ventral domain" abbreviation="LSr.dl.l.v" url_base_ref="u2" url_param="eff=285&amp;aff=398" />
				<target id="t374" name="Lateral septal nucleus caudal (caudodorsal) part ventral zone medial region" abbreviation="LSc.v.m" url_base_ref="u2" url_param="eff=285&amp;aff=374" />
				<target id="t410" name="Medial septal nucleus" abbreviation="MS" url_base_ref="u2" url_param="eff=285&amp;aff=410" />
				<target id="t411" name="Nucleus of the diagonal band" abbreviation="NDB" url_base_ref="u2" url_param="eff=285&amp;aff=411" />
				<target id="t400" name="Septofimbrial nucleus" abbreviation="SF" url_base_ref="u2" url_param="eff=285&amp;aff=400" />
				<target id="t112" name="Bed nuclei of the stria terminalis anterior division dorsomedial nucleus" abbreviation="BSTdm" url_base_ref="u2" url_param="eff=285&amp;aff=112" />
				<target id="t114" name="Bed nuclei of the stria terminalis anterior division fusiform nucleus" abbreviation="BSTfu" url_base_ref="u2" url_param="eff=285&amp;aff=114" />
				<target id="t113" name="Bed nuclei of the stria terminalis anterior division dorsolateral nucleus" abbreviation="BSTdl" url_base_ref="u2" url_param="eff=285&amp;aff=113" />
				<target id="t116" name="Bed nuclei of the stria terminalis anterior division magnocellular nucleus" abbreviation="BSTmg" url_base_ref="u2" url_param="eff=285&amp;aff=116" />
				<target id="t115" name="Bed nuclei of the stria terminalis anterior division ventral nucleus" abbreviation="BSTv" url_base_ref="u2" url_param="eff=285&amp;aff=115" />
				<target id="t73" name="Paraventricular nucleus of the thalamus" abbreviation="PVT" url_base_ref="u2" url_param="eff=285&amp;aff=73" />
				<target id="t339" name="Lateral habenula" abbreviation="LH" url_base_ref="u2" url_param="eff=285&amp;aff=339" />
				<target id="t75" name="Nucleus reuniens" abbreviation="RE" url_base_ref="u2" url_param="eff=285&amp;aff=75" />
				<target id="t347" name="Zona incerta" abbreviation="ZI" url_base_ref="u2" url_param="eff=285&amp;aff=347" />
				<target id="t561" name="Pontine central gray" abbreviation="PCG" url_base_ref="u2" url_param="eff=285&amp;aff=561" />
				<target id="t557" name="Locus coeruleus" abbreviation="LC" url_base_ref="u2" url_param="eff=285&amp;aff=557" />
				<target id="t569" name="Dorsal nucleus raphe" abbreviation="DR" url_base_ref="u2" url_param="eff=285&amp;aff=569" />
				<target id="t540" name="Precommissural nucleus" abbreviation="PRC" url_base_ref="u2" url_param="eff=285&amp;aff=540" />
			</targets>
			<sources>
					<source id="s295" name="Suprachiasmatic nucleus" abbreviation="SCH" url_base_ref="u2" url_param="eff=295&amp;aff=285" />
					<source id="s114" name="Bed nuclei of the stria terminalis anterior division fusiform nucleus" abbreviation="BSTfu" url_base_ref="u2" url_param="eff=114&amp;aff=285" />
					<source id="s284" name="Medial preoptic nucleus central part" abbreviation="MPNc" url_base_ref="u2" url_param="eff=284&amp;aff=285" />
					<source id="s283" name="Medial preoptic nucleus medial part" abbreviation="MPNm" url_base_ref="u2" url_param="eff=283&amp;aff=285" />
					<source id="s282" name="Medial preoptic nucleus lateral part" abbreviation="MPNl" url_base_ref="u2" url_param="eff=282&amp;aff=285" />
					<source id="s292" name="Anterior hypothalamic central part" abbreviation="AHNc" url_base_ref="u2" url_param="eff=292&amp;aff=285" />
					<source id="s272" name="Dorsomedial nucleus of the hypothalamus" abbreviation="DMH" url_base_ref="u2" url_param="eff=272&amp;aff=285" />
					<source id="s288" name="Parastrial nucleus" abbreviation="PS" url_base_ref="u2" url_param="eff=288&amp;aff=285" />
					<source id="s230" name="Median preoptic nucleus" abbreviation="MEPO" url_base_ref="u2" url_param="eff=230&amp;aff=285" />
					<source id="s231" name="Anteroventral periventricular nucleus" abbreviation="AVPV" url_base_ref="u2" url_param="eff=231&amp;aff=285" />
					<source id="s1694" name="Bed nuclei of the stria terminalis, anterior division, subcommisural zone" abbreviation="BSTsc" url_base_ref="u2" url_param="eff=1694&amp;aff=285" />
					<source id="s107" name="Bed nuclei of the stria terminalis anterolateral area" abbreviation="BSTal" url_base_ref="u2" url_param="eff=107&amp;aff=285" />
					<source id="s112" name="Bed nuclei of the stria terminalis anterior division dorsomedial nucleus" abbreviation="BSTdm" url_base_ref="u2" url_param="eff=112&amp;aff=285" />
					<source id="s116" name="Bed nuclei of the stria terminalis anterior division magnocellular nucleus" abbreviation="BSTmg" url_base_ref="u2" url_param="eff=116&amp;aff=285" />
					<source id="s727" name="Field CA1" abbreviation="CA1" url_base_ref="u2" url_param="eff=727&amp;aff=285" />
			</sources>
			<molecules_in_region>
					<molecule_in_region id="m19" name= "sulfhydryl oxidase" abbreviation="QSOX" url_base_ref="u3" url_param="aidi=285&amp;chem=19&amp;type=1&amp;what=0" />
			</molecules_in_region>
		</part>
		<part id="p693" name="Anterolateral visual area" abbreviation="VISal" is_part_of_idrefs="p691" url_base_ref="u1" url_param="aidi=693">
			<targets>
				<target id="t433" name="Anterior pretectal nucleus" abbreviation="APN" url_base_ref="u2" url_param="eff=693&amp;aff=433" />
				<target id="t49" name="Presubiculum" abbreviation="PRE" url_base_ref="u2" url_param="eff=693&amp;aff=49" />
				<target id="t768" name="Retrosplenial area" abbreviation="RSP" url_base_ref="u2" url_param="eff=693&amp;aff=768" />
				<target id="t682" name="Primary somatosensory area" abbreviation="SSp" url_base_ref="u2" url_param="eff=693&amp;aff=682" />
				<target id="t689" name="Supplemental somatosensory area" abbreviation="SSs" url_base_ref="u2" url_param="eff=693&amp;aff=689" />
				<target id="t697" name="Mediolateral visual area" abbreviation="VISlm" url_base_ref="u2" url_param="eff=693&amp;aff=697" />
				<target id="t700" name="Rostrolateral visual area" abbreviation="VISrl" url_base_ref="u2" url_param="eff=693&amp;aff=700" />
				<target id="t694" name="Anteromedial visual area" abbreviation="VISam" url_base_ref="u2" url_param="eff=693&amp;aff=694" />
				<target id="t699" name="Primary visual area" abbreviation="VISp" url_base_ref="u2" url_param="eff=693&amp;aff=699" />
				<target id="t63" name="Lateral dorsal nucleus of thalamus" abbreviation="LD" url_base_ref="u2" url_param="eff=693&amp;aff=63" />
				<target id="t333" name="Dorsal part of the lateral geniculate complex" abbreviation="LGd" url_base_ref="u2" url_param="eff=693&amp;aff=333" />
				<target id="t93" name="Lateral posterior nucleus of the thalamus" abbreviation="LP" url_base_ref="u2" url_param="eff=693&amp;aff=93" />
				<target id="t95" name="Suprageniculate nucleus" abbreviation="SGN" url_base_ref="u2" url_param="eff=693&amp;aff=95" />
				<target id="t344" name="Ventral part of the lateral geniculate complex" abbreviation="LGv" url_base_ref="u2" url_param="eff=693&amp;aff=344" />
				<target id="t341" name="Reticular nucleus of the thalamus" abbreviation="RT" url_base_ref="u2" url_param="eff=693&amp;aff=341" />
				<target id="t347" name="Zona incerta" abbreviation="ZI" url_base_ref="u2" url_param="eff=693&amp;aff=347" />
				<target id="t420" name="Superior colliculus intermediate gray layer" abbreviation="SCig" url_base_ref="u2" url_param="eff=693&amp;aff=420" />
			</targets>
			<sources>
					<source id="s697" name="Mediolateral visual area" abbreviation="VISlm" url_base_ref="u2" url_param="eff=697&amp;aff=693" />
					<source id="s694" name="Anteromedial visual area" abbreviation="VISam" url_base_ref="u2" url_param="eff=694&amp;aff=693" />
					<source id="s699" name="Primary visual area" abbreviation="VISp" url_base_ref="u2" url_param="eff=699&amp;aff=693" />
					<source id="s781" name="Lateral nucleus of the amygdala" abbreviation="LA" url_base_ref="u2" url_param="eff=781&amp;aff=693" />
			</sources>
		</part>
		<part id="p57" name="Anteromedial nucleus of thalamus" abbreviation="AM" is_part_of_idrefs="p55" url_base_ref="u1" url_param="aidi=57">
			<targets>
				<target id="t317" name="Lateral mammillary nucleus" abbreviation="LM" url_base_ref="u2" url_param="eff=57&amp;aff=317" />
				<target id="t315" name="Medial mammillary nucleus" abbreviation="MM" url_base_ref="u2" url_param="eff=57&amp;aff=315" />
				<target id="t316" name="Medial mammillary nucleus median part" abbreviation="MMme" url_base_ref="u2" url_param="eff=57&amp;aff=316" />
				<target id="t633" name="Secondary motor area" abbreviation="MOs" url_base_ref="u2" url_param="eff=57&amp;aff=633" />
				<target id="t771" name="Retrosplenial area ventral part" abbreviation="RSPv" url_base_ref="u2" url_param="eff=57&amp;aff=771" />
				<target id="t706" name="Anterior cingulate area dorsal part" abbreviation="ACAd" url_base_ref="u2" url_param="eff=57&amp;aff=706" />
				<target id="t769" name="Retrosplenial area dorsal part" abbreviation="RSPd" url_base_ref="u2" url_param="eff=57&amp;aff=769" />
				<target id="t707" name="Anterior cingulate area ventral part" abbreviation="ACAv" url_base_ref="u2" url_param="eff=57&amp;aff=707" />
				<target id="t44" name="Entorhinal area, lateral part" abbreviation="ENTl" url_base_ref="u2" url_param="eff=57&amp;aff=44" />
				<target id="t46" name="Entorhinal area medial part, dorsal zone" abbreviation="ENTm" url_base_ref="u2" url_param="eff=57&amp;aff=46" />
				<target id="t709" name="Parasubiculum" abbreviation="PAR" url_base_ref="u2" url_param="eff=57&amp;aff=709" />
				<target id="t721" name="Subiculum ventral part" abbreviation="SUBv" url_base_ref="u2" url_param="eff=57&amp;aff=721" />
				<target id="t774" name="Ventral temporal association areas" abbreviation="TEv" url_base_ref="u2" url_param="eff=57&amp;aff=774" />
				<target id="t767" name="Prelimbic area" abbreviation="PL" url_base_ref="u2" url_param="eff=57&amp;aff=767" />
				<target id="t725" name="Hippocampal region" abbreviation="HIP" url_base_ref="u2" url_param="eff=57&amp;aff=725" />
			</targets>
			<sources>
					<source id="s633" name="Secondary motor area" abbreviation="MOs" url_base_ref="u2" url_param="eff=633&amp;aff=57" />
					<source id="s721" name="Subiculum ventral part" abbreviation="SUBv" url_base_ref="u2" url_param="eff=721&amp;aff=57" />
					<source id="s716" name="Subiculum" abbreviation="SUB" url_base_ref="u2" url_param="eff=716&amp;aff=57" />
					<source id="s49" name="Presubiculum" abbreviation="PRE" url_base_ref="u2" url_param="eff=49&amp;aff=57" />
					<source id="s705" name="Anterior cingulate area" abbreviation="ACA" url_base_ref="u2" url_param="eff=705&amp;aff=57" />
					<source id="s767" name="Prelimbic area" abbreviation="PL" url_base_ref="u2" url_param="eff=767&amp;aff=57" />
					<source id="s768" name="Retrosplenial area" abbreviation="RSP" url_base_ref="u2" url_param="eff=768&amp;aff=57" />
					<source id="s759" name="Infralimbic area" abbreviation="ILA" url_base_ref="u2" url_param="eff=759&amp;aff=57" />
					<source id="s769" name="Retrosplenial area dorsal part" abbreviation="RSPd" url_base_ref="u2" url_param="eff=769&amp;aff=57" />
					<source id="s760" name="Orbital area" abbreviation="ORB" url_base_ref="u2" url_param="eff=760&amp;aff=57" />
					<source id="s43" name="Entorhinal area" abbreviation="ENT" url_base_ref="u2" url_param="eff=43&amp;aff=57" />
					<source id="s739" name="Field CA3" abbreviation="CA3" url_base_ref="u2" url_param="eff=739&amp;aff=57" />
					<source id="s771" name="Retrosplenial area ventral part" abbreviation="RSPv" url_base_ref="u2" url_param="eff=771&amp;aff=57" />
					<source id="s707" name="Anterior cingulate area ventral part" abbreviation="ACAv" url_base_ref="u2" url_param="eff=707&amp;aff=57" />
					<source id="s706" name="Anterior cingulate area dorsal part" abbreviation="ACAd" url_base_ref="u2" url_param="eff=706&amp;aff=57" />
			</sources>
			<molecules_in_region>
					<molecule_in_region id="m15" name= "alpha4-1 subunit nicotinic receptor" abbreviation="alpha4-1 nAChR" url_base_ref="u3" url_param="aidi=57&amp;chem=15&amp;type=1&amp;what=0" />
					<molecule_in_region id="m16" name= "alpha4-2 subunit nicotinic receptor" abbreviation="alpha4-2 nAChR" url_base_ref="u3" url_param="aidi=57&amp;chem=16&amp;type=1&amp;what=0" />
					<molecule_in_region id="m17" name= "beta2 subunit nicotinic receptor" abbreviation="beta2 nAChR" url_base_ref="u3" url_param="aidi=57&amp;chem=17&amp;type=1&amp;what=0" />
					<molecule_in_region id="m14" name= "alpha3 subunit nicotinic receptor" abbreviation="alpha3 nAChR" url_base_ref="u3" url_param="aidi=57&amp;chem=14&amp;type=1&amp;what=0" />
					<molecule_in_region id="m19" name= "sulfhydryl oxidase" abbreviation="QSOX" url_base_ref="u3" url_param="aidi=57&amp;chem=19&amp;type=1&amp;what=0" />
			</molecules_in_region>
		</part>
		<part id="p58" name="Anteromedial nucleus of thalamus dorsal part" abbreviation="AMd" is_part_of_idrefs="p57" url_base_ref="u1" url_param="aidi=58">
			<targets>
				<target id="t770" name="Retrosplenial area lateral agranular part" abbreviation="RSPagl" url_base_ref="u2" url_param="eff=58&amp;aff=770" />
			</targets>
			<sources>
					<source id="s770" name="Retrosplenial area lateral agranular part" abbreviation="RSPagl" url_base_ref="u2" url_param="eff=770&amp;aff=58" />
					<source id="s115" name="Bed nuclei of the stria terminalis anterior division ventral nucleus" abbreviation="BSTv" url_base_ref="u2" url_param="eff=115&amp;aff=58" />
			</sources>
		</part>
		<part id="p59" name="Anteromedial nucleus of thalamus ventral part" abbreviation="AMv" is_part_of_idrefs="p57" url_base_ref="u1" url_param="aidi=59">
			<targets>
				<target id="t770" name="Retrosplenial area lateral agranular part" abbreviation="RSPagl" url_base_ref="u2" url_param="eff=59&amp;aff=770" />
			</targets>
			<sources>
					<source id="s314" name="Dorsal premammillary nucleus" abbreviation="PMd" url_base_ref="u2" url_param="eff=314&amp;aff=59" />
					<source id="s292" name="Anterior hypothalamic central part" abbreviation="AHNc" url_base_ref="u2" url_param="eff=292&amp;aff=59" />
					<source id="s770" name="Retrosplenial area lateral agranular part" abbreviation="RSPagl" url_base_ref="u2" url_param="eff=770&amp;aff=59" />
					<source id="s540" name="Precommissural nucleus" abbreviation="PRC" url_base_ref="u2" url_param="eff=540&amp;aff=59" />
			</sources>
		</part>
		<part id="p694" name="Anteromedial visual area" abbreviation="VISam" is_part_of_idrefs="p691" url_base_ref="u1" url_param="aidi=694">
			<targets>
				<target id="t768" name="Retrosplenial area" abbreviation="RSP" url_base_ref="u2" url_param="eff=694&amp;aff=768" />
				<target id="t682" name="Primary somatosensory area" abbreviation="SSp" url_base_ref="u2" url_param="eff=694&amp;aff=682" />
				<target id="t689" name="Supplemental somatosensory area" abbreviation="SSs" url_base_ref="u2" url_param="eff=694&amp;aff=689" />
				<target id="t697" name="Mediolateral visual area" abbreviation="VISlm" url_base_ref="u2" url_param="eff=694&amp;aff=697" />
				<target id="t693" name="Anterolateral visual area" abbreviation="VISal" url_base_ref="u2" url_param="eff=694&amp;aff=693" />
				<target id="t694" name="Anteromedial visual area" abbreviation="VISam" url_base_ref="u2" url_param="eff=694&amp;aff=694" />
				<target id="t699" name="Primary visual area" abbreviation="VISp" url_base_ref="u2" url_param="eff=694&amp;aff=699" />
				<target id="t634" name="Auditory areas" abbreviation="AUD" url_base_ref="u2" url_param="eff=694&amp;aff=634" />
				<target id="t704" name="Agranular insular area posterior part" abbreviation="AIp" url_base_ref="u2" url_param="eff=694&amp;aff=704" />
				<target id="t769" name="Retrosplenial area dorsal part" abbreviation="RSPd" url_base_ref="u2" url_param="eff=694&amp;aff=769" />
				<target id="t632" name="Primary motor area" abbreviation="MOp" url_base_ref="u2" url_param="eff=694&amp;aff=632" />
				<target id="t633" name="Secondary motor area" abbreviation="MOs" url_base_ref="u2" url_param="eff=694&amp;aff=633" />
				<target id="t99" name="Ventral medial nucleus of the thalamus" abbreviation="VM" url_base_ref="u2" url_param="eff=694&amp;aff=99" />
				<target id="t94" name="Posterior complex of the thalamus" abbreviation="PO" url_base_ref="u2" url_param="eff=694&amp;aff=94" />
				<target id="t93" name="Lateral posterior nucleus of the thalamus" abbreviation="LP" url_base_ref="u2" url_param="eff=694&amp;aff=93" />
				<target id="t333" name="Dorsal part of the lateral geniculate complex" abbreviation="LGd" url_base_ref="u2" url_param="eff=694&amp;aff=333" />
				<target id="t63" name="Lateral dorsal nucleus of thalamus" abbreviation="LD" url_base_ref="u2" url_param="eff=694&amp;aff=63" />
			</targets>
			<sources>
					<source id="s693" name="Anterolateral visual area" abbreviation="VISal" url_base_ref="u2" url_param="eff=693&amp;aff=694" />
					<source id="s694" name="Anteromedial visual area" abbreviation="VISam" url_base_ref="u2" url_param="eff=694&amp;aff=694" />
					<source id="s699" name="Primary visual area" abbreviation="VISp" url_base_ref="u2" url_param="eff=699&amp;aff=694" />
					<source id="s416" name="Superior colliculus" abbreviation="SC" url_base_ref="u2" url_param="eff=416&amp;aff=694" />
			</sources>
		</part>
		<part id="p56" name="Anteroventral nucleus of thalamus" abbreviation="AV" is_part_of_idrefs="p55" url_base_ref="u1" url_param="aidi=56">
			<targets>
				<target id="t725" name="Hippocampal region" abbreviation="HIP" url_base_ref="u2" url_param="eff=56&amp;aff=725" />
				<target id="t49" name="Presubiculum" abbreviation="PRE" url_base_ref="u2" url_param="eff=56&amp;aff=49" />
				<target id="t716" name="Subiculum" abbreviation="SUB" url_base_ref="u2" url_param="eff=56&amp;aff=716" />
				<target id="t51" name="Postsubiculum" abbreviation="POST" url_base_ref="u2" url_param="eff=56&amp;aff=51" />
				<target id="t317" name="Lateral mammillary nucleus" abbreviation="LM" url_base_ref="u2" url_param="eff=56&amp;aff=317" />
				<target id="t315" name="Medial mammillary nucleus" abbreviation="MM" url_base_ref="u2" url_param="eff=56&amp;aff=315" />
				<target id="t768" name="Retrosplenial area" abbreviation="RSP" url_base_ref="u2" url_param="eff=56&amp;aff=768" />
				<target id="t705" name="Anterior cingulate area" abbreviation="ACA" url_base_ref="u2" url_param="eff=56&amp;aff=705" />
				<target id="t633" name="Secondary motor area" abbreviation="MOs" url_base_ref="u2" url_param="eff=56&amp;aff=633" />
				<target id="t769" name="Retrosplenial area dorsal part" abbreviation="RSPd" url_base_ref="u2" url_param="eff=56&amp;aff=769" />
				<target id="t771" name="Retrosplenial area ventral part" abbreviation="RSPv" url_base_ref="u2" url_param="eff=56&amp;aff=771" />
				<target id="t709" name="Parasubiculum" abbreviation="PAR" url_base_ref="u2" url_param="eff=56&amp;aff=709" />
				<target id="t717" name="Subiculum dorsal part" abbreviation="SUBd" url_base_ref="u2" url_param="eff=56&amp;aff=717" />
				<target id="t44" name="Entorhinal area, lateral part" abbreviation="ENTl" url_base_ref="u2" url_param="eff=56&amp;aff=44" />
				<target id="t43" name="Entorhinal area" abbreviation="ENT" url_base_ref="u2" url_param="eff=56&amp;aff=43" />
				<target id="t721" name="Subiculum ventral part" abbreviation="SUBv" url_base_ref="u2" url_param="eff=56&amp;aff=721" />
				<target id="t772" name="Retrosplenial area ventral part zone a" abbreviation="RSPv-a" url_base_ref="u2" url_param="eff=56&amp;aff=772" />
				<target id="t233" name="Supraoptic nucleus" abbreviation="SO" url_base_ref="u2" url_param="eff=56&amp;aff=233" />
			</targets>
			<sources>
					<source id="s551" name="Dorsal tegmental nucleus" abbreviation="DTN" url_base_ref="u2" url_param="eff=551&amp;aff=56" />
					<source id="s717" name="Subiculum dorsal part" abbreviation="SUBd" url_base_ref="u2" url_param="eff=717&amp;aff=56" />
					<source id="s49" name="Presubiculum" abbreviation="PRE" url_base_ref="u2" url_param="eff=49&amp;aff=56" />
					<source id="s716" name="Subiculum" abbreviation="SUB" url_base_ref="u2" url_param="eff=716&amp;aff=56" />
					<source id="s51" name="Postsubiculum" abbreviation="POST" url_base_ref="u2" url_param="eff=51&amp;aff=56" />
					<source id="s709" name="Parasubiculum" abbreviation="PAR" url_base_ref="u2" url_param="eff=709&amp;aff=56" />
					<source id="s315" name="Medial mammillary nucleus" abbreviation="MM" url_base_ref="u2" url_param="eff=315&amp;aff=56" />
					<source id="s705" name="Anterior cingulate area" abbreviation="ACA" url_base_ref="u2" url_param="eff=705&amp;aff=56" />
					<source id="s768" name="Retrosplenial area" abbreviation="RSP" url_base_ref="u2" url_param="eff=768&amp;aff=56" />
					<source id="s633" name="Secondary motor area" abbreviation="MOs" url_base_ref="u2" url_param="eff=633&amp;aff=56" />
					<source id="s767" name="Prelimbic area" abbreviation="PL" url_base_ref="u2" url_param="eff=767&amp;aff=56" />
					<source id="s759" name="Infralimbic area" abbreviation="ILA" url_base_ref="u2" url_param="eff=759&amp;aff=56" />
					<source id="s772" name="Retrosplenial area ventral part zone a" abbreviation="RSPv-a" url_base_ref="u2" url_param="eff=772&amp;aff=56" />
					<source id="s769" name="Retrosplenial area dorsal part" abbreviation="RSPd" url_base_ref="u2" url_param="eff=769&amp;aff=56" />
					<source id="s706" name="Anterior cingulate area dorsal part" abbreviation="ACAd" url_base_ref="u2" url_param="eff=706&amp;aff=56" />
					<source id="s739" name="Field CA3" abbreviation="CA3" url_base_ref="u2" url_param="eff=739&amp;aff=56" />
					<source id="s311" name="Supramammillary nucleus" abbreviation="SUM" url_base_ref="u2" url_param="eff=311&amp;aff=56" />
					<source id="s771" name="Retrosplenial area ventral part" abbreviation="RSPv" url_base_ref="u2" url_param="eff=771&amp;aff=56" />
					<source id="s707" name="Anterior cingulate area ventral part" abbreviation="ACAv" url_base_ref="u2" url_param="eff=707&amp;aff=56" />
					<source id="s118" name="Bed nuclei of the stria terminalis posterior division principal nucleus" abbreviation="BSTpr" url_base_ref="u2" url_param="eff=118&amp;aff=56" />
					<source id="s770" name="Retrosplenial area lateral agranular part" abbreviation="RSPagl" url_base_ref="u2" url_param="eff=770&amp;aff=56" />
					<source id="s208" name="Retina" abbreviation="R" url_base_ref="u2" url_param="eff=208&amp;aff=56" />
			</sources>
			<molecules_in_region>
					<molecule_in_region id="m15" name= "alpha4-1 subunit nicotinic receptor" abbreviation="alpha4-1 nAChR" url_base_ref="u3" url_param="aidi=56&amp;chem=15&amp;type=1&amp;what=0" />
					<molecule_in_region id="m16" name= "alpha4-2 subunit nicotinic receptor" abbreviation="alpha4-2 nAChR" url_base_ref="u3" url_param="aidi=56&amp;chem=16&amp;type=1&amp;what=0" />
					<molecule_in_region id="m17" name= "beta2 subunit nicotinic receptor" abbreviation="beta2 nAChR" url_base_ref="u3" url_param="aidi=56&amp;chem=17&amp;type=1&amp;what=0" />
					<molecule_in_region id="m14" name= "alpha3 subunit nicotinic receptor" abbreviation="alpha3 nAChR" url_base_ref="u3" url_param="aidi=56&amp;chem=14&amp;type=1&amp;what=0" />
					<molecule_in_region id="m19" name= "sulfhydryl oxidase" abbreviation="QSOX" url_base_ref="u3" url_param="aidi=56&amp;chem=19&amp;type=1&amp;what=0" />
			</molecules_in_region>
		</part>
		<part id="p231" name="Anteroventral periventricular nucleus" abbreviation="AVPV" is_part_of_idrefs="p227" url_base_ref="u1" url_param="aidi=231">
			<targets>
				<target id="t535" name="Ventral tegmental area" abbreviation="VTA" url_base_ref="u2" url_param="eff=231&amp;aff=535" />
				<target id="t557" name="Locus coeruleus" abbreviation="LC" url_base_ref="u2" url_param="eff=231&amp;aff=557" />
				<target id="t555" name="Laterodorsal tegmental nucleus" abbreviation="LDT" url_base_ref="u2" url_param="eff=231&amp;aff=555" />
				<target id="t500" name="Nucleus of the solitary tract medial part" abbreviation="NTSm" url_base_ref="u2" url_param="eff=231&amp;aff=500" />
				<target id="t505" name="Parabrachial nucleus lateral division" abbreviation="PBl" url_base_ref="u2" url_param="eff=231&amp;aff=505" />
				<target id="t260" name="Medial nucleus of the amygdala" abbreviation="MEA" url_base_ref="u2" url_param="eff=231&amp;aff=260" />
				<target id="t281" name="Medial preoptic nucleus" abbreviation="MPN" url_base_ref="u2" url_param="eff=231&amp;aff=281" />
				<target id="t288" name="Parastrial nucleus" abbreviation="PS" url_base_ref="u2" url_param="eff=231&amp;aff=288" />
				<target id="t295" name="Suprachiasmatic nucleus" abbreviation="SCH" url_base_ref="u2" url_param="eff=231&amp;aff=295" />
				<target id="t272" name="Dorsomedial nucleus of the hypothalamus" abbreviation="DMH" url_base_ref="u2" url_param="eff=231&amp;aff=272" />
				<target id="t227" name="Periventricular zone of the hypothalamus" abbreviation="PVZ" url_base_ref="u2" url_param="eff=231&amp;aff=227" />
				<target id="t277" name="Arcuate nucleus of the hypothalamus" abbreviation="ARH" url_base_ref="u2" url_param="eff=231&amp;aff=277" />
				<target id="t230" name="Median preoptic nucleus" abbreviation="MEPO" url_base_ref="u2" url_param="eff=231&amp;aff=230" />
				<target id="t238" name="Paraventricular nucleus of the hypothalamus" abbreviation="PVH" url_base_ref="u2" url_param="eff=231&amp;aff=238" />
				<target id="t104" name="Bed nuclei of the stria terminalis" abbreviation="BST" url_base_ref="u2" url_param="eff=231&amp;aff=104" />
				<target id="t365" name="Lateral septal nucleus" abbreviation="LS" url_base_ref="u2" url_param="eff=231&amp;aff=365" />
				<target id="t73" name="Paraventricular nucleus of the thalamus" abbreviation="PVT" url_base_ref="u2" url_param="eff=231&amp;aff=73" />
				<target id="t339" name="Lateral habenula" abbreviation="LH" url_base_ref="u2" url_param="eff=231&amp;aff=339" />
				<target id="t334" name="Subfornical organ" abbreviation="SFO" url_base_ref="u2" url_param="eff=231&amp;aff=334" />
				<target id="t118" name="Bed nuclei of the stria terminalis posterior division principal nucleus" abbreviation="BSTpr" url_base_ref="u2" url_param="eff=231&amp;aff=118" />
				<target id="t232" name="Preoptic periventricular nucleus" abbreviation="PVpo" url_base_ref="u2" url_param="eff=231&amp;aff=232" />
				<target id="t271" name="Anterior periventricular nucleus of the hypothalamus" abbreviation="PVa" url_base_ref="u2" url_param="eff=231&amp;aff=271" />
				<target id="t276" name="Intermediate periventricular nucleus of the hypothalamus" abbreviation="PVI" url_base_ref="u2" url_param="eff=231&amp;aff=276" />
				<target id="t253" name="Paraventricular nucleus of the hypothalamus, parvicellular division, periventricular part" abbreviation="PVHpv" url_base_ref="u2" url_param="eff=231&amp;aff=253" />
				<target id="t251" name="Paraventricular nucleus of the hypothalamus, parvicellular division, anterior parvicellular part" abbreviation="PVHap" url_base_ref="u2" url_param="eff=231&amp;aff=251" />
				<target id="t252" name="Paraventricular nucleus of the hypothalamus, parvicellular division, medial parvicellular part, dorsal zone" abbreviation="PVHmpd" url_base_ref="u2" url_param="eff=231&amp;aff=252" />
				<target id="t240" name="Paraventricular nucleus of the hypothalamus, descending division, medial parvicellular part, ventral zone" abbreviation="PVHmpv" url_base_ref="u2" url_param="eff=231&amp;aff=240" />
				<target id="t241" name="Paraventricular nucleus of the hypothalamus, descending division, dorsal parvicellular part" abbreviation="PVHdp" url_base_ref="u2" url_param="eff=231&amp;aff=241" />
				<target id="t242" name="Paraventricular nucleus of the hypothalamus, descending division, lateral parvicellular part" abbreviation="PVHlp" url_base_ref="u2" url_param="eff=231&amp;aff=242" />
				<target id="t283" name="Medial preoptic nucleus medial part" abbreviation="MPNm" url_base_ref="u2" url_param="eff=231&amp;aff=283" />
				<target id="t282" name="Medial preoptic nucleus lateral part" abbreviation="MPNl" url_base_ref="u2" url_param="eff=231&amp;aff=282" />
				<target id="t284" name="Medial preoptic nucleus central part" abbreviation="MPNc" url_base_ref="u2" url_param="eff=231&amp;aff=284" />
				<target id="t74" name="Parataenial nucleus" abbreviation="PT" url_base_ref="u2" url_param="eff=231&amp;aff=74" />
				<target id="t233" name="Supraoptic nucleus" abbreviation="SO" url_base_ref="u2" url_param="eff=231&amp;aff=233" />
				<target id="t321" name="Lateral hypothalamic area" abbreviation="LHA" url_base_ref="u2" url_param="eff=231&amp;aff=321" />
				<target id="t318" name="Posterior hypothalamic nucleus" abbreviation="PH" url_base_ref="u2" url_param="eff=231&amp;aff=318" />
				<target id="t313" name="Supramammillary nucleus medial part" abbreviation="SUMm" url_base_ref="u2" url_param="eff=231&amp;aff=313" />
				<target id="t561" name="Pontine central gray" abbreviation="PCG" url_base_ref="u2" url_param="eff=231&amp;aff=561" />
				<target id="t495" name="Nucleus of the solitary tract" abbreviation="NTS" url_base_ref="u2" url_param="eff=231&amp;aff=495" />
				<target id="t399" name="Lateral septal nucleus ventral part" abbreviation="LSv" url_base_ref="u2" url_param="eff=231&amp;aff=399" />
				<target id="t273" name="Dorsomedial nucleus of the hypothalamus anterior part" abbreviation="DMHa" url_base_ref="u2" url_param="eff=231&amp;aff=273" />
				<target id="t274" name="Dorsomedial nucleus of the hypothalamus posterior part" abbreviation="DMHp" url_base_ref="u2" url_param="eff=231&amp;aff=274" />
				<target id="t275" name="Dorsomedial nucleus of the hypothalamus ventral part" abbreviation="DMHv" url_base_ref="u2" url_param="eff=231&amp;aff=275" />
				<target id="t280" name="Medial preoptic area" abbreviation="MPO" url_base_ref="u2" url_param="eff=231&amp;aff=280" />
				<target id="t286" name="Anteroventral preoptic nucleus" abbreviation="AVP" url_base_ref="u2" url_param="eff=231&amp;aff=286" />
				<target id="t229" name="Suprachiasmatic preoptic nucleus" abbreviation="PSCH" url_base_ref="u2" url_param="eff=231&amp;aff=229" />
				<target id="t285" name="Anterodorsal preoptic nucleus" abbreviation="ADP" url_base_ref="u2" url_param="eff=231&amp;aff=285" />
				<target id="t278" name="Posterior periventricular nucleus of the hypothalamus" abbreviation="PVp" url_base_ref="u2" url_param="eff=231&amp;aff=278" />
				<target id="t298" name="Subparaventricular zone" abbreviation="SBPV" url_base_ref="u2" url_param="eff=231&amp;aff=298" />
				<target id="t243" name="Paraventricular nucleus of the hypothalamus, descending division, forniceal part" abbreviation="PVHf" url_base_ref="u2" url_param="eff=231&amp;aff=243" />
				<target id="t245" name="Paraventricular nucleus of the hypothalamus, magnocellular division, anterior magnocellular part" abbreviation="PVHam" url_base_ref="u2" url_param="eff=231&amp;aff=245" />
				<target id="t309" name="Tuberomammillary nucleus dorsal part" abbreviation="TMd" url_base_ref="u2" url_param="eff=231&amp;aff=309" />
				<target id="t312" name="Supramammillary nucleus lateral part" abbreviation="SUMl" url_base_ref="u2" url_param="eff=231&amp;aff=312" />
				<target id="t292" name="Anterior hypothalamic central part" abbreviation="AHNc" url_base_ref="u2" url_param="eff=231&amp;aff=292" />
				<target id="t310" name="Tuberomammillary nucleus ventral part" abbreviation="TMv" url_base_ref="u2" url_param="eff=231&amp;aff=310" />
				<target id="t315" name="Medial mammillary nucleus" abbreviation="MM" url_base_ref="u2" url_param="eff=231&amp;aff=315" />
				<target id="t317" name="Lateral mammillary nucleus" abbreviation="LM" url_base_ref="u2" url_param="eff=231&amp;aff=317" />
				<target id="t382" name="Lateral septal nucleus rostral (rostroventral) part medial zone" abbreviation="LSr.m" url_base_ref="u2" url_param="eff=231&amp;aff=382" />
				<target id="t373" name="Lateral septal nucleus caudal (caudodorsal) part ventral zone" abbreviation="LSc.v" url_base_ref="u2" url_param="eff=231&amp;aff=373" />
				<target id="t112" name="Bed nuclei of the stria terminalis anterior division dorsomedial nucleus" abbreviation="BSTdm" url_base_ref="u2" url_param="eff=231&amp;aff=112" />
				<target id="t114" name="Bed nuclei of the stria terminalis anterior division fusiform nucleus" abbreviation="BSTfu" url_base_ref="u2" url_param="eff=231&amp;aff=114" />
				<target id="t1694" name="Bed nuclei of the stria terminalis, anterior division, subcommisural zone" abbreviation="BSTsc" url_base_ref="u2" url_param="eff=231&amp;aff=1694" />
				<target id="t115" name="Bed nuclei of the stria terminalis anterior division ventral nucleus" abbreviation="BSTv" url_base_ref="u2" url_param="eff=231&amp;aff=115" />
				<target id="t120" name="Bed nuclei of the stria terminalis posterior division transverse nucleus" abbreviation="BSTtr" url_base_ref="u2" url_param="eff=231&amp;aff=120" />
				<target id="t119" name="Bed nuclei of the stria terminalis posterior division interfascicular  nucleus" abbreviation="BSTif" url_base_ref="u2" url_param="eff=231&amp;aff=119" />
				<target id="t106" name="Bed nuclei of the stria terminalis anterior division anterodorsal area" abbreviation="BSTad" url_base_ref="u2" url_param="eff=231&amp;aff=106" />
				<target id="t407" name="Substantia innominata" abbreviation="SI" url_base_ref="u2" url_param="eff=231&amp;aff=407" />
				<target id="t257" name="Central nucleus of amygdala medial part" abbreviation="CEAm" url_base_ref="u2" url_param="eff=231&amp;aff=257" />
				<target id="t263" name="Medial nucleus of the amygdala posterodorsal part" abbreviation="MEApd" url_base_ref="u2" url_param="eff=231&amp;aff=263" />
				<target id="t75" name="Nucleus reuniens" abbreviation="RE" url_base_ref="u2" url_param="eff=231&amp;aff=75" />
				<target id="t347" name="Zona incerta" abbreviation="ZI" url_base_ref="u2" url_param="eff=231&amp;aff=347" />
				<target id="t540" name="Precommissural nucleus" abbreviation="PRC" url_base_ref="u2" url_param="eff=231&amp;aff=540" />
				<target id="t546" name="Periaqueductal gray ventrolateral division" abbreviation="PAGvl" url_base_ref="u2" url_param="eff=231&amp;aff=546" />
				<target id="t569" name="Dorsal nucleus raphe" abbreviation="DR" url_base_ref="u2" url_param="eff=231&amp;aff=569" />
				<target id="t559" name="Barrington nucleus" abbreviation="B" url_base_ref="u2" url_param="eff=231&amp;aff=559" />
				<target id="t504" name="Parabrachial nucleus" abbreviation="PB" url_base_ref="u2" url_param="eff=231&amp;aff=504" />
			</targets>
			<sources>
					<source id="s295" name="Suprachiasmatic nucleus" abbreviation="SCH" url_base_ref="u2" url_param="eff=295&amp;aff=231" />
					<source id="s118" name="Bed nuclei of the stria terminalis posterior division principal nucleus" abbreviation="BSTpr" url_base_ref="u2" url_param="eff=118&amp;aff=231" />
					<source id="s298" name="Subparaventricular zone" abbreviation="SBPV" url_base_ref="u2" url_param="eff=298&amp;aff=231" />
					<source id="s229" name="Suprachiasmatic preoptic nucleus" abbreviation="PSCH" url_base_ref="u2" url_param="eff=229&amp;aff=231" />
					<source id="s284" name="Medial preoptic nucleus central part" abbreviation="MPNc" url_base_ref="u2" url_param="eff=284&amp;aff=231" />
					<source id="s283" name="Medial preoptic nucleus medial part" abbreviation="MPNm" url_base_ref="u2" url_param="eff=283&amp;aff=231" />
					<source id="s263" name="Medial nucleus of the amygdala posterodorsal part" abbreviation="MEApd" url_base_ref="u2" url_param="eff=263&amp;aff=231" />
					<source id="s788" name="Posterior nucleus of the amygdala" abbreviation="PA" url_base_ref="u2" url_param="eff=788&amp;aff=231" />
					<source id="s721" name="Subiculum ventral part" abbreviation="SUBv" url_base_ref="u2" url_param="eff=721&amp;aff=231" />
					<source id="s306" name="Ventral premammillary nucleus" abbreviation="PMv" url_base_ref="u2" url_param="eff=306&amp;aff=231" />
					<source id="s292" name="Anterior hypothalamic central part" abbreviation="AHNc" url_base_ref="u2" url_param="eff=292&amp;aff=231" />
					<source id="s299" name="Retrochiasmatic area" abbreviation="RCH" url_base_ref="u2" url_param="eff=299&amp;aff=231" />
					<source id="s272" name="Dorsomedial nucleus of the hypothalamus" abbreviation="DMH" url_base_ref="u2" url_param="eff=272&amp;aff=231" />
					<source id="s399" name="Lateral septal nucleus ventral part" abbreviation="LSv" url_base_ref="u2" url_param="eff=399&amp;aff=231" />
					<source id="s286" name="Anteroventral preoptic nucleus" abbreviation="AVP" url_base_ref="u2" url_param="eff=286&amp;aff=231" />
					<source id="s111" name="Bed nuclei of the stria terminalis rhomboid nucleus" abbreviation="BSTrh" url_base_ref="u2" url_param="eff=111&amp;aff=231" />
					<source id="s112" name="Bed nuclei of the stria terminalis anterior division dorsomedial nucleus" abbreviation="BSTdm" url_base_ref="u2" url_param="eff=112&amp;aff=231" />
					<source id="s116" name="Bed nuclei of the stria terminalis anterior division magnocellular nucleus" abbreviation="BSTmg" url_base_ref="u2" url_param="eff=116&amp;aff=231" />
					<source id="s727" name="Field CA1" abbreviation="CA1" url_base_ref="u2" url_param="eff=727&amp;aff=231" />
			</sources>
			<molecules_in_region>
					<molecule_in_region id="m14" name= "alpha3 subunit nicotinic receptor" abbreviation="alpha3 nAChR" url_base_ref="u3" url_param="aidi=231&amp;chem=14&amp;type=1&amp;what=0" />
					<molecule_in_region id="m17" name= "beta2 subunit nicotinic receptor" abbreviation="beta2 nAChR" url_base_ref="u3" url_param="aidi=231&amp;chem=17&amp;type=1&amp;what=0" />
					<molecule_in_region id="m19" name= "sulfhydryl oxidase" abbreviation="QSOX" url_base_ref="u3" url_param="aidi=231&amp;chem=19&amp;type=1&amp;what=0" />
					<molecule_in_region id="m29" name= "androgen receptor" abbreviation="AR" url_base_ref="u3" url_param="aidi=231&amp;chem=29&amp;type=1&amp;what=0" />
			</molecules_in_region>
		</part>
		<part id="p286" name="Anteroventral preoptic nucleus" abbreviation="AVP" is_part_of_idrefs="p280" url_base_ref="u1" url_param="aidi=286">
			<targets>
				<target id="t260" name="Medial nucleus of the amygdala" abbreviation="MEA" url_base_ref="u2" url_param="eff=286&amp;aff=260" />
				<target id="t721" name="Subiculum ventral part" abbreviation="SUBv" url_base_ref="u2" url_param="eff=286&amp;aff=721" />
				<target id="t311" name="Supramammillary nucleus" abbreviation="SUM" url_base_ref="u2" url_param="eff=286&amp;aff=311" />
				<target id="t282" name="Medial preoptic nucleus lateral part" abbreviation="MPNl" url_base_ref="u2" url_param="eff=286&amp;aff=282" />
				<target id="t318" name="Posterior hypothalamic nucleus" abbreviation="PH" url_base_ref="u2" url_param="eff=286&amp;aff=318" />
				<target id="t272" name="Dorsomedial nucleus of the hypothalamus" abbreviation="DMH" url_base_ref="u2" url_param="eff=286&amp;aff=272" />
				<target id="t306" name="Ventral premammillary nucleus" abbreviation="PMv" url_base_ref="u2" url_param="eff=286&amp;aff=306" />
				<target id="t301" name="Ventromedial nucleus of the hypothalamus" abbreviation="VMH" url_base_ref="u2" url_param="eff=286&amp;aff=301" />
				<target id="t277" name="Arcuate nucleus of the hypothalamus" abbreviation="ARH" url_base_ref="u2" url_param="eff=286&amp;aff=277" />
				<target id="t230" name="Median preoptic nucleus" abbreviation="MEPO" url_base_ref="u2" url_param="eff=286&amp;aff=230" />
				<target id="t104" name="Bed nuclei of the stria terminalis" abbreviation="BST" url_base_ref="u2" url_param="eff=286&amp;aff=104" />
				<target id="t339" name="Lateral habenula" abbreviation="LH" url_base_ref="u2" url_param="eff=286&amp;aff=339" />
				<target id="t281" name="Medial preoptic nucleus" abbreviation="MPN" url_base_ref="u2" url_param="eff=286&amp;aff=281" />
				<target id="t591" name="Pedunculopontine nucleus" abbreviation="PPN" url_base_ref="u2" url_param="eff=286&amp;aff=591" />
				<target id="t381" name="Lateral septal nucleus rostral (rostroventral) part" abbreviation="LSr" url_base_ref="u2" url_param="eff=286&amp;aff=381" />
				<target id="t561" name="Pontine central gray" abbreviation="PCG" url_base_ref="u2" url_param="eff=286&amp;aff=561" />
				<target id="t273" name="Dorsomedial nucleus of the hypothalamus anterior part" abbreviation="DMHa" url_base_ref="u2" url_param="eff=286&amp;aff=273" />
				<target id="t274" name="Dorsomedial nucleus of the hypothalamus posterior part" abbreviation="DMHp" url_base_ref="u2" url_param="eff=286&amp;aff=274" />
				<target id="t275" name="Dorsomedial nucleus of the hypothalamus ventral part" abbreviation="DMHv" url_base_ref="u2" url_param="eff=286&amp;aff=275" />
				<target id="t286" name="Anteroventral preoptic nucleus" abbreviation="AVP" url_base_ref="u2" url_param="eff=286&amp;aff=286" />
				<target id="t232" name="Preoptic periventricular nucleus" abbreviation="PVpo" url_base_ref="u2" url_param="eff=286&amp;aff=232" />
				<target id="t271" name="Anterior periventricular nucleus of the hypothalamus" abbreviation="PVa" url_base_ref="u2" url_param="eff=286&amp;aff=271" />
				<target id="t276" name="Intermediate periventricular nucleus of the hypothalamus" abbreviation="PVI" url_base_ref="u2" url_param="eff=286&amp;aff=276" />
				<target id="t288" name="Parastrial nucleus" abbreviation="PS" url_base_ref="u2" url_param="eff=286&amp;aff=288" />
				<target id="t287" name="Posterodorsal preoptic nucleus" abbreviation="PD" url_base_ref="u2" url_param="eff=286&amp;aff=287" />
				<target id="t280" name="Medial preoptic area" abbreviation="MPO" url_base_ref="u2" url_param="eff=286&amp;aff=280" />
				<target id="t231" name="Anteroventral periventricular nucleus" abbreviation="AVPV" url_base_ref="u2" url_param="eff=286&amp;aff=231" />
				<target id="t229" name="Suprachiasmatic preoptic nucleus" abbreviation="PSCH" url_base_ref="u2" url_param="eff=286&amp;aff=229" />
				<target id="t283" name="Medial preoptic nucleus medial part" abbreviation="MPNm" url_base_ref="u2" url_param="eff=286&amp;aff=283" />
				<target id="t284" name="Medial preoptic nucleus central part" abbreviation="MPNc" url_base_ref="u2" url_param="eff=286&amp;aff=284" />
				<target id="t320" name="Lateral preoptic area" abbreviation="LPO" url_base_ref="u2" url_param="eff=286&amp;aff=320" />
				<target id="t334" name="Subfornical organ" abbreviation="SFO" url_base_ref="u2" url_param="eff=286&amp;aff=334" />
				<target id="t290" name="Anterior hypothalamic nucleus" abbreviation="AHN" url_base_ref="u2" url_param="eff=286&amp;aff=290" />
				<target id="t251" name="Paraventricular nucleus of the hypothalamus, parvicellular division, anterior parvicellular part" abbreviation="PVHap" url_base_ref="u2" url_param="eff=286&amp;aff=251" />
				<target id="t253" name="Paraventricular nucleus of the hypothalamus, parvicellular division, periventricular part" abbreviation="PVHpv" url_base_ref="u2" url_param="eff=286&amp;aff=253" />
				<target id="t241" name="Paraventricular nucleus of the hypothalamus, descending division, dorsal parvicellular part" abbreviation="PVHdp" url_base_ref="u2" url_param="eff=286&amp;aff=241" />
				<target id="t252" name="Paraventricular nucleus of the hypothalamus, parvicellular division, medial parvicellular part, dorsal zone" abbreviation="PVHmpd" url_base_ref="u2" url_param="eff=286&amp;aff=252" />
				<target id="t240" name="Paraventricular nucleus of the hypothalamus, descending division, medial parvicellular part, ventral zone" abbreviation="PVHmpv" url_base_ref="u2" url_param="eff=286&amp;aff=240" />
				<target id="t242" name="Paraventricular nucleus of the hypothalamus, descending division, lateral parvicellular part" abbreviation="PVHlp" url_base_ref="u2" url_param="eff=286&amp;aff=242" />
				<target id="t243" name="Paraventricular nucleus of the hypothalamus, descending division, forniceal part" abbreviation="PVHf" url_base_ref="u2" url_param="eff=286&amp;aff=243" />
				<target id="t245" name="Paraventricular nucleus of the hypothalamus, magnocellular division, anterior magnocellular part" abbreviation="PVHam" url_base_ref="u2" url_param="eff=286&amp;aff=245" />
				<target id="t247" name="Paraventricular nucleus of the hypothalamus, magnocellular division, posterior magnocellular part" abbreviation="PVHpm" url_base_ref="u2" url_param="eff=286&amp;aff=247" />
				<target id="t233" name="Supraoptic nucleus" abbreviation="SO" url_base_ref="u2" url_param="eff=286&amp;aff=233" />
				<target id="t321" name="Lateral hypothalamic area" abbreviation="LHA" url_base_ref="u2" url_param="eff=286&amp;aff=321" />
				<target id="t313" name="Supramammillary nucleus medial part" abbreviation="SUMm" url_base_ref="u2" url_param="eff=286&amp;aff=313" />
				<target id="t312" name="Supramammillary nucleus lateral part" abbreviation="SUMl" url_base_ref="u2" url_param="eff=286&amp;aff=312" />
				<target id="t115" name="Bed nuclei of the stria terminalis anterior division ventral nucleus" abbreviation="BSTv" url_base_ref="u2" url_param="eff=286&amp;aff=115" />
				<target id="t119" name="Bed nuclei of the stria terminalis posterior division interfascicular  nucleus" abbreviation="BSTif" url_base_ref="u2" url_param="eff=286&amp;aff=119" />
				<target id="t114" name="Bed nuclei of the stria terminalis anterior division fusiform nucleus" abbreviation="BSTfu" url_base_ref="u2" url_param="eff=286&amp;aff=114" />
				<target id="t112" name="Bed nuclei of the stria terminalis anterior division dorsomedial nucleus" abbreviation="BSTdm" url_base_ref="u2" url_param="eff=286&amp;aff=112" />
				<target id="t113" name="Bed nuclei of the stria terminalis anterior division dorsolateral nucleus" abbreviation="BSTdl" url_base_ref="u2" url_param="eff=286&amp;aff=113" />
				<target id="t116" name="Bed nuclei of the stria terminalis anterior division magnocellular nucleus" abbreviation="BSTmg" url_base_ref="u2" url_param="eff=286&amp;aff=116" />
				<target id="t385" name="Lateral septal nucleus rostral (rostroventral) part medial zone ventral region rostral domain" abbreviation="LSr.m.v.r" url_base_ref="u2" url_param="eff=286&amp;aff=385" />
				<target id="t386" name="Lateral septal nucleus rostral (rostroventral) part medial zone ventral region caudal domain" abbreviation="LSr.m.v.c" url_base_ref="u2" url_param="eff=286&amp;aff=386" />
				<target id="t393" name="Lateral septal nucleus rostral (rostroventral) part dorsolateral zone medial region" abbreviation="LSr.dl.m" url_base_ref="u2" url_param="eff=286&amp;aff=393" />
				<target id="t407" name="Substantia innominata" abbreviation="SI" url_base_ref="u2" url_param="eff=286&amp;aff=407" />
				<target id="t73" name="Paraventricular nucleus of the thalamus" abbreviation="PVT" url_base_ref="u2" url_param="eff=286&amp;aff=73" />
				<target id="t75" name="Nucleus reuniens" abbreviation="RE" url_base_ref="u2" url_param="eff=286&amp;aff=75" />
				<target id="t347" name="Zona incerta" abbreviation="ZI" url_base_ref="u2" url_param="eff=286&amp;aff=347" />
				<target id="t540" name="Precommissural nucleus" abbreviation="PRC" url_base_ref="u2" url_param="eff=286&amp;aff=540" />
				<target id="t546" name="Periaqueductal gray ventrolateral division" abbreviation="PAGvl" url_base_ref="u2" url_param="eff=286&amp;aff=546" />
				<target id="t559" name="Barrington nucleus" abbreviation="B" url_base_ref="u2" url_param="eff=286&amp;aff=559" />
				<target id="t505" name="Parabrachial nucleus lateral division" abbreviation="PBl" url_base_ref="u2" url_param="eff=286&amp;aff=505" />
				<target id="t90" name="Central lateral nucleus of the thalamus" abbreviation="CL" url_base_ref="u2" url_param="eff=286&amp;aff=90" />
				<target id="t569" name="Dorsal nucleus raphe" abbreviation="DR" url_base_ref="u2" url_param="eff=286&amp;aff=569" />
			</targets>
			<sources>
					<source id="s535" name="Ventral tegmental area" abbreviation="VTA" url_base_ref="u2" url_param="eff=535&amp;aff=286" />
					<source id="s539" name="Periaqueductal gray" abbreviation="PAG" url_base_ref="u2" url_param="eff=539&amp;aff=286" />
					<source id="s589" name="Mesencephalic reticular nucleus" abbreviation="MRN" url_base_ref="u2" url_param="eff=589&amp;aff=286" />
					<source id="s295" name="Suprachiasmatic nucleus" abbreviation="SCH" url_base_ref="u2" url_param="eff=295&amp;aff=286" />
					<source id="s284" name="Medial preoptic nucleus central part" abbreviation="MPNc" url_base_ref="u2" url_param="eff=284&amp;aff=286" />
					<source id="s282" name="Medial preoptic nucleus lateral part" abbreviation="MPNl" url_base_ref="u2" url_param="eff=282&amp;aff=286" />
					<source id="s292" name="Anterior hypothalamic central part" abbreviation="AHNc" url_base_ref="u2" url_param="eff=292&amp;aff=286" />
					<source id="s305" name="Ventromedial nucleus of the hypothalamus ventrolateral part" abbreviation="VMHvl" url_base_ref="u2" url_param="eff=305&amp;aff=286" />
					<source id="s303" name="Ventromedial nucleus of the hypothalamus dorsomedial part" abbreviation="VMHdm" url_base_ref="u2" url_param="eff=303&amp;aff=286" />
					<source id="s304" name="Ventromedial nucleus of the hypothalamus central part" abbreviation="VMHc" url_base_ref="u2" url_param="eff=304&amp;aff=286" />
					<source id="s302" name="Ventromedial nucleus of the hypothalamus anterior part" abbreviation="VMHa" url_base_ref="u2" url_param="eff=302&amp;aff=286" />
					<source id="s322" name="Tuberal nucleus" abbreviation="TU" url_base_ref="u2" url_param="eff=322&amp;aff=286" />
					<source id="s272" name="Dorsomedial nucleus of the hypothalamus" abbreviation="DMH" url_base_ref="u2" url_param="eff=272&amp;aff=286" />
					<source id="s286" name="Anteroventral preoptic nucleus" abbreviation="AVP" url_base_ref="u2" url_param="eff=286&amp;aff=286" />
					<source id="s285" name="Anterodorsal preoptic nucleus" abbreviation="ADP" url_base_ref="u2" url_param="eff=285&amp;aff=286" />
					<source id="s230" name="Median preoptic nucleus" abbreviation="MEPO" url_base_ref="u2" url_param="eff=230&amp;aff=286" />
					<source id="s231" name="Anteroventral periventricular nucleus" abbreviation="AVPV" url_base_ref="u2" url_param="eff=231&amp;aff=286" />
					<source id="s208" name="Retina" abbreviation="R" url_base_ref="u2" url_param="eff=208&amp;aff=286" />
					<source id="s107" name="Bed nuclei of the stria terminalis anterolateral area" abbreviation="BSTal" url_base_ref="u2" url_param="eff=107&amp;aff=286" />
					<source id="s111" name="Bed nuclei of the stria terminalis rhomboid nucleus" abbreviation="BSTrh" url_base_ref="u2" url_param="eff=111&amp;aff=286" />
					<source id="s112" name="Bed nuclei of the stria terminalis anterior division dorsomedial nucleus" abbreviation="BSTdm" url_base_ref="u2" url_param="eff=112&amp;aff=286" />
					<source id="s116" name="Bed nuclei of the stria terminalis anterior division magnocellular nucleus" abbreviation="BSTmg" url_base_ref="u2" url_param="eff=116&amp;aff=286" />
					<source id="s115" name="Bed nuclei of the stria terminalis anterior division ventral nucleus" abbreviation="BSTv" url_base_ref="u2" url_param="eff=115&amp;aff=286" />
					<source id="s299" name="Retrochiasmatic area" abbreviation="RCH" url_base_ref="u2" url_param="eff=299&amp;aff=286" />
			</sources>
			<molecules_in_region>
					<molecule_in_region id="m19" name= "sulfhydryl oxidase" abbreviation="QSOX" url_base_ref="u3" url_param="aidi=286&amp;chem=19&amp;type=1&amp;what=0" />
			</molecules_in_region>
		</part>
		<part id="p968" name="Arbor vitae" abbreviation="arb" is_part_of_idrefs="p23" url_base_ref="u1" url_param="aidi=968">
		</part>
		<part id="p277" name="Arcuate nucleus of the hypothalamus" abbreviation="ARH" is_part_of_idrefs="p227" url_base_ref="u1" url_param="aidi=277">
			<targets>
				<target id="t289" name="Anterior hypothalamic area" abbreviation="AHA" url_base_ref="u2" url_param="eff=277&amp;aff=289" />
				<target id="t295" name="Suprachiasmatic nucleus" abbreviation="SCH" url_base_ref="u2" url_param="eff=277&amp;aff=295" />
				<target id="t238" name="Paraventricular nucleus of the hypothalamus" abbreviation="PVH" url_base_ref="u2" url_param="eff=277&amp;aff=238" />
				<target id="t281" name="Medial preoptic nucleus" abbreviation="MPN" url_base_ref="u2" url_param="eff=277&amp;aff=281" />
				<target id="t399" name="Lateral septal nucleus ventral part" abbreviation="LSv" url_base_ref="u2" url_param="eff=277&amp;aff=399" />
				<target id="t272" name="Dorsomedial nucleus of the hypothalamus" abbreviation="DMH" url_base_ref="u2" url_param="eff=277&amp;aff=272" />
				<target id="t6973" name="Median eminence external lamina" abbreviation="MEex" url_base_ref="u2" url_param="eff=277&amp;aff=6973" />
				<target id="t233" name="Supraoptic nucleus" abbreviation="SO" url_base_ref="u2" url_param="eff=277&amp;aff=233" />
			</targets>
			<sources>
					<source id="s721" name="Subiculum ventral part" abbreviation="SUBv" url_base_ref="u2" url_param="eff=721&amp;aff=277" />
					<source id="s566" name="Superior central nucleus raphe" abbreviation="CS" url_base_ref="u2" url_param="eff=566&amp;aff=277" />
					<source id="s539" name="Periaqueductal gray" abbreviation="PAG" url_base_ref="u2" url_param="eff=539&amp;aff=277" />
					<source id="s280" name="Medial preoptic area" abbreviation="MPO" url_base_ref="u2" url_param="eff=280&amp;aff=277" />
					<source id="s281" name="Medial preoptic nucleus" abbreviation="MPN" url_base_ref="u2" url_param="eff=281&amp;aff=277" />
					<source id="s60" name="Anterodorsal nucleus of the thalamus" abbreviation="AD" url_base_ref="u2" url_param="eff=60&amp;aff=277" />
					<source id="s285" name="Anterodorsal preoptic nucleus" abbreviation="ADP" url_base_ref="u2" url_param="eff=285&amp;aff=277" />
					<source id="s286" name="Anteroventral preoptic nucleus" abbreviation="AVP" url_base_ref="u2" url_param="eff=286&amp;aff=277" />
					<source id="s231" name="Anteroventral periventricular nucleus" abbreviation="AVPV" url_base_ref="u2" url_param="eff=231&amp;aff=277" />
					<source id="s114" name="Bed nuclei of the stria terminalis anterior division fusiform nucleus" abbreviation="BSTfu" url_base_ref="u2" url_param="eff=114&amp;aff=277" />
					<source id="s295" name="Suprachiasmatic nucleus" abbreviation="SCH" url_base_ref="u2" url_param="eff=295&amp;aff=277" />
					<source id="s299" name="Retrochiasmatic area" abbreviation="RCH" url_base_ref="u2" url_param="eff=299&amp;aff=277" />
					<source id="s104" name="Bed nuclei of the stria terminalis" abbreviation="BST" url_base_ref="u2" url_param="eff=104&amp;aff=277" />
					<source id="s229" name="Suprachiasmatic preoptic nucleus" abbreviation="PSCH" url_base_ref="u2" url_param="eff=229&amp;aff=277" />
					<source id="s599" name="Paragigantocellular reticular nucleus lateral part" abbreviation="PGRNl" url_base_ref="u2" url_param="eff=599&amp;aff=277" />
					<source id="s407" name="Substantia innominata" abbreviation="SI" url_base_ref="u2" url_param="eff=407&amp;aff=277" />
					<source id="s284" name="Medial preoptic nucleus central part" abbreviation="MPNc" url_base_ref="u2" url_param="eff=284&amp;aff=277" />
					<source id="s283" name="Medial preoptic nucleus medial part" abbreviation="MPNm" url_base_ref="u2" url_param="eff=283&amp;aff=277" />
					<source id="s282" name="Medial preoptic nucleus lateral part" abbreviation="MPNl" url_base_ref="u2" url_param="eff=282&amp;aff=277" />
					<source id="s306" name="Ventral premammillary nucleus" abbreviation="PMv" url_base_ref="u2" url_param="eff=306&amp;aff=277" />
					<source id="s322" name="Tuberal nucleus" abbreviation="TU" url_base_ref="u2" url_param="eff=322&amp;aff=277" />
					<source id="s261" name="Medial nucleus of the amygdala anterodorsal part" abbreviation="MEAad" url_base_ref="u2" url_param="eff=261&amp;aff=277" />
					<source id="s263" name="Medial nucleus of the amygdala posterodorsal part" abbreviation="MEApd" url_base_ref="u2" url_param="eff=263&amp;aff=277" />
					<source id="s272" name="Dorsomedial nucleus of the hypothalamus" abbreviation="DMH" url_base_ref="u2" url_param="eff=272&amp;aff=277" />
					<source id="s399" name="Lateral septal nucleus ventral part" abbreviation="LSv" url_base_ref="u2" url_param="eff=399&amp;aff=277" />
					<source id="s288" name="Parastrial nucleus" abbreviation="PS" url_base_ref="u2" url_param="eff=288&amp;aff=277" />
					<source id="s230" name="Median preoptic nucleus" abbreviation="MEPO" url_base_ref="u2" url_param="eff=230&amp;aff=277" />
					<source id="s111" name="Bed nuclei of the stria terminalis rhomboid nucleus" abbreviation="BSTrh" url_base_ref="u2" url_param="eff=111&amp;aff=277" />
					<source id="s118" name="Bed nuclei of the stria terminalis posterior division principal nucleus" abbreviation="BSTpr" url_base_ref="u2" url_param="eff=118&amp;aff=277" />
					<source id="s112" name="Bed nuclei of the stria terminalis anterior division dorsomedial nucleus" abbreviation="BSTdm" url_base_ref="u2" url_param="eff=112&amp;aff=277" />
					<source id="s116" name="Bed nuclei of the stria terminalis anterior division magnocellular nucleus" abbreviation="BSTmg" url_base_ref="u2" url_param="eff=116&amp;aff=277" />
					<source id="s115" name="Bed nuclei of the stria terminalis anterior division ventral nucleus" abbreviation="BSTv" url_base_ref="u2" url_param="eff=115&amp;aff=277" />
			</sources>
			<molecules_in_region>
					<molecule_in_region id="m17" name= "beta2 subunit nicotinic receptor" abbreviation="beta2 nAChR" url_base_ref="u3" url_param="aidi=277&amp;chem=17&amp;type=1&amp;what=0" />
					<molecule_in_region id="m19" name= "sulfhydryl oxidase" abbreviation="QSOX" url_base_ref="u3" url_param="aidi=277&amp;chem=19&amp;type=1&amp;what=0" />
					<molecule_in_region id="m29" name= "androgen receptor" abbreviation="AR" url_base_ref="u3" url_param="aidi=277&amp;chem=29&amp;type=1&amp;what=0" />
			</molecules_in_region>
			<cells>
					<cell id="c244" name= "motor neuroendocrine parvicellular GRH neuron" url_base_ref="u4" url_param="aidi=277&amp;id2=244" />
			</cells>
		</part>
		<part id="p503" name="Area postrema" abbreviation="AP" is_part_of_idrefs="p494" url_base_ref="u1" url_param="aidi=503">
			<targets>
				<target id="t599" name="Paragigantocellular reticular nucleus lateral part" abbreviation="PGRNl" url_base_ref="u2" url_param="eff=503&amp;aff=599" />
			</targets>
			<sources>
					<source id="s272" name="Dorsomedial nucleus of the hypothalamus" abbreviation="DMH" url_base_ref="u2" url_param="eff=272&amp;aff=503" />
			</sources>
			<molecules_in_region>
					<molecule_in_region id="m15" name= "alpha4-1 subunit nicotinic receptor" abbreviation="alpha4-1 nAChR" url_base_ref="u3" url_param="aidi=503&amp;chem=15&amp;type=1&amp;what=0" />
					<molecule_in_region id="m16" name= "alpha4-2 subunit nicotinic receptor" abbreviation="alpha4-2 nAChR" url_base_ref="u3" url_param="aidi=503&amp;chem=16&amp;type=1&amp;what=0" />
					<molecule_in_region id="m17" name= "beta2 subunit nicotinic receptor" abbreviation="beta2 nAChR" url_base_ref="u3" url_param="aidi=503&amp;chem=17&amp;type=1&amp;what=0" />
					<molecule_in_region id="m14" name= "alpha3 subunit nicotinic receptor" abbreviation="alpha3 nAChR" url_base_ref="u3" url_param="aidi=503&amp;chem=14&amp;type=1&amp;what=0" />
					<molecule_in_region id="m19" name= "sulfhydryl oxidase" abbreviation="QSOX" url_base_ref="u3" url_param="aidi=503&amp;chem=19&amp;type=1&amp;what=0" />
			</molecules_in_region>
		</part>
		<part id="p634" name="Auditory areas" abbreviation="AUD" is_part_of_idrefs="p29" url_base_ref="u1" url_param="aidi=634">
			<targets>
				<target id="t43" name="Entorhinal area" abbreviation="ENT" url_base_ref="u2" url_param="eff=634&amp;aff=43" />
				<target id="t709" name="Parasubiculum" abbreviation="PAR" url_base_ref="u2" url_param="eff=634&amp;aff=709" />
				<target id="t416" name="Superior colliculus" abbreviation="SC" url_base_ref="u2" url_param="eff=634&amp;aff=416" />
				<target id="t476" name="Inferior colliculus dorsal nucleus" abbreviation="ICd" url_base_ref="u2" url_param="eff=634&amp;aff=476" />
				<target id="t475" name="Inferior colliculus external nucleus" abbreviation="ICe" url_base_ref="u2" url_param="eff=634&amp;aff=475" />
				<target id="t704" name="Agranular insular area posterior part" abbreviation="AIp" url_base_ref="u2" url_param="eff=634&amp;aff=704" />
				<target id="t632" name="Primary motor area" abbreviation="MOp" url_base_ref="u2" url_param="eff=634&amp;aff=632" />
				<target id="t760" name="Orbital area" abbreviation="ORB" url_base_ref="u2" url_param="eff=634&amp;aff=760" />
				<target id="t774" name="Ventral temporal association areas" abbreviation="TEv" url_base_ref="u2" url_param="eff=634&amp;aff=774" />
				<target id="t88" name="Central medial nucleus of the thalamus" abbreviation="CM" url_base_ref="u2" url_param="eff=634&amp;aff=88" />
			</targets>
			<sources>
					<source id="s477" name="Inferior colliculus central nucleus" abbreviation="ICc" url_base_ref="u2" url_param="eff=477&amp;aff=634" />
					<source id="s416" name="Superior colliculus" abbreviation="SC" url_base_ref="u2" url_param="eff=416&amp;aff=634" />
					<source id="s691" name="Visual areas" abbreviation="VIS" url_base_ref="u2" url_param="eff=691&amp;aff=634" />
					<source id="s632" name="Primary motor area" abbreviation="MOp" url_base_ref="u2" url_param="eff=632&amp;aff=634" />
					<source id="s694" name="Anteromedial visual area" abbreviation="VISam" url_base_ref="u2" url_param="eff=694&amp;aff=634" />
					<source id="s706" name="Anterior cingulate area dorsal part" abbreviation="ACAd" url_base_ref="u2" url_param="eff=706&amp;aff=634" />
					<source id="s93" name="Lateral posterior nucleus of the thalamus" abbreviation="LP" url_base_ref="u2" url_param="eff=93&amp;aff=634" />
					<source id="s87" name="Rhomboid nucleus" abbreviation="RH" url_base_ref="u2" url_param="eff=87&amp;aff=634" />
					<source id="s329" name="Medial geniculate complex" abbreviation="MG" url_base_ref="u2" url_param="eff=329&amp;aff=634" />
					<source id="s44" name="Entorhinal area, lateral part" abbreviation="ENTl" url_base_ref="u2" url_param="eff=44&amp;aff=634" />
					<source id="s770" name="Retrosplenial area lateral agranular part" abbreviation="RSPagl" url_base_ref="u2" url_param="eff=770&amp;aff=634" />
			</sources>
		</part>
		<part id="p559" name="Barrington nucleus" abbreviation="B" is_part_of_idrefs="p538" url_base_ref="u1" url_param="aidi=559">
			<targets>
				<target id="t272" name="Dorsomedial nucleus of the hypothalamus" abbreviation="DMH" url_base_ref="u2" url_param="eff=559&amp;aff=272" />
				<target id="t540" name="Precommissural nucleus" abbreviation="PRC" url_base_ref="u2" url_param="eff=559&amp;aff=540" />
			</targets>
			<sources>
					<source id="s767" name="Prelimbic area" abbreviation="PL" url_base_ref="u2" url_param="eff=767&amp;aff=559" />
					<source id="s306" name="Ventral premammillary nucleus" abbreviation="PMv" url_base_ref="u2" url_param="eff=306&amp;aff=559" />
					<source id="s322" name="Tuberal nucleus" abbreviation="TU" url_base_ref="u2" url_param="eff=322&amp;aff=559" />
					<source id="s272" name="Dorsomedial nucleus of the hypothalamus" abbreviation="DMH" url_base_ref="u2" url_param="eff=272&amp;aff=559" />
					<source id="s286" name="Anteroventral preoptic nucleus" abbreviation="AVP" url_base_ref="u2" url_param="eff=286&amp;aff=559" />
					<source id="s288" name="Parastrial nucleus" abbreviation="PS" url_base_ref="u2" url_param="eff=288&amp;aff=559" />
					<source id="s231" name="Anteroventral periventricular nucleus" abbreviation="AVPV" url_base_ref="u2" url_param="eff=231&amp;aff=559" />
					<source id="s107" name="Bed nuclei of the stria terminalis anterolateral area" abbreviation="BSTal" url_base_ref="u2" url_param="eff=107&amp;aff=559" />
					<source id="s111" name="Bed nuclei of the stria terminalis rhomboid nucleus" abbreviation="BSTrh" url_base_ref="u2" url_param="eff=111&amp;aff=559" />
					<source id="s118" name="Bed nuclei of the stria terminalis posterior division principal nucleus" abbreviation="BSTpr" url_base_ref="u2" url_param="eff=118&amp;aff=559" />
					<source id="s112" name="Bed nuclei of the stria terminalis anterior division dorsomedial nucleus" abbreviation="BSTdm" url_base_ref="u2" url_param="eff=112&amp;aff=559" />
					<source id="s116" name="Bed nuclei of the stria terminalis anterior division magnocellular nucleus" abbreviation="BSTmg" url_base_ref="u2" url_param="eff=116&amp;aff=559" />
					<source id="s115" name="Bed nuclei of the stria terminalis anterior division ventral nucleus" abbreviation="BSTv" url_base_ref="u2" url_param="eff=115&amp;aff=559" />
					<source id="s540" name="Precommissural nucleus" abbreviation="PRC" url_base_ref="u2" url_param="eff=540&amp;aff=559" />
					<source id="s299" name="Retrochiasmatic area" abbreviation="RCH" url_base_ref="u2" url_param="eff=299&amp;aff=559" />
			</sources>
			<molecules_in_region>
					<molecule_in_region id="m19" name= "sulfhydryl oxidase" abbreviation="QSOX" url_base_ref="u3" url_param="aidi=559&amp;chem=19&amp;type=1&amp;what=0" />
			</molecules_in_region>
		</part>
		<part id="p101" name="Basal Nuclei" abbreviation="BG" is_part_of_idrefs="p22" url_base_ref="u1" url_param="aidi=101">
		</part>
		<part id="p613" name="Basal nucleus of the dorsal horn" abbreviation="BN" is_part_of_idrefs="p608" url_base_ref="u1" url_param="aidi=613">
		</part>
		<part id="p782" name="Basolateral nucleus of the amygdala" abbreviation="BLA" is_part_of_idrefs="p775" url_base_ref="u1" url_param="aidi=782">
			<targets>
				<target id="t709" name="Parasubiculum" abbreviation="PAR" url_base_ref="u2" url_param="eff=782&amp;aff=709" />
				<target id="t767" name="Prelimbic area" abbreviation="PL" url_base_ref="u2" url_param="eff=782&amp;aff=767" />
			</targets>
			<sources>
					<source id="s321" name="Lateral hypothalamic area" abbreviation="LHA" url_base_ref="u2" url_param="eff=321&amp;aff=782" />
					<source id="s774" name="Ventral temporal association areas" abbreviation="TEv" url_base_ref="u2" url_param="eff=774&amp;aff=782" />
					<source id="s43" name="Entorhinal area" abbreviation="ENT" url_base_ref="u2" url_param="eff=43&amp;aff=782" />
					<source id="s709" name="Parasubiculum" abbreviation="PAR" url_base_ref="u2" url_param="eff=709&amp;aff=782" />
					<source id="s407" name="Substantia innominata" abbreviation="SI" url_base_ref="u2" url_param="eff=407&amp;aff=782" />
					<source id="s727" name="Field CA1" abbreviation="CA1" url_base_ref="u2" url_param="eff=727&amp;aff=782" />
					<source id="s767" name="Prelimbic area" abbreviation="PL" url_base_ref="u2" url_param="eff=767&amp;aff=782" />
					<source id="s632" name="Primary motor area" abbreviation="MOp" url_base_ref="u2" url_param="eff=632&amp;aff=782" />
					<source id="s706" name="Anterior cingulate area dorsal part" abbreviation="ACAd" url_base_ref="u2" url_param="eff=706&amp;aff=782" />
					<source id="s633" name="Secondary motor area" abbreviation="MOs" url_base_ref="u2" url_param="eff=633&amp;aff=782" />
					<source id="s44" name="Entorhinal area, lateral part" abbreviation="ENTl" url_base_ref="u2" url_param="eff=44&amp;aff=782" />
					<source id="s679" name="Cortical nucleus of the amygdala posterior part lateral zone" abbreviation="COApl" url_base_ref="u2" url_param="eff=679&amp;aff=782" />
			</sources>
			<molecules_in_region>
					<molecule_in_region id="m18" name= "nicotinic receptor" abbreviation="nAChR" url_base_ref="u3" url_param="aidi=782&amp;chem=18&amp;type=1&amp;what=0" />
					<molecule_in_region id="m19" name= "sulfhydryl oxidase" abbreviation="QSOX" url_base_ref="u3" url_param="aidi=782&amp;chem=19&amp;type=1&amp;what=0" />
			</molecules_in_region>
		</part>
		<part id="p783" name="Basolateral nucleus of the amygdala anterior part" abbreviation="BLAa" is_part_of_idrefs="p782" url_base_ref="u1" url_param="aidi=783">
			<targets>
				<target id="t44" name="Entorhinal area, lateral part" abbreviation="ENTl" url_base_ref="u2" url_param="eff=783&amp;aff=44" />
				<target id="t311" name="Supramammillary nucleus" abbreviation="SUM" url_base_ref="u2" url_param="eff=783&amp;aff=311" />
				<target id="t727" name="Field CA1" abbreviation="CA1" url_base_ref="u2" url_param="eff=783&amp;aff=727" />
			</targets>
			<sources>
					<source id="s114" name="Bed nuclei of the stria terminalis anterior division fusiform nucleus" abbreviation="BSTfu" url_base_ref="u2" url_param="eff=114&amp;aff=783" />
					<source id="s110" name="Bed nuclei of the stria terminalis juxtacapsular nucleus" abbreviation="BSTju" url_base_ref="u2" url_param="eff=110&amp;aff=783" />
					<source id="s115" name="Bed nuclei of the stria terminalis anterior division ventral nucleus" abbreviation="BSTv" url_base_ref="u2" url_param="eff=115&amp;aff=783" />
			</sources>
			<molecules_in_region>
					<molecule_in_region id="m14" name= "alpha3 subunit nicotinic receptor" abbreviation="alpha3 nAChR" url_base_ref="u3" url_param="aidi=783&amp;chem=14&amp;type=1&amp;what=0" />
					<molecule_in_region id="m15" name= "alpha4-1 subunit nicotinic receptor" abbreviation="alpha4-1 nAChR" url_base_ref="u3" url_param="aidi=783&amp;chem=15&amp;type=1&amp;what=0" />
					<molecule_in_region id="m16" name= "alpha4-2 subunit nicotinic receptor" abbreviation="alpha4-2 nAChR" url_base_ref="u3" url_param="aidi=783&amp;chem=16&amp;type=1&amp;what=0" />
					<molecule_in_region id="m17" name= "beta2 subunit nicotinic receptor" abbreviation="beta2 nAChR" url_base_ref="u3" url_param="aidi=783&amp;chem=17&amp;type=1&amp;what=0" />
			</molecules_in_region>
		</part>
		<part id="p784" name="Basolateral nucleus of the amygdala posterior part" abbreviation="BLAp" is_part_of_idrefs="p782" url_base_ref="u1" url_param="aidi=784">
			<targets>
				<target id="t670" name="Postpiriform transition area" abbreviation="TR" url_base_ref="u2" url_param="eff=784&amp;aff=670" />
				<target id="t765" name="Perirhinal area" abbreviation="PERI" url_base_ref="u2" url_param="eff=784&amp;aff=765" />
				<target id="t45" name="Entorhinal area, lateral part layers 1-6" abbreviation="ENTl1-6" url_base_ref="u2" url_param="eff=784&amp;aff=45" />
				<target id="t47" name="Entorhinal area medial part, dorsal zone layers 1-6" abbreviation="ENTm1-6" url_base_ref="u2" url_param="eff=784&amp;aff=47" />
				<target id="t711" name="Parasubiculum layer 2" abbreviation="PAR2" url_base_ref="u2" url_param="eff=784&amp;aff=711" />
				<target id="t727" name="Field CA1" abbreviation="CA1" url_base_ref="u2" url_param="eff=784&amp;aff=727" />
				<target id="t739" name="Field CA3" abbreviation="CA3" url_base_ref="u2" url_param="eff=784&amp;aff=739" />
				<target id="t381" name="Lateral septal nucleus rostral (rostroventral) part" abbreviation="LSr" url_base_ref="u2" url_param="eff=784&amp;aff=381" />
				<target id="t106" name="Bed nuclei of the stria terminalis anterior division anterodorsal area" abbreviation="BSTad" url_base_ref="u2" url_param="eff=784&amp;aff=106" />
				<target id="t108" name="Bed nuclei of the stria terminalis anterior division anteroventral area" abbreviation="BSTav" url_base_ref="u2" url_param="eff=784&amp;aff=108" />
				<target id="t112" name="Bed nuclei of the stria terminalis anterior division dorsomedial nucleus" abbreviation="BSTdm" url_base_ref="u2" url_param="eff=784&amp;aff=112" />
				<target id="t116" name="Bed nuclei of the stria terminalis anterior division magnocellular nucleus" abbreviation="BSTmg" url_base_ref="u2" url_param="eff=784&amp;aff=116" />
				<target id="t107" name="Bed nuclei of the stria terminalis anterolateral area" abbreviation="BSTal" url_base_ref="u2" url_param="eff=784&amp;aff=107" />
				<target id="t110" name="Bed nuclei of the stria terminalis juxtacapsular nucleus" abbreviation="BSTju" url_base_ref="u2" url_param="eff=784&amp;aff=110" />
				<target id="t111" name="Bed nuclei of the stria terminalis rhomboid nucleus" abbreviation="BSTrh" url_base_ref="u2" url_param="eff=784&amp;aff=111" />
				<target id="t1694" name="Bed nuclei of the stria terminalis, anterior division, subcommisural zone" abbreviation="BSTsc" url_base_ref="u2" url_param="eff=784&amp;aff=1694" />
				<target id="t120" name="Bed nuclei of the stria terminalis posterior division transverse nucleus" abbreviation="BSTtr" url_base_ref="u2" url_param="eff=784&amp;aff=120" />
				<target id="t540" name="Precommissural nucleus" abbreviation="PRC" url_base_ref="u2" url_param="eff=784&amp;aff=540" />
				<target id="t314" name="Dorsal premammillary nucleus" abbreviation="PMd" url_base_ref="u2" url_param="eff=784&amp;aff=314" />
			</targets>
			<sources>
					<source id="s114" name="Bed nuclei of the stria terminalis anterior division fusiform nucleus" abbreviation="BSTfu" url_base_ref="u2" url_param="eff=114&amp;aff=784" />
					<source id="s788" name="Posterior nucleus of the amygdala" abbreviation="PA" url_base_ref="u2" url_param="eff=788&amp;aff=784" />
					<source id="s721" name="Subiculum ventral part" abbreviation="SUBv" url_base_ref="u2" url_param="eff=721&amp;aff=784" />
					<source id="s306" name="Ventral premammillary nucleus" abbreviation="PMv" url_base_ref="u2" url_param="eff=306&amp;aff=784" />
					<source id="s292" name="Anterior hypothalamic central part" abbreviation="AHNc" url_base_ref="u2" url_param="eff=292&amp;aff=784" />
					<source id="s787" name="Basomedial nucleus of the amygdala posterior part" abbreviation="BMAp" url_base_ref="u2" url_param="eff=787&amp;aff=784" />
					<source id="s786" name="Basomedial nucleus of the amygdala anterior part" abbreviation="BMAa" url_base_ref="u2" url_param="eff=786&amp;aff=784" />
					<source id="s677" name="Cortical nucleus of the amygdala anterior part" abbreviation="COAa" url_base_ref="u2" url_param="eff=677&amp;aff=784" />
					<source id="s258" name="Central nucleus of amygdala lateral part" abbreviation="CEAl" url_base_ref="u2" url_param="eff=258&amp;aff=784" />
					<source id="s107" name="Bed nuclei of the stria terminalis anterolateral area" abbreviation="BSTal" url_base_ref="u2" url_param="eff=107&amp;aff=784" />
					<source id="s111" name="Bed nuclei of the stria terminalis rhomboid nucleus" abbreviation="BSTrh" url_base_ref="u2" url_param="eff=111&amp;aff=784" />
					<source id="s110" name="Bed nuclei of the stria terminalis juxtacapsular nucleus" abbreviation="BSTju" url_base_ref="u2" url_param="eff=110&amp;aff=784" />
					<source id="s112" name="Bed nuclei of the stria terminalis anterior division dorsomedial nucleus" abbreviation="BSTdm" url_base_ref="u2" url_param="eff=112&amp;aff=784" />
					<source id="s116" name="Bed nuclei of the stria terminalis anterior division magnocellular nucleus" abbreviation="BSTmg" url_base_ref="u2" url_param="eff=116&amp;aff=784" />
					<source id="s115" name="Bed nuclei of the stria terminalis anterior division ventral nucleus" abbreviation="BSTv" url_base_ref="u2" url_param="eff=115&amp;aff=784" />
			</sources>
			<molecules_in_region>
					<molecule_in_region id="m14" name= "alpha3 subunit nicotinic receptor" abbreviation="alpha3 nAChR" url_base_ref="u3" url_param="aidi=784&amp;chem=14&amp;type=1&amp;what=0" />
					<molecule_in_region id="m15" name= "alpha4-1 subunit nicotinic receptor" abbreviation="alpha4-1 nAChR" url_base_ref="u3" url_param="aidi=784&amp;chem=15&amp;type=1&amp;what=0" />
					<molecule_in_region id="m16" name= "alpha4-2 subunit nicotinic receptor" abbreviation="alpha4-2 nAChR" url_base_ref="u3" url_param="aidi=784&amp;chem=16&amp;type=1&amp;what=0" />
					<molecule_in_region id="m17" name= "beta2 subunit nicotinic receptor" abbreviation="beta2 nAChR" url_base_ref="u3" url_param="aidi=784&amp;chem=17&amp;type=1&amp;what=0" />
			</molecules_in_region>
		</part>
		<part id="p785" name="Basomedial nucleus of the amygdala" abbreviation="BMA" is_part_of_idrefs="p775" url_base_ref="u1" url_param="aidi=785">
			<sources>
					<source id="s774" name="Ventral temporal association areas" abbreviation="TEv" url_base_ref="u2" url_param="eff=774&amp;aff=785" />
					<source id="s767" name="Prelimbic area" abbreviation="PL" url_base_ref="u2" url_param="eff=767&amp;aff=785" />
					<source id="s408" name="Magnocellular preoptic nucleus" abbreviation="MA" url_base_ref="u2" url_param="eff=408&amp;aff=785" />
					<source id="s104" name="Bed nuclei of the stria terminalis" abbreviation="BST" url_base_ref="u2" url_param="eff=104&amp;aff=785" />
					<source id="s679" name="Cortical nucleus of the amygdala posterior part lateral zone" abbreviation="COApl" url_base_ref="u2" url_param="eff=679&amp;aff=785" />
					<source id="s112" name="Bed nuclei of the stria terminalis anterior division dorsomedial nucleus" abbreviation="BSTdm" url_base_ref="u2" url_param="eff=112&amp;aff=785" />
			</sources>
			<molecules_in_region>
					<molecule_in_region id="m15" name= "alpha4-1 subunit nicotinic receptor" abbreviation="alpha4-1 nAChR" url_base_ref="u3" url_param="aidi=785&amp;chem=15&amp;type=1&amp;what=0" />
					<molecule_in_region id="m16" name= "alpha4-2 subunit nicotinic receptor" abbreviation="alpha4-2 nAChR" url_base_ref="u3" url_param="aidi=785&amp;chem=16&amp;type=1&amp;what=0" />
					<molecule_in_region id="m17" name= "beta2 subunit nicotinic receptor" abbreviation="beta2 nAChR" url_base_ref="u3" url_param="aidi=785&amp;chem=17&amp;type=1&amp;what=0" />
			</molecules_in_region>
		</part>
		<part id="p786" name="Basomedial nucleus of the amygdala anterior part" abbreviation="BMAa" is_part_of_idrefs="p785" url_base_ref="u1" url_param="aidi=786">
			<targets>
				<target id="t257" name="Central nucleus of amygdala medial part" abbreviation="CEAm" url_base_ref="u2" url_param="eff=786&amp;aff=257" />
				<target id="t259" name="Central nucleus of amygdala capsular part" abbreviation="CEAc" url_base_ref="u2" url_param="eff=786&amp;aff=259" />
				<target id="t258" name="Central nucleus of amygdala lateral part" abbreviation="CEAl" url_base_ref="u2" url_param="eff=786&amp;aff=258" />
				<target id="t261" name="Medial nucleus of the amygdala anterodorsal part" abbreviation="MEAad" url_base_ref="u2" url_param="eff=786&amp;aff=261" />
				<target id="t262" name="Medial nucleus of the amygdala anteroventral part" abbreviation="MEAav" url_base_ref="u2" url_param="eff=786&amp;aff=262" />
				<target id="t263" name="Medial nucleus of the amygdala posterodorsal part" abbreviation="MEApd" url_base_ref="u2" url_param="eff=786&amp;aff=263" />
				<target id="t267" name="Medial nucleus of the amygdala posteroventral part" abbreviation="MEApv" url_base_ref="u2" url_param="eff=786&amp;aff=267" />
				<target id="t677" name="Cortical nucleus of the amygdala anterior part" abbreviation="COAa" url_base_ref="u2" url_param="eff=786&amp;aff=677" />
				<target id="t268" name="Bed nucleus of the accessory olfactory part" abbreviation="BA" url_base_ref="u2" url_param="eff=786&amp;aff=268" />
				<target id="t255" name="Anterior amygdaloid area" abbreviation="AAA" url_base_ref="u2" url_param="eff=786&amp;aff=255" />
				<target id="t784" name="Basolateral nucleus of the amygdala posterior part" abbreviation="BLAp" url_base_ref="u2" url_param="eff=786&amp;aff=784" />
				<target id="t787" name="Basomedial nucleus of the amygdala posterior part" abbreviation="BMAp" url_base_ref="u2" url_param="eff=786&amp;aff=787" />
				<target id="t781" name="Lateral nucleus of the amygdala" abbreviation="LA" url_base_ref="u2" url_param="eff=786&amp;aff=781" />
				<target id="t671" name="Piriform-amygdaloid area" abbreviation="PAA" url_base_ref="u2" url_param="eff=786&amp;aff=671" />
				<target id="t680" name="Cortical nucleus of the amygdala posterior part medial zone" abbreviation="COApm" url_base_ref="u2" url_param="eff=786&amp;aff=680" />
				<target id="t679" name="Cortical nucleus of the amygdala posterior part lateral zone" abbreviation="COApl" url_base_ref="u2" url_param="eff=786&amp;aff=679" />
				<target id="t675" name="Nucleus of the lateral olfactory tract dorsal cap" abbreviation="NLOT3" url_base_ref="u2" url_param="eff=786&amp;aff=675" />
				<target id="t704" name="Agranular insular area posterior part" abbreviation="AIp" url_base_ref="u2" url_param="eff=786&amp;aff=704" />
				<target id="t702" name="Agranular insular area dorsal part" abbreviation="AId" url_base_ref="u2" url_param="eff=786&amp;aff=702" />
				<target id="t703" name="Agranular insular area ventral part" abbreviation="AIv" url_base_ref="u2" url_param="eff=786&amp;aff=703" />
				<target id="t357" name="Olfactory tubercle" abbreviation="OT" url_base_ref="u2" url_param="eff=786&amp;aff=357" />
				<target id="t670" name="Postpiriform transition area" abbreviation="TR" url_base_ref="u2" url_param="eff=786&amp;aff=670" />
				<target id="t45" name="Entorhinal area, lateral part layers 1-6" abbreviation="ENTl1-6" url_base_ref="u2" url_param="eff=786&amp;aff=45" />
				<target id="t727" name="Field CA1" abbreviation="CA1" url_base_ref="u2" url_param="eff=786&amp;aff=727" />
				<target id="t721" name="Subiculum ventral part" abbreviation="SUBv" url_base_ref="u2" url_param="eff=786&amp;aff=721" />
				<target id="t120" name="Bed nuclei of the stria terminalis posterior division transverse nucleus" abbreviation="BSTtr" url_base_ref="u2" url_param="eff=786&amp;aff=120" />
				<target id="t119" name="Bed nuclei of the stria terminalis posterior division interfascicular  nucleus" abbreviation="BSTif" url_base_ref="u2" url_param="eff=786&amp;aff=119" />
				<target id="t115" name="Bed nuclei of the stria terminalis anterior division ventral nucleus" abbreviation="BSTv" url_base_ref="u2" url_param="eff=786&amp;aff=115" />
				<target id="t118" name="Bed nuclei of the stria terminalis posterior division principal nucleus" abbreviation="BSTpr" url_base_ref="u2" url_param="eff=786&amp;aff=118" />
				<target id="t111" name="Bed nuclei of the stria terminalis rhomboid nucleus" abbreviation="BSTrh" url_base_ref="u2" url_param="eff=786&amp;aff=111" />
				<target id="t107" name="Bed nuclei of the stria terminalis anterolateral area" abbreviation="BSTal" url_base_ref="u2" url_param="eff=786&amp;aff=107" />
				<target id="t109" name="Bed nuclei of the stria terminalis oval nucleus" abbreviation="BSTov" url_base_ref="u2" url_param="eff=786&amp;aff=109" />
				<target id="t114" name="Bed nuclei of the stria terminalis anterior division fusiform nucleus" abbreviation="BSTfu" url_base_ref="u2" url_param="eff=786&amp;aff=114" />
				<target id="t113" name="Bed nuclei of the stria terminalis anterior division dorsolateral nucleus" abbreviation="BSTdl" url_base_ref="u2" url_param="eff=786&amp;aff=113" />
				<target id="t116" name="Bed nuclei of the stria terminalis anterior division magnocellular nucleus" abbreviation="BSTmg" url_base_ref="u2" url_param="eff=786&amp;aff=116" />
				<target id="t106" name="Bed nuclei of the stria terminalis anterior division anterodorsal area" abbreviation="BSTad" url_base_ref="u2" url_param="eff=786&amp;aff=106" />
				<target id="t108" name="Bed nuclei of the stria terminalis anterior division anteroventral area" abbreviation="BSTav" url_base_ref="u2" url_param="eff=786&amp;aff=108" />
				<target id="t1694" name="Bed nuclei of the stria terminalis, anterior division, subcommisural zone" abbreviation="BSTsc" url_base_ref="u2" url_param="eff=786&amp;aff=1694" />
				<target id="t112" name="Bed nuclei of the stria terminalis anterior division dorsomedial nucleus" abbreviation="BSTdm" url_base_ref="u2" url_param="eff=786&amp;aff=112" />
				<target id="t104" name="Bed nuclei of the stria terminalis" abbreviation="BST" url_base_ref="u2" url_param="eff=786&amp;aff=104" />
				<target id="t385" name="Lateral septal nucleus rostral (rostroventral) part medial zone ventral region rostral domain" abbreviation="LSr.m.v.r" url_base_ref="u2" url_param="eff=786&amp;aff=385" />
				<target id="t759" name="Infralimbic area" abbreviation="ILA" url_base_ref="u2" url_param="eff=786&amp;aff=759" />
				<target id="t131" name="Nucleus accumbens" abbreviation="ACB" url_base_ref="u2" url_param="eff=786&amp;aff=131" />
				<target id="t355" name="Fundus of the striatum" abbreviation="FS" url_base_ref="u2" url_param="eff=786&amp;aff=355" />
				<target id="t407" name="Substantia innominata" abbreviation="SI" url_base_ref="u2" url_param="eff=786&amp;aff=407" />
				<target id="t75" name="Nucleus reuniens" abbreviation="RE" url_base_ref="u2" url_param="eff=786&amp;aff=75" />
				<target id="t66" name="Mediodorsal nucleus of the thalamus medial part" abbreviation="MDm" url_base_ref="u2" url_param="eff=786&amp;aff=66" />
				<target id="t73" name="Paraventricular nucleus of the thalamus" abbreviation="PVT" url_base_ref="u2" url_param="eff=786&amp;aff=73" />
				<target id="t74" name="Parataenial nucleus" abbreviation="PT" url_base_ref="u2" url_param="eff=786&amp;aff=74" />
				<target id="t354" name="Subparafascicular nucleus parvicellular part" abbreviation="SPFp" url_base_ref="u2" url_param="eff=786&amp;aff=354" />
				<target id="t88" name="Central medial nucleus of the thalamus" abbreviation="CM" url_base_ref="u2" url_param="eff=786&amp;aff=88" />
				<target id="t230" name="Median preoptic nucleus" abbreviation="MEPO" url_base_ref="u2" url_param="eff=786&amp;aff=230" />
				<target id="t280" name="Medial preoptic area" abbreviation="MPO" url_base_ref="u2" url_param="eff=786&amp;aff=280" />
				<target id="t251" name="Paraventricular nucleus of the hypothalamus, parvicellular division, anterior parvicellular part" abbreviation="PVHap" url_base_ref="u2" url_param="eff=786&amp;aff=251" />
				<target id="t232" name="Preoptic periventricular nucleus" abbreviation="PVpo" url_base_ref="u2" url_param="eff=786&amp;aff=232" />
				<target id="t271" name="Anterior periventricular nucleus of the hypothalamus" abbreviation="PVa" url_base_ref="u2" url_param="eff=786&amp;aff=271" />
				<target id="t276" name="Intermediate periventricular nucleus of the hypothalamus" abbreviation="PVI" url_base_ref="u2" url_param="eff=786&amp;aff=276" />
				<target id="t298" name="Subparaventricular zone" abbreviation="SBPV" url_base_ref="u2" url_param="eff=786&amp;aff=298" />
				<target id="t282" name="Medial preoptic nucleus lateral part" abbreviation="MPNl" url_base_ref="u2" url_param="eff=786&amp;aff=282" />
				<target id="t305" name="Ventromedial nucleus of the hypothalamus ventrolateral part" abbreviation="VMHvl" url_base_ref="u2" url_param="eff=786&amp;aff=305" />
				<target id="t292" name="Anterior hypothalamic central part" abbreviation="AHNc" url_base_ref="u2" url_param="eff=786&amp;aff=292" />
				<target id="t321" name="Lateral hypothalamic area" abbreviation="LHA" url_base_ref="u2" url_param="eff=786&amp;aff=321" />
				<target id="t299" name="Retrochiasmatic area" abbreviation="RCH" url_base_ref="u2" url_param="eff=786&amp;aff=299" />
				<target id="t322" name="Tuberal nucleus" abbreviation="TU" url_base_ref="u2" url_param="eff=786&amp;aff=322" />
				<target id="t312" name="Supramammillary nucleus lateral part" abbreviation="SUMl" url_base_ref="u2" url_param="eff=786&amp;aff=312" />
				<target id="t314" name="Dorsal premammillary nucleus" abbreviation="PMd" url_base_ref="u2" url_param="eff=786&amp;aff=314" />
			</targets>
			<sources>
					<source id="s292" name="Anterior hypothalamic central part" abbreviation="AHNc" url_base_ref="u2" url_param="eff=292&amp;aff=786" />
					<source id="s261" name="Medial nucleus of the amygdala anterodorsal part" abbreviation="MEAad" url_base_ref="u2" url_param="eff=261&amp;aff=786" />
					<source id="s267" name="Medial nucleus of the amygdala posteroventral part" abbreviation="MEApv" url_base_ref="u2" url_param="eff=267&amp;aff=786" />
					<source id="s787" name="Basomedial nucleus of the amygdala posterior part" abbreviation="BMAp" url_base_ref="u2" url_param="eff=787&amp;aff=786" />
					<source id="s677" name="Cortical nucleus of the amygdala anterior part" abbreviation="COAa" url_base_ref="u2" url_param="eff=677&amp;aff=786" />
					<source id="s107" name="Bed nuclei of the stria terminalis anterolateral area" abbreviation="BSTal" url_base_ref="u2" url_param="eff=107&amp;aff=786" />
					<source id="s119" name="Bed nuclei of the stria terminalis posterior division interfascicular  nucleus" abbreviation="BSTif" url_base_ref="u2" url_param="eff=119&amp;aff=786" />
					<source id="s111" name="Bed nuclei of the stria terminalis rhomboid nucleus" abbreviation="BSTrh" url_base_ref="u2" url_param="eff=111&amp;aff=786" />
					<source id="s112" name="Bed nuclei of the stria terminalis anterior division dorsomedial nucleus" abbreviation="BSTdm" url_base_ref="u2" url_param="eff=112&amp;aff=786" />
					<source id="s116" name="Bed nuclei of the stria terminalis anterior division magnocellular nucleus" abbreviation="BSTmg" url_base_ref="u2" url_param="eff=116&amp;aff=786" />
					<source id="s120" name="Bed nuclei of the stria terminalis posterior division transverse nucleus" abbreviation="BSTtr" url_base_ref="u2" url_param="eff=120&amp;aff=786" />
			</sources>
			<molecules_in_region>
					<molecule_in_region id="m19" name= "sulfhydryl oxidase" abbreviation="QSOX" url_base_ref="u3" url_param="aidi=786&amp;chem=19&amp;type=1&amp;what=0" />
			</molecules_in_region>
		</part>
		<part id="p787" name="Basomedial nucleus of the amygdala posterior part" abbreviation="BMAp" is_part_of_idrefs="p785" url_base_ref="u1" url_param="aidi=787">
			<targets>
				<target id="t290" name="Anterior hypothalamic nucleus" abbreviation="AHN" url_base_ref="u2" url_param="eff=787&amp;aff=290" />
				<target id="t315" name="Medial mammillary nucleus" abbreviation="MM" url_base_ref="u2" url_param="eff=787&amp;aff=315" />
				<target id="t45" name="Entorhinal area, lateral part layers 1-6" abbreviation="ENTl1-6" url_base_ref="u2" url_param="eff=787&amp;aff=45" />
				<target id="t47" name="Entorhinal area medial part, dorsal zone layers 1-6" abbreviation="ENTm1-6" url_base_ref="u2" url_param="eff=787&amp;aff=47" />
				<target id="t260" name="Medial nucleus of the amygdala" abbreviation="MEA" url_base_ref="u2" url_param="eff=787&amp;aff=260" />
				<target id="t711" name="Parasubiculum layer 2" abbreviation="PAR2" url_base_ref="u2" url_param="eff=787&amp;aff=711" />
				<target id="t716" name="Subiculum" abbreviation="SUB" url_base_ref="u2" url_param="eff=787&amp;aff=716" />
				<target id="t727" name="Field CA1" abbreviation="CA1" url_base_ref="u2" url_param="eff=787&amp;aff=727" />
				<target id="t739" name="Field CA3" abbreviation="CA3" url_base_ref="u2" url_param="eff=787&amp;aff=739" />
				<target id="t259" name="Central nucleus of amygdala capsular part" abbreviation="CEAc" url_base_ref="u2" url_param="eff=787&amp;aff=259" />
				<target id="t257" name="Central nucleus of amygdala medial part" abbreviation="CEAm" url_base_ref="u2" url_param="eff=787&amp;aff=257" />
				<target id="t781" name="Lateral nucleus of the amygdala" abbreviation="LA" url_base_ref="u2" url_param="eff=787&amp;aff=781" />
				<target id="t261" name="Medial nucleus of the amygdala anterodorsal part" abbreviation="MEAad" url_base_ref="u2" url_param="eff=787&amp;aff=261" />
				<target id="t786" name="Basomedial nucleus of the amygdala anterior part" abbreviation="BMAa" url_base_ref="u2" url_param="eff=787&amp;aff=786" />
				<target id="t675" name="Nucleus of the lateral olfactory tract dorsal cap" abbreviation="NLOT3" url_base_ref="u2" url_param="eff=787&amp;aff=675" />
				<target id="t255" name="Anterior amygdaloid area" abbreviation="AAA" url_base_ref="u2" url_param="eff=787&amp;aff=255" />
				<target id="t671" name="Piriform-amygdaloid area" abbreviation="PAA" url_base_ref="u2" url_param="eff=787&amp;aff=671" />
				<target id="t670" name="Postpiriform transition area" abbreviation="TR" url_base_ref="u2" url_param="eff=787&amp;aff=670" />
				<target id="t44" name="Entorhinal area, lateral part" abbreviation="ENTl" url_base_ref="u2" url_param="eff=787&amp;aff=44" />
				<target id="t46" name="Entorhinal area medial part, dorsal zone" abbreviation="ENTm" url_base_ref="u2" url_param="eff=787&amp;aff=46" />
				<target id="t48" name="Entorhinal area medial part, ventral zone" abbreviation="ENTMv" url_base_ref="u2" url_param="eff=787&amp;aff=48" />
				<target id="t721" name="Subiculum ventral part" abbreviation="SUBv" url_base_ref="u2" url_param="eff=787&amp;aff=721" />
				<target id="t710" name="Parasubiculum layer 1" abbreviation="PAR1" url_base_ref="u2" url_param="eff=787&amp;aff=710" />
				<target id="t680" name="Cortical nucleus of the amygdala posterior part medial zone" abbreviation="COApm" url_base_ref="u2" url_param="eff=787&amp;aff=680" />
				<target id="t679" name="Cortical nucleus of the amygdala posterior part lateral zone" abbreviation="COApl" url_base_ref="u2" url_param="eff=787&amp;aff=679" />
				<target id="t784" name="Basolateral nucleus of the amygdala posterior part" abbreviation="BLAp" url_base_ref="u2" url_param="eff=787&amp;aff=784" />
				<target id="t666" name="Piriform area" abbreviation="PIR" url_base_ref="u2" url_param="eff=787&amp;aff=666" />
				<target id="t357" name="Olfactory tubercle" abbreviation="OT" url_base_ref="u2" url_param="eff=787&amp;aff=357" />
				<target id="t704" name="Agranular insular area posterior part" abbreviation="AIp" url_base_ref="u2" url_param="eff=787&amp;aff=704" />
				<target id="t702" name="Agranular insular area dorsal part" abbreviation="AId" url_base_ref="u2" url_param="eff=787&amp;aff=702" />
				<target id="t703" name="Agranular insular area ventral part" abbreviation="AIv" url_base_ref="u2" url_param="eff=787&amp;aff=703" />
				<target id="t690" name="Visceral area" abbreviation="VISC" url_base_ref="u2" url_param="eff=787&amp;aff=690" />
				<target id="t681" name="Somatosensory areas" abbreviation="SS" url_base_ref="u2" url_param="eff=787&amp;aff=681" />
				<target id="t765" name="Perirhinal area" abbreviation="PERI" url_base_ref="u2" url_param="eff=787&amp;aff=765" />
				<target id="t708" name="Ectorhinal area" abbreviation="ECT" url_base_ref="u2" url_param="eff=787&amp;aff=708" />
				<target id="t774" name="Ventral temporal association areas" abbreviation="TEv" url_base_ref="u2" url_param="eff=787&amp;aff=774" />
				<target id="t635" name="Primary auditory area" abbreviation="AUDp" url_base_ref="u2" url_param="eff=787&amp;aff=635" />
				<target id="t637" name="Ventral auditory areas" abbreviation="AUDv" url_base_ref="u2" url_param="eff=787&amp;aff=637" />
				<target id="t636" name="Dorsal auditory areas" abbreviation="AUDd" url_base_ref="u2" url_param="eff=787&amp;aff=636" />
				<target id="t766" name="Posterior parietal association areas" abbreviation="PTLp" url_base_ref="u2" url_param="eff=787&amp;aff=766" />
				<target id="t120" name="Bed nuclei of the stria terminalis posterior division transverse nucleus" abbreviation="BSTtr" url_base_ref="u2" url_param="eff=787&amp;aff=120" />
				<target id="t116" name="Bed nuclei of the stria terminalis anterior division magnocellular nucleus" abbreviation="BSTmg" url_base_ref="u2" url_param="eff=787&amp;aff=116" />
				<target id="t107" name="Bed nuclei of the stria terminalis anterolateral area" abbreviation="BSTal" url_base_ref="u2" url_param="eff=787&amp;aff=107" />
				<target id="t115" name="Bed nuclei of the stria terminalis anterior division ventral nucleus" abbreviation="BSTv" url_base_ref="u2" url_param="eff=787&amp;aff=115" />
				<target id="t111" name="Bed nuclei of the stria terminalis rhomboid nucleus" abbreviation="BSTrh" url_base_ref="u2" url_param="eff=787&amp;aff=111" />
				<target id="t113" name="Bed nuclei of the stria terminalis anterior division dorsolateral nucleus" abbreviation="BSTdl" url_base_ref="u2" url_param="eff=787&amp;aff=113" />
				<target id="t106" name="Bed nuclei of the stria terminalis anterior division anterodorsal area" abbreviation="BSTad" url_base_ref="u2" url_param="eff=787&amp;aff=106" />
				<target id="t1694" name="Bed nuclei of the stria terminalis, anterior division, subcommisural zone" abbreviation="BSTsc" url_base_ref="u2" url_param="eff=787&amp;aff=1694" />
				<target id="t112" name="Bed nuclei of the stria terminalis anterior division dorsomedial nucleus" abbreviation="BSTdm" url_base_ref="u2" url_param="eff=787&amp;aff=112" />
				<target id="t108" name="Bed nuclei of the stria terminalis anterior division anteroventral area" abbreviation="BSTav" url_base_ref="u2" url_param="eff=787&amp;aff=108" />
				<target id="t390" name="Lateral septal nucleus rostral (rostroventral) part ventrolateral zone dorsal region lateral domain" abbreviation="LSr.vl.d.l" url_base_ref="u2" url_param="eff=787&amp;aff=390" />
				<target id="t391" name="Lateral septal nucleus rostral (rostroventral) part ventrolateral zone ventral region" abbreviation="LSr.vl.v" url_base_ref="u2" url_param="eff=787&amp;aff=391" />
				<target id="t759" name="Infralimbic area" abbreviation="ILA" url_base_ref="u2" url_param="eff=787&amp;aff=759" />
				<target id="t767" name="Prelimbic area" abbreviation="PL" url_base_ref="u2" url_param="eff=787&amp;aff=767" />
				<target id="t652" name="Anterior olfactory nucleus posteroventral part" abbreviation="AONpv" url_base_ref="u2" url_param="eff=787&amp;aff=652" />
				<target id="t131" name="Nucleus accumbens" abbreviation="ACB" url_base_ref="u2" url_param="eff=787&amp;aff=131" />
				<target id="t407" name="Substantia innominata" abbreviation="SI" url_base_ref="u2" url_param="eff=787&amp;aff=407" />
				<target id="t355" name="Fundus of the striatum" abbreviation="FS" url_base_ref="u2" url_param="eff=787&amp;aff=355" />
				<target id="t129" name="Caudoputamen" abbreviation="CP" url_base_ref="u2" url_param="eff=787&amp;aff=129" />
				<target id="t303" name="Ventromedial nucleus of the hypothalamus dorsomedial part" abbreviation="VMHdm" url_base_ref="u2" url_param="eff=787&amp;aff=303" />
				<target id="t304" name="Ventromedial nucleus of the hypothalamus central part" abbreviation="VMHc" url_base_ref="u2" url_param="eff=787&amp;aff=304" />
				<target id="t305" name="Ventromedial nucleus of the hypothalamus ventrolateral part" abbreviation="VMHvl" url_base_ref="u2" url_param="eff=787&amp;aff=305" />
				<target id="t302" name="Ventromedial nucleus of the hypothalamus anterior part" abbreviation="VMHa" url_base_ref="u2" url_param="eff=787&amp;aff=302" />
				<target id="t322" name="Tuberal nucleus" abbreviation="TU" url_base_ref="u2" url_param="eff=787&amp;aff=322" />
				<target id="t321" name="Lateral hypothalamic area" abbreviation="LHA" url_base_ref="u2" url_param="eff=787&amp;aff=321" />
				<target id="t299" name="Retrochiasmatic area" abbreviation="RCH" url_base_ref="u2" url_param="eff=787&amp;aff=299" />
				<target id="t298" name="Subparaventricular zone" abbreviation="SBPV" url_base_ref="u2" url_param="eff=787&amp;aff=298" />
				<target id="t73" name="Paraventricular nucleus of the thalamus" abbreviation="PVT" url_base_ref="u2" url_param="eff=787&amp;aff=73" />
				<target id="t66" name="Mediodorsal nucleus of the thalamus medial part" abbreviation="MDm" url_base_ref="u2" url_param="eff=787&amp;aff=66" />
				<target id="t318" name="Posterior hypothalamic nucleus" abbreviation="PH" url_base_ref="u2" url_param="eff=787&amp;aff=318" />
				<target id="t312" name="Supramammillary nucleus lateral part" abbreviation="SUMl" url_base_ref="u2" url_param="eff=787&amp;aff=312" />
				<target id="t381" name="Lateral septal nucleus rostral (rostroventral) part" abbreviation="LSr" url_base_ref="u2" url_param="eff=787&amp;aff=381" />
				<target id="t314" name="Dorsal premammillary nucleus" abbreviation="PMd" url_base_ref="u2" url_param="eff=787&amp;aff=314" />
			</targets>
			<sources>
					<source id="s788" name="Posterior nucleus of the amygdala" abbreviation="PA" url_base_ref="u2" url_param="eff=788&amp;aff=787" />
					<source id="s721" name="Subiculum ventral part" abbreviation="SUBv" url_base_ref="u2" url_param="eff=721&amp;aff=787" />
					<source id="s306" name="Ventral premammillary nucleus" abbreviation="PMv" url_base_ref="u2" url_param="eff=306&amp;aff=787" />
					<source id="s292" name="Anterior hypothalamic central part" abbreviation="AHNc" url_base_ref="u2" url_param="eff=292&amp;aff=787" />
					<source id="s299" name="Retrochiasmatic area" abbreviation="RCH" url_base_ref="u2" url_param="eff=299&amp;aff=787" />
					<source id="s321" name="Lateral hypothalamic area" abbreviation="LHA" url_base_ref="u2" url_param="eff=321&amp;aff=787" />
					<source id="s303" name="Ventromedial nucleus of the hypothalamus dorsomedial part" abbreviation="VMHdm" url_base_ref="u2" url_param="eff=303&amp;aff=787" />
					<source id="s304" name="Ventromedial nucleus of the hypothalamus central part" abbreviation="VMHc" url_base_ref="u2" url_param="eff=304&amp;aff=787" />
					<source id="s261" name="Medial nucleus of the amygdala anterodorsal part" abbreviation="MEAad" url_base_ref="u2" url_param="eff=261&amp;aff=787" />
					<source id="s267" name="Medial nucleus of the amygdala posteroventral part" abbreviation="MEApv" url_base_ref="u2" url_param="eff=267&amp;aff=787" />
					<source id="s786" name="Basomedial nucleus of the amygdala anterior part" abbreviation="BMAa" url_base_ref="u2" url_param="eff=786&amp;aff=787" />
					<source id="s677" name="Cortical nucleus of the amygdala anterior part" abbreviation="COAa" url_base_ref="u2" url_param="eff=677&amp;aff=787" />
					<source id="s272" name="Dorsomedial nucleus of the hypothalamus" abbreviation="DMH" url_base_ref="u2" url_param="eff=272&amp;aff=787" />
					<source id="s76" name="Nucleus reuniens rostral division" abbreviation="RER" url_base_ref="u2" url_param="eff=76&amp;aff=787" />
					<source id="s569" name="Dorsal nucleus raphe" abbreviation="DR" url_base_ref="u2" url_param="eff=569&amp;aff=787" />
					<source id="s1694" name="Bed nuclei of the stria terminalis, anterior division, subcommisural zone" abbreviation="BSTsc" url_base_ref="u2" url_param="eff=1694&amp;aff=787" />
					<source id="s107" name="Bed nuclei of the stria terminalis anterolateral area" abbreviation="BSTal" url_base_ref="u2" url_param="eff=107&amp;aff=787" />
					<source id="s119" name="Bed nuclei of the stria terminalis posterior division interfascicular  nucleus" abbreviation="BSTif" url_base_ref="u2" url_param="eff=119&amp;aff=787" />
					<source id="s111" name="Bed nuclei of the stria terminalis rhomboid nucleus" abbreviation="BSTrh" url_base_ref="u2" url_param="eff=111&amp;aff=787" />
					<source id="s110" name="Bed nuclei of the stria terminalis juxtacapsular nucleus" abbreviation="BSTju" url_base_ref="u2" url_param="eff=110&amp;aff=787" />
					<source id="s115" name="Bed nuclei of the stria terminalis anterior division ventral nucleus" abbreviation="BSTv" url_base_ref="u2" url_param="eff=115&amp;aff=787" />
					<source id="s120" name="Bed nuclei of the stria terminalis posterior division transverse nucleus" abbreviation="BSTtr" url_base_ref="u2" url_param="eff=120&amp;aff=787" />
			</sources>
			<molecules_in_region>
					<molecule_in_region id="m19" name= "sulfhydryl oxidase" abbreviation="QSOX" url_base_ref="u3" url_param="aidi=787&amp;chem=19&amp;type=1&amp;what=0" />
			</molecules_in_region>
		</part>
		<part id="p104" name="Bed nuclei of the stria terminalis" abbreviation="BST" is_part_of_idrefs="p103" url_base_ref="u1" url_param="aidi=104">
			<targets>
				<target id="t767" name="Prelimbic area" abbreviation="PL" url_base_ref="u2" url_param="eff=104&amp;aff=767" />
				<target id="t260" name="Medial nucleus of the amygdala" abbreviation="MEA" url_base_ref="u2" url_param="eff=104&amp;aff=260" />
				<target id="t785" name="Basomedial nucleus of the amygdala" abbreviation="BMA" url_base_ref="u2" url_param="eff=104&amp;aff=785" />
				<target id="t74" name="Parataenial nucleus" abbreviation="PT" url_base_ref="u2" url_param="eff=104&amp;aff=74" />
				<target id="t73" name="Paraventricular nucleus of the thalamus" abbreviation="PVT" url_base_ref="u2" url_param="eff=104&amp;aff=73" />
				<target id="t339" name="Lateral habenula" abbreviation="LH" url_base_ref="u2" url_param="eff=104&amp;aff=339" />
				<target id="t407" name="Substantia innominata" abbreviation="SI" url_base_ref="u2" url_param="eff=104&amp;aff=407" />
				<target id="t321" name="Lateral hypothalamic area" abbreviation="LHA" url_base_ref="u2" url_param="eff=104&amp;aff=321" />
				<target id="t313" name="Supramammillary nucleus medial part" abbreviation="SUMm" url_base_ref="u2" url_param="eff=104&amp;aff=313" />
				<target id="t312" name="Supramammillary nucleus lateral part" abbreviation="SUMl" url_base_ref="u2" url_param="eff=104&amp;aff=312" />
				<target id="t318" name="Posterior hypothalamic nucleus" abbreviation="PH" url_base_ref="u2" url_param="eff=104&amp;aff=318" />
				<target id="t539" name="Periaqueductal gray" abbreviation="PAG" url_base_ref="u2" url_param="eff=104&amp;aff=539" />
				<target id="t561" name="Pontine central gray" abbreviation="PCG" url_base_ref="u2" url_param="eff=104&amp;aff=561" />
				<target id="t557" name="Locus coeruleus" abbreviation="LC" url_base_ref="u2" url_param="eff=104&amp;aff=557" />
				<target id="t535" name="Ventral tegmental area" abbreviation="VTA" url_base_ref="u2" url_param="eff=104&amp;aff=535" />
				<target id="t589" name="Mesencephalic reticular nucleus" abbreviation="MRN" url_base_ref="u2" url_param="eff=104&amp;aff=589" />
				<target id="t276" name="Intermediate periventricular nucleus of the hypothalamus" abbreviation="PVI" url_base_ref="u2" url_param="eff=104&amp;aff=276" />
				<target id="t315" name="Medial mammillary nucleus" abbreviation="MM" url_base_ref="u2" url_param="eff=104&amp;aff=315" />
				<target id="t317" name="Lateral mammillary nucleus" abbreviation="LM" url_base_ref="u2" url_param="eff=104&amp;aff=317" />
				<target id="t301" name="Ventromedial nucleus of the hypothalamus" abbreviation="VMH" url_base_ref="u2" url_param="eff=104&amp;aff=301" />
				<target id="t277" name="Arcuate nucleus of the hypothalamus" abbreviation="ARH" url_base_ref="u2" url_param="eff=104&amp;aff=277" />
				<target id="t256" name="Central nucleus of amygdala" abbreviation="CEA" url_base_ref="u2" url_param="eff=104&amp;aff=256" />
				<target id="t788" name="Posterior nucleus of the amygdala" abbreviation="PA" url_base_ref="u2" url_param="eff=104&amp;aff=788" />
				<target id="t335" name="Medial habenula" abbreviation="MH" url_base_ref="u2" url_param="eff=104&amp;aff=335" />
				<target id="t131" name="Nucleus accumbens" abbreviation="ACB" url_base_ref="u2" url_param="eff=104&amp;aff=131" />
				<target id="t281" name="Medial preoptic nucleus" abbreviation="MPN" url_base_ref="u2" url_param="eff=104&amp;aff=281" />
				<target id="t290" name="Anterior hypothalamic nucleus" abbreviation="AHN" url_base_ref="u2" url_param="eff=104&amp;aff=290" />
				<target id="t289" name="Anterior hypothalamic area" abbreviation="AHA" url_base_ref="u2" url_param="eff=104&amp;aff=289" />
				<target id="t233" name="Supraoptic nucleus" abbreviation="SO" url_base_ref="u2" url_param="eff=104&amp;aff=233" />
				<target id="t238" name="Paraventricular nucleus of the hypothalamus" abbreviation="PVH" url_base_ref="u2" url_param="eff=104&amp;aff=238" />
				<target id="t272" name="Dorsomedial nucleus of the hypothalamus" abbreviation="DMH" url_base_ref="u2" url_param="eff=104&amp;aff=272" />
				<target id="t314" name="Dorsal premammillary nucleus" abbreviation="PMd" url_base_ref="u2" url_param="eff=104&amp;aff=314" />
				<target id="t306" name="Ventral premammillary nucleus" abbreviation="PMv" url_base_ref="u2" url_param="eff=104&amp;aff=306" />
				<target id="t278" name="Posterior periventricular nucleus of the hypothalamus" abbreviation="PVp" url_base_ref="u2" url_param="eff=104&amp;aff=278" />
				<target id="t566" name="Superior central nucleus raphe" abbreviation="CS" url_base_ref="u2" url_param="eff=104&amp;aff=566" />
				<target id="t569" name="Dorsal nucleus raphe" abbreviation="DR" url_base_ref="u2" url_param="eff=104&amp;aff=569" />
				<target id="t440" name="Mesencephalic nucleus of the trigeminal" abbreviation="MEV" url_base_ref="u2" url_param="eff=104&amp;aff=440" />
				<target id="t514" name="Parabrachial nucleus medial division" abbreviation="PBm" url_base_ref="u2" url_param="eff=104&amp;aff=514" />
				<target id="t505" name="Parabrachial nucleus lateral division" abbreviation="PBl" url_base_ref="u2" url_param="eff=104&amp;aff=505" />
				<target id="t6969" name="Pituitary gland, neural lobe" abbreviation="NL" url_base_ref="u2" url_param="eff=104&amp;aff=6969" />
				<target id="t251" name="Paraventricular nucleus of the hypothalamus, parvicellular division, anterior parvicellular part" abbreviation="PVHap" url_base_ref="u2" url_param="eff=104&amp;aff=251" />
				<target id="t253" name="Paraventricular nucleus of the hypothalamus, parvicellular division, periventricular part" abbreviation="PVHpv" url_base_ref="u2" url_param="eff=104&amp;aff=253" />
				<target id="t252" name="Paraventricular nucleus of the hypothalamus, parvicellular division, medial parvicellular part, dorsal zone" abbreviation="PVHmpd" url_base_ref="u2" url_param="eff=104&amp;aff=252" />
				<target id="t240" name="Paraventricular nucleus of the hypothalamus, descending division, medial parvicellular part, ventral zone" abbreviation="PVHmpv" url_base_ref="u2" url_param="eff=104&amp;aff=240" />
				<target id="t241" name="Paraventricular nucleus of the hypothalamus, descending division, dorsal parvicellular part" abbreviation="PVHdp" url_base_ref="u2" url_param="eff=104&amp;aff=241" />
				<target id="t242" name="Paraventricular nucleus of the hypothalamus, descending division, lateral parvicellular part" abbreviation="PVHlp" url_base_ref="u2" url_param="eff=104&amp;aff=242" />
				<target id="t245" name="Paraventricular nucleus of the hypothalamus, magnocellular division, anterior magnocellular part" abbreviation="PVHam" url_base_ref="u2" url_param="eff=104&amp;aff=245" />
				<target id="t248" name="Paraventricular nucleus of the hypothalamus, magnocellular division, posterior magnocellular part, medial zone" abbreviation="PVHpmm" url_base_ref="u2" url_param="eff=104&amp;aff=248" />
				<target id="t249" name="Paraventricular nucleus of the hypothalamus, magnocellular division, posterior magnocellular part, lateral zone" abbreviation="PVHpml" url_base_ref="u2" url_param="eff=104&amp;aff=249" />
				<target id="t591" name="Pedunculopontine nucleus" abbreviation="PPN" url_base_ref="u2" url_param="eff=104&amp;aff=591" />
				<target id="t366" name="Lateral septal nucleus caudal (caudodorsal) part" abbreviation="LSc" url_base_ref="u2" url_param="eff=104&amp;aff=366" />
				<target id="t6974" name="Median eminence internal lamina" abbreviation="MEin" url_base_ref="u2" url_param="eff=104&amp;aff=6974" />
			</targets>
			<sources>
					<source id="s321" name="Lateral hypothalamic area" abbreviation="LHA" url_base_ref="u2" url_param="eff=321&amp;aff=104" />
					<source id="s535" name="Ventral tegmental area" abbreviation="VTA" url_base_ref="u2" url_param="eff=535&amp;aff=104" />
					<source id="s721" name="Subiculum ventral part" abbreviation="SUBv" url_base_ref="u2" url_param="eff=721&amp;aff=104" />
					<source id="s280" name="Medial preoptic area" abbreviation="MPO" url_base_ref="u2" url_param="eff=280&amp;aff=104" />
					<source id="s281" name="Medial preoptic nucleus" abbreviation="MPN" url_base_ref="u2" url_param="eff=281&amp;aff=104" />
					<source id="s320" name="Lateral preoptic area" abbreviation="LPO" url_base_ref="u2" url_param="eff=320&amp;aff=104" />
					<source id="s285" name="Anterodorsal preoptic nucleus" abbreviation="ADP" url_base_ref="u2" url_param="eff=285&amp;aff=104" />
					<source id="s289" name="Anterior hypothalamic area" abbreviation="AHA" url_base_ref="u2" url_param="eff=289&amp;aff=104" />
					<source id="s286" name="Anteroventral preoptic nucleus" abbreviation="AVP" url_base_ref="u2" url_param="eff=286&amp;aff=104" />
					<source id="s288" name="Parastrial nucleus" abbreviation="PS" url_base_ref="u2" url_param="eff=288&amp;aff=104" />
					<source id="s231" name="Anteroventral periventricular nucleus" abbreviation="AVPV" url_base_ref="u2" url_param="eff=231&amp;aff=104" />
					<source id="s295" name="Suprachiasmatic nucleus" abbreviation="SCH" url_base_ref="u2" url_param="eff=295&amp;aff=104" />
					<source id="s767" name="Prelimbic area" abbreviation="PL" url_base_ref="u2" url_param="eff=767&amp;aff=104" />
					<source id="s539" name="Periaqueductal gray" abbreviation="PAG" url_base_ref="u2" url_param="eff=539&amp;aff=104" />
					<source id="s495" name="Nucleus of the solitary tract" abbreviation="NTS" url_base_ref="u2" url_param="eff=495&amp;aff=104" />
					<source id="s256" name="Central nucleus of amygdala" abbreviation="CEA" url_base_ref="u2" url_param="eff=256&amp;aff=104" />
					<source id="s305" name="Ventromedial nucleus of the hypothalamus ventrolateral part" abbreviation="VMHvl" url_base_ref="u2" url_param="eff=305&amp;aff=104" />
					<source id="s727" name="Field CA1" abbreviation="CA1" url_base_ref="u2" url_param="eff=727&amp;aff=104" />
					<source id="s407" name="Substantia innominata" abbreviation="SI" url_base_ref="u2" url_param="eff=407&amp;aff=104" />
					<source id="s298" name="Subparaventricular zone" abbreviation="SBPV" url_base_ref="u2" url_param="eff=298&amp;aff=104" />
					<source id="s284" name="Medial preoptic nucleus central part" abbreviation="MPNc" url_base_ref="u2" url_param="eff=284&amp;aff=104" />
					<source id="s283" name="Medial preoptic nucleus medial part" abbreviation="MPNm" url_base_ref="u2" url_param="eff=283&amp;aff=104" />
					<source id="s282" name="Medial preoptic nucleus lateral part" abbreviation="MPNl" url_base_ref="u2" url_param="eff=282&amp;aff=104" />
					<source id="s290" name="Anterior hypothalamic nucleus" abbreviation="AHN" url_base_ref="u2" url_param="eff=290&amp;aff=104" />
					<source id="s786" name="Basomedial nucleus of the amygdala anterior part" abbreviation="BMAa" url_base_ref="u2" url_param="eff=786&amp;aff=104" />
					<source id="s384" name="Lateral septal nucleus rostral (rostroventral) part medial zone ventral region" abbreviation="LSr.m.v" url_base_ref="u2" url_param="eff=384&amp;aff=104" />
					<source id="s76" name="Nucleus reuniens rostral division" abbreviation="RER" url_base_ref="u2" url_param="eff=76&amp;aff=104" />
					<source id="s208" name="Retina" abbreviation="R" url_base_ref="u2" url_param="eff=208&amp;aff=104" />
			</sources>
			<molecules_in_region>
					<molecule_in_region id="m19" name= "sulfhydryl oxidase" abbreviation="QSOX" url_base_ref="u3" url_param="aidi=104&amp;chem=19&amp;type=1&amp;what=0" />
			</molecules_in_region>
		</part>
		<part id="p105" name="Bed nuclei of the stria terminalis anterior division" abbreviation="BSTa" is_part_of_idrefs="p104" url_base_ref="u1" url_param="aidi=105">
		</part>
		<part id="p106" name="Bed nuclei of the stria terminalis anterior division anterodorsal area" abbreviation="BSTad" is_part_of_idrefs="p105" url_base_ref="u1" url_param="aidi=106">
			<targets>
				<target id="t381" name="Lateral septal nucleus rostral (rostroventral) part" abbreviation="LSr" url_base_ref="u2" url_param="eff=106&amp;aff=381" />
				<target id="t272" name="Dorsomedial nucleus of the hypothalamus" abbreviation="DMH" url_base_ref="u2" url_param="eff=106&amp;aff=272" />
				<target id="t314" name="Dorsal premammillary nucleus" abbreviation="PMd" url_base_ref="u2" url_param="eff=106&amp;aff=314" />
			</targets>
			<sources>
					<source id="s109" name="Bed nuclei of the stria terminalis oval nucleus" abbreviation="BSTov" url_base_ref="u2" url_param="eff=109&amp;aff=106" />
					<source id="s114" name="Bed nuclei of the stria terminalis anterior division fusiform nucleus" abbreviation="BSTfu" url_base_ref="u2" url_param="eff=114&amp;aff=106" />
					<source id="s788" name="Posterior nucleus of the amygdala" abbreviation="PA" url_base_ref="u2" url_param="eff=788&amp;aff=106" />
					<source id="s679" name="Cortical nucleus of the amygdala posterior part lateral zone" abbreviation="COApl" url_base_ref="u2" url_param="eff=679&amp;aff=106" />
					<source id="s680" name="Cortical nucleus of the amygdala posterior part medial zone" abbreviation="COApm" url_base_ref="u2" url_param="eff=680&amp;aff=106" />
					<source id="s721" name="Subiculum ventral part" abbreviation="SUBv" url_base_ref="u2" url_param="eff=721&amp;aff=106" />
					<source id="s306" name="Ventral premammillary nucleus" abbreviation="PMv" url_base_ref="u2" url_param="eff=306&amp;aff=106" />
					<source id="s293" name="Anterior hypothalamic posterior part" abbreviation="AHNp" url_base_ref="u2" url_param="eff=293&amp;aff=106" />
					<source id="s292" name="Anterior hypothalamic central part" abbreviation="AHNc" url_base_ref="u2" url_param="eff=292&amp;aff=106" />
					<source id="s299" name="Retrochiasmatic area" abbreviation="RCH" url_base_ref="u2" url_param="eff=299&amp;aff=106" />
					<source id="s305" name="Ventromedial nucleus of the hypothalamus ventrolateral part" abbreviation="VMHvl" url_base_ref="u2" url_param="eff=305&amp;aff=106" />
					<source id="s303" name="Ventromedial nucleus of the hypothalamus dorsomedial part" abbreviation="VMHdm" url_base_ref="u2" url_param="eff=303&amp;aff=106" />
					<source id="s304" name="Ventromedial nucleus of the hypothalamus central part" abbreviation="VMHc" url_base_ref="u2" url_param="eff=304&amp;aff=106" />
					<source id="s302" name="Ventromedial nucleus of the hypothalamus anterior part" abbreviation="VMHa" url_base_ref="u2" url_param="eff=302&amp;aff=106" />
					<source id="s322" name="Tuberal nucleus" abbreviation="TU" url_base_ref="u2" url_param="eff=322&amp;aff=106" />
					<source id="s261" name="Medial nucleus of the amygdala anterodorsal part" abbreviation="MEAad" url_base_ref="u2" url_param="eff=261&amp;aff=106" />
					<source id="s267" name="Medial nucleus of the amygdala posteroventral part" abbreviation="MEApv" url_base_ref="u2" url_param="eff=267&amp;aff=106" />
					<source id="s263" name="Medial nucleus of the amygdala posterodorsal part" abbreviation="MEApd" url_base_ref="u2" url_param="eff=263&amp;aff=106" />
					<source id="s787" name="Basomedial nucleus of the amygdala posterior part" abbreviation="BMAp" url_base_ref="u2" url_param="eff=787&amp;aff=106" />
					<source id="s786" name="Basomedial nucleus of the amygdala anterior part" abbreviation="BMAa" url_base_ref="u2" url_param="eff=786&amp;aff=106" />
					<source id="s677" name="Cortical nucleus of the amygdala anterior part" abbreviation="COAa" url_base_ref="u2" url_param="eff=677&amp;aff=106" />
					<source id="s272" name="Dorsomedial nucleus of the hypothalamus" abbreviation="DMH" url_base_ref="u2" url_param="eff=272&amp;aff=106" />
					<source id="s399" name="Lateral septal nucleus ventral part" abbreviation="LSv" url_base_ref="u2" url_param="eff=399&amp;aff=106" />
					<source id="s387" name="Lateral septal nucleus rostral (rostroventral) part ventrolateral zone" abbreviation="LSr.vl" url_base_ref="u2" url_param="eff=387&amp;aff=106" />
					<source id="s258" name="Central nucleus of amygdala lateral part" abbreviation="CEAl" url_base_ref="u2" url_param="eff=258&amp;aff=106" />
					<source id="s257" name="Central nucleus of amygdala medial part" abbreviation="CEAm" url_base_ref="u2" url_param="eff=257&amp;aff=106" />
					<source id="s259" name="Central nucleus of amygdala capsular part" abbreviation="CEAc" url_base_ref="u2" url_param="eff=259&amp;aff=106" />
					<source id="s255" name="Anterior amygdaloid area" abbreviation="AAA" url_base_ref="u2" url_param="eff=255&amp;aff=106" />
					<source id="s784" name="Basolateral nucleus of the amygdala posterior part" abbreviation="BLAp" url_base_ref="u2" url_param="eff=784&amp;aff=106" />
					<source id="s670" name="Postpiriform transition area" abbreviation="TR" url_base_ref="u2" url_param="eff=670&amp;aff=106" />
					<source id="s671" name="Piriform-amygdaloid area" abbreviation="PAA" url_base_ref="u2" url_param="eff=671&amp;aff=106" />
					<source id="s759" name="Infralimbic area" abbreviation="ILA" url_base_ref="u2" url_param="eff=759&amp;aff=106" />
					<source id="s780" name="Endopiriform nucleus ventral part" abbreviation="EPv" url_base_ref="u2" url_param="eff=780&amp;aff=106" />
					<source id="s118" name="Bed nuclei of the stria terminalis posterior division principal nucleus" abbreviation="BSTpr" url_base_ref="u2" url_param="eff=118&amp;aff=106" />
					<source id="s231" name="Anteroventral periventricular nucleus" abbreviation="AVPV" url_base_ref="u2" url_param="eff=231&amp;aff=106" />
					<source id="s1694" name="Bed nuclei of the stria terminalis, anterior division, subcommisural zone" abbreviation="BSTsc" url_base_ref="u2" url_param="eff=1694&amp;aff=106" />
					<source id="s107" name="Bed nuclei of the stria terminalis anterolateral area" abbreviation="BSTal" url_base_ref="u2" url_param="eff=107&amp;aff=106" />
					<source id="s119" name="Bed nuclei of the stria terminalis posterior division interfascicular  nucleus" abbreviation="BSTif" url_base_ref="u2" url_param="eff=119&amp;aff=106" />
					<source id="s111" name="Bed nuclei of the stria terminalis rhomboid nucleus" abbreviation="BSTrh" url_base_ref="u2" url_param="eff=111&amp;aff=106" />
					<source id="s110" name="Bed nuclei of the stria terminalis juxtacapsular nucleus" abbreviation="BSTju" url_base_ref="u2" url_param="eff=110&amp;aff=106" />
					<source id="s112" name="Bed nuclei of the stria terminalis anterior division dorsomedial nucleus" abbreviation="BSTdm" url_base_ref="u2" url_param="eff=112&amp;aff=106" />
					<source id="s116" name="Bed nuclei of the stria terminalis anterior division magnocellular nucleus" abbreviation="BSTmg" url_base_ref="u2" url_param="eff=116&amp;aff=106" />
					<source id="s115" name="Bed nuclei of the stria terminalis anterior division ventral nucleus" abbreviation="BSTv" url_base_ref="u2" url_param="eff=115&amp;aff=106" />
					<source id="s120" name="Bed nuclei of the stria terminalis posterior division transverse nucleus" abbreviation="BSTtr" url_base_ref="u2" url_param="eff=120&amp;aff=106" />
			</sources>
			<molecules_in_region>
					<molecule_in_region id="m29" name= "androgen receptor" abbreviation="AR" url_base_ref="u3" url_param="aidi=106&amp;chem=29&amp;type=1&amp;what=0" />
			</molecules_in_region>
		</part>
		<part id="p1704" name="Bed nuclei of the stria terminalis anterior division anterodorsal area central core" abbreviation="BSTcc" is_part_of_idrefs="p106" url_base_ref="u1" url_param="aidi=1704">
			<sources>
					<source id="s114" name="Bed nuclei of the stria terminalis anterior division fusiform nucleus" abbreviation="BSTfu" url_base_ref="u2" url_param="eff=114&amp;aff=1704" />
					<source id="s119" name="Bed nuclei of the stria terminalis posterior division interfascicular  nucleus" abbreviation="BSTif" url_base_ref="u2" url_param="eff=119&amp;aff=1704" />
					<source id="s118" name="Bed nuclei of the stria terminalis posterior division principal nucleus" abbreviation="BSTpr" url_base_ref="u2" url_param="eff=118&amp;aff=1704" />
					<source id="s112" name="Bed nuclei of the stria terminalis anterior division dorsomedial nucleus" abbreviation="BSTdm" url_base_ref="u2" url_param="eff=112&amp;aff=1704" />
					<source id="s115" name="Bed nuclei of the stria terminalis anterior division ventral nucleus" abbreviation="BSTv" url_base_ref="u2" url_param="eff=115&amp;aff=1704" />
			</sources>
		</part>
		<part id="p1703" name="Bed nuclei of the stria terminalis anterior division anterodorsal area proper" abbreviation="BSTad_p" is_part_of_idrefs="p106" url_base_ref="u1" url_param="aidi=1703">
		</part>
		<part id="p108" name="Bed nuclei of the stria terminalis anterior division anteroventral area" abbreviation="BSTav" is_part_of_idrefs="p105" url_base_ref="u1" url_param="aidi=108">
			<targets>
				<target id="t272" name="Dorsomedial nucleus of the hypothalamus" abbreviation="DMH" url_base_ref="u2" url_param="eff=108&amp;aff=272" />
				<target id="t540" name="Precommissural nucleus" abbreviation="PRC" url_base_ref="u2" url_param="eff=108&amp;aff=540" />
			</targets>
			<sources>
					<source id="s114" name="Bed nuclei of the stria terminalis anterior division fusiform nucleus" abbreviation="BSTfu" url_base_ref="u2" url_param="eff=114&amp;aff=108" />
					<source id="s788" name="Posterior nucleus of the amygdala" abbreviation="PA" url_base_ref="u2" url_param="eff=788&amp;aff=108" />
					<source id="s679" name="Cortical nucleus of the amygdala posterior part lateral zone" abbreviation="COApl" url_base_ref="u2" url_param="eff=679&amp;aff=108" />
					<source id="s721" name="Subiculum ventral part" abbreviation="SUBv" url_base_ref="u2" url_param="eff=721&amp;aff=108" />
					<source id="s306" name="Ventral premammillary nucleus" abbreviation="PMv" url_base_ref="u2" url_param="eff=306&amp;aff=108" />
					<source id="s305" name="Ventromedial nucleus of the hypothalamus ventrolateral part" abbreviation="VMHvl" url_base_ref="u2" url_param="eff=305&amp;aff=108" />
					<source id="s303" name="Ventromedial nucleus of the hypothalamus dorsomedial part" abbreviation="VMHdm" url_base_ref="u2" url_param="eff=303&amp;aff=108" />
					<source id="s304" name="Ventromedial nucleus of the hypothalamus central part" abbreviation="VMHc" url_base_ref="u2" url_param="eff=304&amp;aff=108" />
					<source id="s302" name="Ventromedial nucleus of the hypothalamus anterior part" abbreviation="VMHa" url_base_ref="u2" url_param="eff=302&amp;aff=108" />
					<source id="s322" name="Tuberal nucleus" abbreviation="TU" url_base_ref="u2" url_param="eff=322&amp;aff=108" />
					<source id="s261" name="Medial nucleus of the amygdala anterodorsal part" abbreviation="MEAad" url_base_ref="u2" url_param="eff=261&amp;aff=108" />
					<source id="s267" name="Medial nucleus of the amygdala posteroventral part" abbreviation="MEApv" url_base_ref="u2" url_param="eff=267&amp;aff=108" />
					<source id="s787" name="Basomedial nucleus of the amygdala posterior part" abbreviation="BMAp" url_base_ref="u2" url_param="eff=787&amp;aff=108" />
					<source id="s786" name="Basomedial nucleus of the amygdala anterior part" abbreviation="BMAa" url_base_ref="u2" url_param="eff=786&amp;aff=108" />
					<source id="s272" name="Dorsomedial nucleus of the hypothalamus" abbreviation="DMH" url_base_ref="u2" url_param="eff=272&amp;aff=108" />
					<source id="s257" name="Central nucleus of amygdala medial part" abbreviation="CEAm" url_base_ref="u2" url_param="eff=257&amp;aff=108" />
					<source id="s259" name="Central nucleus of amygdala capsular part" abbreviation="CEAc" url_base_ref="u2" url_param="eff=259&amp;aff=108" />
					<source id="s255" name="Anterior amygdaloid area" abbreviation="AAA" url_base_ref="u2" url_param="eff=255&amp;aff=108" />
					<source id="s784" name="Basolateral nucleus of the amygdala posterior part" abbreviation="BLAp" url_base_ref="u2" url_param="eff=784&amp;aff=108" />
					<source id="s670" name="Postpiriform transition area" abbreviation="TR" url_base_ref="u2" url_param="eff=670&amp;aff=108" />
					<source id="s759" name="Infralimbic area" abbreviation="ILA" url_base_ref="u2" url_param="eff=759&amp;aff=108" />
					<source id="s780" name="Endopiriform nucleus ventral part" abbreviation="EPv" url_base_ref="u2" url_param="eff=780&amp;aff=108" />
					<source id="s288" name="Parastrial nucleus" abbreviation="PS" url_base_ref="u2" url_param="eff=288&amp;aff=108" />
					<source id="s1694" name="Bed nuclei of the stria terminalis, anterior division, subcommisural zone" abbreviation="BSTsc" url_base_ref="u2" url_param="eff=1694&amp;aff=108" />
					<source id="s107" name="Bed nuclei of the stria terminalis anterolateral area" abbreviation="BSTal" url_base_ref="u2" url_param="eff=107&amp;aff=108" />
					<source id="s119" name="Bed nuclei of the stria terminalis posterior division interfascicular  nucleus" abbreviation="BSTif" url_base_ref="u2" url_param="eff=119&amp;aff=108" />
					<source id="s111" name="Bed nuclei of the stria terminalis rhomboid nucleus" abbreviation="BSTrh" url_base_ref="u2" url_param="eff=111&amp;aff=108" />
					<source id="s118" name="Bed nuclei of the stria terminalis posterior division principal nucleus" abbreviation="BSTpr" url_base_ref="u2" url_param="eff=118&amp;aff=108" />
					<source id="s112" name="Bed nuclei of the stria terminalis anterior division dorsomedial nucleus" abbreviation="BSTdm" url_base_ref="u2" url_param="eff=112&amp;aff=108" />
					<source id="s116" name="Bed nuclei of the stria terminalis anterior division magnocellular nucleus" abbreviation="BSTmg" url_base_ref="u2" url_param="eff=116&amp;aff=108" />
					<source id="s115" name="Bed nuclei of the stria terminalis anterior division ventral nucleus" abbreviation="BSTv" url_base_ref="u2" url_param="eff=115&amp;aff=108" />
					<source id="s120" name="Bed nuclei of the stria terminalis posterior division transverse nucleus" abbreviation="BSTtr" url_base_ref="u2" url_param="eff=120&amp;aff=108" />
					<source id="s299" name="Retrochiasmatic area" abbreviation="RCH" url_base_ref="u2" url_param="eff=299&amp;aff=108" />
			</sources>
		</part>
		<part id="p113" name="Bed nuclei of the stria terminalis anterior division dorsolateral nucleus" abbreviation="BSTdl" is_part_of_idrefs="p105" url_base_ref="u1" url_param="aidi=113">
			<sources>
					<source id="s679" name="Cortical nucleus of the amygdala posterior part lateral zone" abbreviation="COApl" url_base_ref="u2" url_param="eff=679&amp;aff=113" />
					<source id="s721" name="Subiculum ventral part" abbreviation="SUBv" url_base_ref="u2" url_param="eff=721&amp;aff=113" />
					<source id="s261" name="Medial nucleus of the amygdala anterodorsal part" abbreviation="MEAad" url_base_ref="u2" url_param="eff=261&amp;aff=113" />
					<source id="s267" name="Medial nucleus of the amygdala posteroventral part" abbreviation="MEApv" url_base_ref="u2" url_param="eff=267&amp;aff=113" />
					<source id="s263" name="Medial nucleus of the amygdala posterodorsal part" abbreviation="MEApd" url_base_ref="u2" url_param="eff=263&amp;aff=113" />
					<source id="s787" name="Basomedial nucleus of the amygdala posterior part" abbreviation="BMAp" url_base_ref="u2" url_param="eff=787&amp;aff=113" />
					<source id="s786" name="Basomedial nucleus of the amygdala anterior part" abbreviation="BMAa" url_base_ref="u2" url_param="eff=786&amp;aff=113" />
					<source id="s759" name="Infralimbic area" abbreviation="ILA" url_base_ref="u2" url_param="eff=759&amp;aff=113" />
					<source id="s286" name="Anteroventral preoptic nucleus" abbreviation="AVP" url_base_ref="u2" url_param="eff=286&amp;aff=113" />
					<source id="s285" name="Anterodorsal preoptic nucleus" abbreviation="ADP" url_base_ref="u2" url_param="eff=285&amp;aff=113" />
					<source id="s230" name="Median preoptic nucleus" abbreviation="MEPO" url_base_ref="u2" url_param="eff=230&amp;aff=113" />
					<source id="s1694" name="Bed nuclei of the stria terminalis, anterior division, subcommisural zone" abbreviation="BSTsc" url_base_ref="u2" url_param="eff=1694&amp;aff=113" />
					<source id="s111" name="Bed nuclei of the stria terminalis rhomboid nucleus" abbreviation="BSTrh" url_base_ref="u2" url_param="eff=111&amp;aff=113" />
					<source id="s118" name="Bed nuclei of the stria terminalis posterior division principal nucleus" abbreviation="BSTpr" url_base_ref="u2" url_param="eff=118&amp;aff=113" />
			</sources>
			<molecules_in_region>
					<molecule_in_region id="m29" name= "androgen receptor" abbreviation="AR" url_base_ref="u3" url_param="aidi=113&amp;chem=29&amp;type=1&amp;what=0" />
			</molecules_in_region>
		</part>
		<part id="p112" name="Bed nuclei of the stria terminalis anterior division dorsomedial nucleus" abbreviation="BSTdm" is_part_of_idrefs="p105" url_base_ref="u1" url_param="aidi=112">
			<targets>
				<target id="t272" name="Dorsomedial nucleus of the hypothalamus" abbreviation="DMH" url_base_ref="u2" url_param="eff=112&amp;aff=272" />
				<target id="t767" name="Prelimbic area" abbreviation="PL" url_base_ref="u2" url_param="eff=112&amp;aff=767" />
				<target id="t759" name="Infralimbic area" abbreviation="ILA" url_base_ref="u2" url_param="eff=112&amp;aff=759" />
				<target id="t662" name="Taenia tecta ventral part" abbreviation="TTv" url_base_ref="u2" url_param="eff=112&amp;aff=662" />
				<target id="t131" name="Nucleus accumbens" abbreviation="ACB" url_base_ref="u2" url_param="eff=112&amp;aff=131" />
				<target id="t702" name="Agranular insular area dorsal part" abbreviation="AId" url_base_ref="u2" url_param="eff=112&amp;aff=702" />
				<target id="t777" name="Claustrum" abbreviation="CLA" url_base_ref="u2" url_param="eff=112&amp;aff=777" />
				<target id="t703" name="Agranular insular area ventral part" abbreviation="AIv" url_base_ref="u2" url_param="eff=112&amp;aff=703" />
				<target id="t390" name="Lateral septal nucleus rostral (rostroventral) part ventrolateral zone dorsal region lateral domain" abbreviation="LSr.vl.d.l" url_base_ref="u2" url_param="eff=112&amp;aff=390" />
				<target id="t382" name="Lateral septal nucleus rostral (rostroventral) part medial zone" abbreviation="LSr.m" url_base_ref="u2" url_param="eff=112&amp;aff=382" />
				<target id="t372" name="Lateral septal nucleus caudal (caudodorsal) part dorsal zone ventral region" abbreviation="LSc.d.v" url_base_ref="u2" url_param="eff=112&amp;aff=372" />
				<target id="t407" name="Substantia innominata" abbreviation="SI" url_base_ref="u2" url_param="eff=112&amp;aff=407" />
				<target id="t397" name="Lateral septal nucleus rostral (rostroventral) part dorsolateral zone lateral region dorsal domain" abbreviation="LSr.dl.l.d" url_base_ref="u2" url_param="eff=112&amp;aff=397" />
				<target id="t389" name="Lateral septal nucleus rostral (rostroventral) part ventrolateral zone dorsal region medial domain" abbreviation="LSr.vl.d.m" url_base_ref="u2" url_param="eff=112&amp;aff=389" />
				<target id="t360" name="Olfactory tubercle polymorph layer" abbreviation="OT3" url_base_ref="u2" url_param="eff=112&amp;aff=360" />
				<target id="t394" name="Lateral septal nucleus rostral (rostroventral) part dorsolateral zone medial region dorsal domain" abbreviation="LSr.dl.m.d" url_base_ref="u2" url_param="eff=112&amp;aff=394" />
				<target id="t383" name="Lateral septal nucleus rostral (rostroventral) part medial zone dorsal region" abbreviation="LSr.m.d" url_base_ref="u2" url_param="eff=112&amp;aff=383" />
				<target id="t385" name="Lateral septal nucleus rostral (rostroventral) part medial zone ventral region rostral domain" abbreviation="LSr.m.v.r" url_base_ref="u2" url_param="eff=112&amp;aff=385" />
				<target id="t395" name="Lateral septal nucleus rostral (rostroventral) part dorsolateral zone medial region ventral domain" abbreviation="LSr.dl.m.v" url_base_ref="u2" url_param="eff=112&amp;aff=395" />
				<target id="t391" name="Lateral septal nucleus rostral (rostroventral) part ventrolateral zone ventral region" abbreviation="LSr.vl.v" url_base_ref="u2" url_param="eff=112&amp;aff=391" />
				<target id="t379" name="Lateral septal nucleus caudal (caudodorsal) part ventral zone lateral region dorsal domain" abbreviation="LSc.v.l.d" url_base_ref="u2" url_param="eff=112&amp;aff=379" />
				<target id="t320" name="Lateral preoptic area" abbreviation="LPO" url_base_ref="u2" url_param="eff=112&amp;aff=320" />
				<target id="t106" name="Bed nuclei of the stria terminalis anterior division anterodorsal area" abbreviation="BSTad" url_base_ref="u2" url_param="eff=112&amp;aff=106" />
				<target id="t108" name="Bed nuclei of the stria terminalis anterior division anteroventral area" abbreviation="BSTav" url_base_ref="u2" url_param="eff=112&amp;aff=108" />
				<target id="t280" name="Medial preoptic area" abbreviation="MPO" url_base_ref="u2" url_param="eff=112&amp;aff=280" />
				<target id="t228" name="Vascular organ of the lamina terminalis" abbreviation="OV" url_base_ref="u2" url_param="eff=112&amp;aff=228" />
				<target id="t286" name="Anteroventral preoptic nucleus" abbreviation="AVP" url_base_ref="u2" url_param="eff=112&amp;aff=286" />
				<target id="t231" name="Anteroventral periventricular nucleus" abbreviation="AVPV" url_base_ref="u2" url_param="eff=112&amp;aff=231" />
				<target id="t288" name="Parastrial nucleus" abbreviation="PS" url_base_ref="u2" url_param="eff=112&amp;aff=288" />
				<target id="t376" name="Lateral septal nucleus caudal (caudodorsal) part ventral zone medial region ventral domain" abbreviation="LSc.v.m.v" url_base_ref="u2" url_param="eff=112&amp;aff=376" />
				<target id="t386" name="Lateral septal nucleus rostral (rostroventral) part medial zone ventral region caudal domain" abbreviation="LSr.m.v.c" url_base_ref="u2" url_param="eff=112&amp;aff=386" />
				<target id="t1704" name="Bed nuclei of the stria terminalis anterior division anterodorsal area central core" abbreviation="BSTcc" url_base_ref="u2" url_param="eff=112&amp;aff=1704" />
				<target id="t114" name="Bed nuclei of the stria terminalis anterior division fusiform nucleus" abbreviation="BSTfu" url_base_ref="u2" url_param="eff=112&amp;aff=114" />
				<target id="t285" name="Anterodorsal preoptic nucleus" abbreviation="ADP" url_base_ref="u2" url_param="eff=112&amp;aff=285" />
				<target id="t229" name="Suprachiasmatic preoptic nucleus" abbreviation="PSCH" url_base_ref="u2" url_param="eff=112&amp;aff=229" />
				<target id="t230" name="Median preoptic nucleus" abbreviation="MEPO" url_base_ref="u2" url_param="eff=112&amp;aff=230" />
				<target id="t377" name="Lateral septal nucleus caudal (caudodorsal) part ventral zone intermediate region" abbreviation="LSc.v.i" url_base_ref="u2" url_param="eff=112&amp;aff=377" />
				<target id="t399" name="Lateral septal nucleus ventral part" abbreviation="LSv" url_base_ref="u2" url_param="eff=112&amp;aff=399" />
				<target id="t1694" name="Bed nuclei of the stria terminalis, anterior division, subcommisural zone" abbreviation="BSTsc" url_base_ref="u2" url_param="eff=112&amp;aff=1694" />
				<target id="t107" name="Bed nuclei of the stria terminalis anterolateral area" abbreviation="BSTal" url_base_ref="u2" url_param="eff=112&amp;aff=107" />
				<target id="t282" name="Medial preoptic nucleus lateral part" abbreviation="MPNl" url_base_ref="u2" url_param="eff=112&amp;aff=282" />
				<target id="t111" name="Bed nuclei of the stria terminalis rhomboid nucleus" abbreviation="BSTrh" url_base_ref="u2" url_param="eff=112&amp;aff=111" />
				<target id="t116" name="Bed nuclei of the stria terminalis anterior division magnocellular nucleus" abbreviation="BSTmg" url_base_ref="u2" url_param="eff=112&amp;aff=116" />
				<target id="t115" name="Bed nuclei of the stria terminalis anterior division ventral nucleus" abbreviation="BSTv" url_base_ref="u2" url_param="eff=112&amp;aff=115" />
				<target id="t232" name="Preoptic periventricular nucleus" abbreviation="PVpo" url_base_ref="u2" url_param="eff=112&amp;aff=232" />
				<target id="t233" name="Supraoptic nucleus" abbreviation="SO" url_base_ref="u2" url_param="eff=112&amp;aff=233" />
				<target id="t118" name="Bed nuclei of the stria terminalis posterior division principal nucleus" abbreviation="BSTpr" url_base_ref="u2" url_param="eff=112&amp;aff=118" />
				<target id="t287" name="Posterodorsal preoptic nucleus" abbreviation="PD" url_base_ref="u2" url_param="eff=112&amp;aff=287" />
				<target id="t283" name="Medial preoptic nucleus medial part" abbreviation="MPNm" url_base_ref="u2" url_param="eff=112&amp;aff=283" />
				<target id="t284" name="Medial preoptic nucleus central part" abbreviation="MPNc" url_base_ref="u2" url_param="eff=112&amp;aff=284" />
				<target id="t295" name="Suprachiasmatic nucleus" abbreviation="SCH" url_base_ref="u2" url_param="eff=112&amp;aff=295" />
				<target id="t119" name="Bed nuclei of the stria terminalis posterior division interfascicular  nucleus" abbreviation="BSTif" url_base_ref="u2" url_param="eff=112&amp;aff=119" />
				<target id="t120" name="Bed nuclei of the stria terminalis posterior division transverse nucleus" abbreviation="BSTtr" url_base_ref="u2" url_param="eff=112&amp;aff=120" />
				<target id="t289" name="Anterior hypothalamic area" abbreviation="AHA" url_base_ref="u2" url_param="eff=112&amp;aff=289" />
				<target id="t291" name="Anterior hypothalamic nucleus anterior part" abbreviation="AHNa" url_base_ref="u2" url_param="eff=112&amp;aff=291" />
				<target id="t321" name="Lateral hypothalamic area" abbreviation="LHA" url_base_ref="u2" url_param="eff=112&amp;aff=321" />
				<target id="t251" name="Paraventricular nucleus of the hypothalamus, parvicellular division, anterior parvicellular part" abbreviation="PVHap" url_base_ref="u2" url_param="eff=112&amp;aff=251" />
				<target id="t245" name="Paraventricular nucleus of the hypothalamus, magnocellular division, anterior magnocellular part" abbreviation="PVHam" url_base_ref="u2" url_param="eff=112&amp;aff=245" />
				<target id="t334" name="Subfornical organ" abbreviation="SFO" url_base_ref="u2" url_param="eff=112&amp;aff=334" />
				<target id="t299" name="Retrochiasmatic area" abbreviation="RCH" url_base_ref="u2" url_param="eff=112&amp;aff=299" />
				<target id="t257" name="Central nucleus of amygdala medial part" abbreviation="CEAm" url_base_ref="u2" url_param="eff=112&amp;aff=257" />
				<target id="t259" name="Central nucleus of amygdala capsular part" abbreviation="CEAc" url_base_ref="u2" url_param="eff=112&amp;aff=259" />
				<target id="t255" name="Anterior amygdaloid area" abbreviation="AAA" url_base_ref="u2" url_param="eff=112&amp;aff=255" />
				<target id="t292" name="Anterior hypothalamic central part" abbreviation="AHNc" url_base_ref="u2" url_param="eff=112&amp;aff=292" />
				<target id="t298" name="Subparaventricular zone" abbreviation="SBPV" url_base_ref="u2" url_param="eff=112&amp;aff=298" />
				<target id="t79" name="Nucleus reuniens rostral division ventral part" abbreviation="RERv" url_base_ref="u2" url_param="eff=112&amp;aff=79" />
				<target id="t74" name="Parataenial nucleus" abbreviation="PT" url_base_ref="u2" url_param="eff=112&amp;aff=74" />
				<target id="t261" name="Medial nucleus of the amygdala anterodorsal part" abbreviation="MEAad" url_base_ref="u2" url_param="eff=112&amp;aff=261" />
				<target id="t253" name="Paraventricular nucleus of the hypothalamus, parvicellular division, periventricular part" abbreviation="PVHpv" url_base_ref="u2" url_param="eff=112&amp;aff=253" />
				<target id="t271" name="Anterior periventricular nucleus of the hypothalamus" abbreviation="PVa" url_base_ref="u2" url_param="eff=112&amp;aff=271" />
				<target id="t347" name="Zona incerta" abbreviation="ZI" url_base_ref="u2" url_param="eff=112&amp;aff=347" />
				<target id="t252" name="Paraventricular nucleus of the hypothalamus, parvicellular division, medial parvicellular part, dorsal zone" abbreviation="PVHmpd" url_base_ref="u2" url_param="eff=112&amp;aff=252" />
				<target id="t241" name="Paraventricular nucleus of the hypothalamus, descending division, dorsal parvicellular part" abbreviation="PVHdp" url_base_ref="u2" url_param="eff=112&amp;aff=241" />
				<target id="t249" name="Paraventricular nucleus of the hypothalamus, magnocellular division, posterior magnocellular part, lateral zone" abbreviation="PVHpml" url_base_ref="u2" url_param="eff=112&amp;aff=249" />
				<target id="t248" name="Paraventricular nucleus of the hypothalamus, magnocellular division, posterior magnocellular part, medial zone" abbreviation="PVHpmm" url_base_ref="u2" url_param="eff=112&amp;aff=248" />
				<target id="t235" name="Supraoptic nucleus, accessory supraoptic group" abbreviation="ASO" url_base_ref="u2" url_param="eff=112&amp;aff=235" />
				<target id="t80" name="Nucleus reuniens rostral division lateral part" abbreviation="RERl" url_base_ref="u2" url_param="eff=112&amp;aff=80" />
				<target id="t81" name="Nucleus reuniens rostral division median part" abbreviation="RERm" url_base_ref="u2" url_param="eff=112&amp;aff=81" />
				<target id="t61" name="Interanteromedial nucleus of the thalamus" abbreviation="IAM" url_base_ref="u2" url_param="eff=112&amp;aff=61" />
				<target id="t73" name="Paraventricular nucleus of the thalamus" abbreviation="PVT" url_base_ref="u2" url_param="eff=112&amp;aff=73" />
				<target id="t60" name="Anterodorsal nucleus of the thalamus" abbreviation="AD" url_base_ref="u2" url_param="eff=112&amp;aff=60" />
				<target id="t785" name="Basomedial nucleus of the amygdala" abbreviation="BMA" url_base_ref="u2" url_param="eff=112&amp;aff=785" />
				<target id="t302" name="Ventromedial nucleus of the hypothalamus anterior part" abbreviation="VMHa" url_base_ref="u2" url_param="eff=112&amp;aff=302" />
				<target id="t322" name="Tuberal nucleus" abbreviation="TU" url_base_ref="u2" url_param="eff=112&amp;aff=322" />
				<target id="t786" name="Basomedial nucleus of the amygdala anterior part" abbreviation="BMAa" url_base_ref="u2" url_param="eff=112&amp;aff=786" />
				<target id="t277" name="Arcuate nucleus of the hypothalamus" abbreviation="ARH" url_base_ref="u2" url_param="eff=112&amp;aff=277" />
				<target id="t276" name="Intermediate periventricular nucleus of the hypothalamus" abbreviation="PVI" url_base_ref="u2" url_param="eff=112&amp;aff=276" />
				<target id="t240" name="Paraventricular nucleus of the hypothalamus, descending division, medial parvicellular part, ventral zone" abbreviation="PVHmpv" url_base_ref="u2" url_param="eff=112&amp;aff=240" />
				<target id="t293" name="Anterior hypothalamic posterior part" abbreviation="AHNp" url_base_ref="u2" url_param="eff=112&amp;aff=293" />
				<target id="t303" name="Ventromedial nucleus of the hypothalamus dorsomedial part" abbreviation="VMHdm" url_base_ref="u2" url_param="eff=112&amp;aff=303" />
				<target id="t304" name="Ventromedial nucleus of the hypothalamus central part" abbreviation="VMHc" url_base_ref="u2" url_param="eff=112&amp;aff=304" />
				<target id="t305" name="Ventromedial nucleus of the hypothalamus ventrolateral part" abbreviation="VMHvl" url_base_ref="u2" url_param="eff=112&amp;aff=305" />
				<target id="t234" name="Supraoptic nucleus, retrochiasmatic part" abbreviation="SOr" url_base_ref="u2" url_param="eff=112&amp;aff=234" />
				<target id="t1698" name="Nucleus reuniens caudal division posterior part" abbreviation="RECp" url_base_ref="u2" url_param="eff=112&amp;aff=1698" />
				<target id="t242" name="Paraventricular nucleus of the hypothalamus, descending division, lateral parvicellular part" abbreviation="PVHlp" url_base_ref="u2" url_param="eff=112&amp;aff=242" />
				<target id="t243" name="Paraventricular nucleus of the hypothalamus, descending division, forniceal part" abbreviation="PVHf" url_base_ref="u2" url_param="eff=112&amp;aff=243" />
				<target id="t273" name="Dorsomedial nucleus of the hypothalamus anterior part" abbreviation="DMHa" url_base_ref="u2" url_param="eff=112&amp;aff=273" />
				<target id="t69" name="Intermediodorsal nucleus of the thalamus" abbreviation="IMD" url_base_ref="u2" url_param="eff=112&amp;aff=69" />
				<target id="t339" name="Lateral habenula" abbreviation="LH" url_base_ref="u2" url_param="eff=112&amp;aff=339" />
				<target id="t266" name="Medial nucleus of the amygdala posterodorsal part,sublayer c" abbreviation="MEApd-c" url_base_ref="u2" url_param="eff=112&amp;aff=266" />
				<target id="t274" name="Dorsomedial nucleus of the hypothalamus posterior part" abbreviation="DMHp" url_base_ref="u2" url_param="eff=112&amp;aff=274" />
				<target id="t258" name="Central nucleus of amygdala lateral part" abbreviation="CEAl" url_base_ref="u2" url_param="eff=112&amp;aff=258" />
				<target id="t267" name="Medial nucleus of the amygdala posteroventral part" abbreviation="MEApv" url_base_ref="u2" url_param="eff=112&amp;aff=267" />
				<target id="t679" name="Cortical nucleus of the amygdala posterior part lateral zone" abbreviation="COApl" url_base_ref="u2" url_param="eff=112&amp;aff=679" />
				<target id="t784" name="Basolateral nucleus of the amygdala posterior part" abbreviation="BLAp" url_base_ref="u2" url_param="eff=112&amp;aff=784" />
				<target id="t275" name="Dorsomedial nucleus of the hypothalamus ventral part" abbreviation="DMHv" url_base_ref="u2" url_param="eff=112&amp;aff=275" />
				<target id="t318" name="Posterior hypothalamic nucleus" abbreviation="PH" url_base_ref="u2" url_param="eff=112&amp;aff=318" />
				<target id="t88" name="Central medial nucleus of the thalamus" abbreviation="CM" url_base_ref="u2" url_param="eff=112&amp;aff=88" />
				<target id="t66" name="Mediodorsal nucleus of the thalamus medial part" abbreviation="MDm" url_base_ref="u2" url_param="eff=112&amp;aff=66" />
				<target id="t278" name="Posterior periventricular nucleus of the hypothalamus" abbreviation="PVp" url_base_ref="u2" url_param="eff=112&amp;aff=278" />
				<target id="t306" name="Ventral premammillary nucleus" abbreviation="PMv" url_base_ref="u2" url_param="eff=112&amp;aff=306" />
				<target id="t314" name="Dorsal premammillary nucleus" abbreviation="PMd" url_base_ref="u2" url_param="eff=112&amp;aff=314" />
				<target id="t310" name="Tuberomammillary nucleus ventral part" abbreviation="TMv" url_base_ref="u2" url_param="eff=112&amp;aff=310" />
				<target id="t91" name="Parafascicular nucleus" abbreviation="PF" url_base_ref="u2" url_param="eff=112&amp;aff=91" />
				<target id="t542" name="Periaqueductal gray rostromedial division" abbreviation="PAGrm" url_base_ref="u2" url_param="eff=112&amp;aff=542" />
				<target id="t544" name="Periaqueductal gray medial division" abbreviation="PAGm" url_base_ref="u2" url_param="eff=112&amp;aff=544" />
				<target id="t540" name="Precommissural nucleus" abbreviation="PRC" url_base_ref="u2" url_param="eff=112&amp;aff=540" />
				<target id="t354" name="Subparafascicular nucleus parvicellular part" abbreviation="SPFp" url_base_ref="u2" url_param="eff=112&amp;aff=354" />
				<target id="t312" name="Supramammillary nucleus lateral part" abbreviation="SUMl" url_base_ref="u2" url_param="eff=112&amp;aff=312" />
				<target id="t313" name="Supramammillary nucleus medial part" abbreviation="SUMm" url_base_ref="u2" url_param="eff=112&amp;aff=313" />
				<target id="t541" name="Commissural nucleus" abbreviation="COM" url_base_ref="u2" url_param="eff=112&amp;aff=541" />
				<target id="t535" name="Ventral tegmental area" abbreviation="VTA" url_base_ref="u2" url_param="eff=112&amp;aff=535" />
				<target id="t533" name="Substantia nigra compact part" abbreviation="SNc" url_base_ref="u2" url_param="eff=112&amp;aff=533" />
				<target id="t564" name="Rostral linear nucleus raphe" abbreviation="RL" url_base_ref="u2" url_param="eff=112&amp;aff=564" />
				<target id="t563" name="Interfascicular nucleus raphe" abbreviation="IF" url_base_ref="u2" url_param="eff=112&amp;aff=563" />
				<target id="t315" name="Medial mammillary nucleus" abbreviation="MM" url_base_ref="u2" url_param="eff=112&amp;aff=315" />
				<target id="t546" name="Periaqueductal gray ventrolateral division" abbreviation="PAGvl" url_base_ref="u2" url_param="eff=112&amp;aff=546" />
				<target id="t425" name="Superior colliculus intermediate deep gray layer" abbreviation="SCdg" url_base_ref="u2" url_param="eff=112&amp;aff=425" />
				<target id="t589" name="Mesencephalic reticular nucleus" abbreviation="MRN" url_base_ref="u2" url_param="eff=112&amp;aff=589" />
				<target id="t545" name="Periaqueductal gray dorsal division" abbreviation="PAGd" url_base_ref="u2" url_param="eff=112&amp;aff=545" />
				<target id="t422" name="Superior colliculus intermediate gray layer sublayer b" abbreviation="SCig-b" url_base_ref="u2" url_param="eff=112&amp;aff=422" />
				<target id="t549" name="Nucleus of Darkschewitsch" abbreviation="ND" url_base_ref="u2" url_param="eff=112&amp;aff=549" />
				<target id="t590" name="Retrorubral area" abbreviation="RR" url_base_ref="u2" url_param="eff=112&amp;aff=590" />
				<target id="t534" name="Substantia nigra reticular part" abbreviation="SNr" url_base_ref="u2" url_param="eff=112&amp;aff=534" />
				<target id="t565" name="Central linear nucleus raphe" abbreviation="CLI" url_base_ref="u2" url_param="eff=112&amp;aff=565" />
				<target id="t880" name="Edinger-Westphal nucleus" abbreviation="EW" url_base_ref="u2" url_param="eff=112&amp;aff=880" />
				<target id="t569" name="Dorsal nucleus raphe" abbreviation="DR" url_base_ref="u2" url_param="eff=112&amp;aff=569" />
				<target id="t555" name="Laterodorsal tegmental nucleus" abbreviation="LDT" url_base_ref="u2" url_param="eff=112&amp;aff=555" />
				<target id="t591" name="Pedunculopontine nucleus" abbreviation="PPN" url_base_ref="u2" url_param="eff=112&amp;aff=591" />
				<target id="t506" name="Parabrachial nucleus lateral division central lateral part" abbreviation="PBlc" url_base_ref="u2" url_param="eff=112&amp;aff=506" />
				<target id="t561" name="Pontine central gray" abbreviation="PCG" url_base_ref="u2" url_param="eff=112&amp;aff=561" />
				<target id="t592" name="Cuneiform nucleus" abbreviation="CUN" url_base_ref="u2" url_param="eff=112&amp;aff=592" />
				<target id="t515" name="Parabrachial nucleus medial division medial medial part" abbreviation="PBmm" url_base_ref="u2" url_param="eff=112&amp;aff=515" />
				<target id="t595" name="Pontine reticular nucleus rostral part" abbreviation="PRNr" url_base_ref="u2" url_param="eff=112&amp;aff=595" />
				<target id="t594" name="Pontine reticular nucleus caudal part" abbreviation="PRNc" url_base_ref="u2" url_param="eff=112&amp;aff=594" />
				<target id="t574" name="Nucleus raphe magnus" abbreviation="RM" url_base_ref="u2" url_param="eff=112&amp;aff=574" />
				<target id="t507" name="Parabrachial nucleus lateral division dorsal lateral part" abbreviation="PBld" url_base_ref="u2" url_param="eff=112&amp;aff=507" />
				<target id="t512" name="Parabrachial nucleus lateral division ventral lateral part" abbreviation="PBlv" url_base_ref="u2" url_param="eff=112&amp;aff=512" />
				<target id="t554" name="Lateral tegmental nucleus" abbreviation="LTN" url_base_ref="u2" url_param="eff=112&amp;aff=554" />
				<target id="t559" name="Barrington nucleus" abbreviation="B" url_base_ref="u2" url_param="eff=112&amp;aff=559" />
				<target id="t556" name="Sublaterodorsal nucleus" abbreviation="SLD" url_base_ref="u2" url_param="eff=112&amp;aff=556" />
				<target id="t557" name="Locus coeruleus" abbreviation="LC" url_base_ref="u2" url_param="eff=112&amp;aff=557" />
				<target id="t575" name="Nucleus raphe pallidus" abbreviation="RPA" url_base_ref="u2" url_param="eff=112&amp;aff=575" />
				<target id="t596" name="Gigantocellular reticular nucleus" abbreviation="GRN" url_base_ref="u2" url_param="eff=112&amp;aff=596" />
				<target id="t603" name="Magnocellular reticular nucleus" abbreviation="MARN" url_base_ref="u2" url_param="eff=112&amp;aff=603" />
				<target id="t599" name="Paragigantocellular reticular nucleus lateral part" abbreviation="PGRNl" url_base_ref="u2" url_param="eff=112&amp;aff=599" />
				<target id="t1699" name="Parvicellular reticular nucleus" abbreviation="PARN" url_base_ref="u2" url_param="eff=112&amp;aff=1699" />
				<target id="t576" name="Nucleus raphe obscurus" abbreviation="RO" url_base_ref="u2" url_param="eff=112&amp;aff=576" />
				<target id="t607" name="Medullary reticular nucleus ventral part" abbreviation="MDRNv" url_base_ref="u2" url_param="eff=112&amp;aff=607" />
			</targets>
			<sources>
					<source id="s114" name="Bed nuclei of the stria terminalis anterior division fusiform nucleus" abbreviation="BSTfu" url_base_ref="u2" url_param="eff=114&amp;aff=112" />
					<source id="s679" name="Cortical nucleus of the amygdala posterior part lateral zone" abbreviation="COApl" url_base_ref="u2" url_param="eff=679&amp;aff=112" />
					<source id="s680" name="Cortical nucleus of the amygdala posterior part medial zone" abbreviation="COApm" url_base_ref="u2" url_param="eff=680&amp;aff=112" />
					<source id="s721" name="Subiculum ventral part" abbreviation="SUBv" url_base_ref="u2" url_param="eff=721&amp;aff=112" />
					<source id="s305" name="Ventromedial nucleus of the hypothalamus ventrolateral part" abbreviation="VMHvl" url_base_ref="u2" url_param="eff=305&amp;aff=112" />
					<source id="s303" name="Ventromedial nucleus of the hypothalamus dorsomedial part" abbreviation="VMHdm" url_base_ref="u2" url_param="eff=303&amp;aff=112" />
					<source id="s304" name="Ventromedial nucleus of the hypothalamus central part" abbreviation="VMHc" url_base_ref="u2" url_param="eff=304&amp;aff=112" />
					<source id="s302" name="Ventromedial nucleus of the hypothalamus anterior part" abbreviation="VMHa" url_base_ref="u2" url_param="eff=302&amp;aff=112" />
					<source id="s322" name="Tuberal nucleus" abbreviation="TU" url_base_ref="u2" url_param="eff=322&amp;aff=112" />
					<source id="s261" name="Medial nucleus of the amygdala anterodorsal part" abbreviation="MEAad" url_base_ref="u2" url_param="eff=261&amp;aff=112" />
					<source id="s267" name="Medial nucleus of the amygdala posteroventral part" abbreviation="MEApv" url_base_ref="u2" url_param="eff=267&amp;aff=112" />
					<source id="s787" name="Basomedial nucleus of the amygdala posterior part" abbreviation="BMAp" url_base_ref="u2" url_param="eff=787&amp;aff=112" />
					<source id="s786" name="Basomedial nucleus of the amygdala anterior part" abbreviation="BMAa" url_base_ref="u2" url_param="eff=786&amp;aff=112" />
					<source id="s272" name="Dorsomedial nucleus of the hypothalamus" abbreviation="DMH" url_base_ref="u2" url_param="eff=272&amp;aff=112" />
					<source id="s257" name="Central nucleus of amygdala medial part" abbreviation="CEAm" url_base_ref="u2" url_param="eff=257&amp;aff=112" />
					<source id="s259" name="Central nucleus of amygdala capsular part" abbreviation="CEAc" url_base_ref="u2" url_param="eff=259&amp;aff=112" />
					<source id="s255" name="Anterior amygdaloid area" abbreviation="AAA" url_base_ref="u2" url_param="eff=255&amp;aff=112" />
					<source id="s784" name="Basolateral nucleus of the amygdala posterior part" abbreviation="BLAp" url_base_ref="u2" url_param="eff=784&amp;aff=112" />
					<source id="s670" name="Postpiriform transition area" abbreviation="TR" url_base_ref="u2" url_param="eff=670&amp;aff=112" />
					<source id="s671" name="Piriform-amygdaloid area" abbreviation="PAA" url_base_ref="u2" url_param="eff=671&amp;aff=112" />
					<source id="s759" name="Infralimbic area" abbreviation="ILA" url_base_ref="u2" url_param="eff=759&amp;aff=112" />
					<source id="s780" name="Endopiriform nucleus ventral part" abbreviation="EPv" url_base_ref="u2" url_param="eff=780&amp;aff=112" />
					<source id="s286" name="Anteroventral preoptic nucleus" abbreviation="AVP" url_base_ref="u2" url_param="eff=286&amp;aff=112" />
					<source id="s285" name="Anterodorsal preoptic nucleus" abbreviation="ADP" url_base_ref="u2" url_param="eff=285&amp;aff=112" />
					<source id="s288" name="Parastrial nucleus" abbreviation="PS" url_base_ref="u2" url_param="eff=288&amp;aff=112" />
					<source id="s230" name="Median preoptic nucleus" abbreviation="MEPO" url_base_ref="u2" url_param="eff=230&amp;aff=112" />
					<source id="s231" name="Anteroventral periventricular nucleus" abbreviation="AVPV" url_base_ref="u2" url_param="eff=231&amp;aff=112" />
					<source id="s1694" name="Bed nuclei of the stria terminalis, anterior division, subcommisural zone" abbreviation="BSTsc" url_base_ref="u2" url_param="eff=1694&amp;aff=112" />
					<source id="s107" name="Bed nuclei of the stria terminalis anterolateral area" abbreviation="BSTal" url_base_ref="u2" url_param="eff=107&amp;aff=112" />
					<source id="s111" name="Bed nuclei of the stria terminalis rhomboid nucleus" abbreviation="BSTrh" url_base_ref="u2" url_param="eff=111&amp;aff=112" />
					<source id="s116" name="Bed nuclei of the stria terminalis anterior division magnocellular nucleus" abbreviation="BSTmg" url_base_ref="u2" url_param="eff=116&amp;aff=112" />
					<source id="s115" name="Bed nuclei of the stria terminalis anterior division ventral nucleus" abbreviation="BSTv" url_base_ref="u2" url_param="eff=115&amp;aff=112" />
			</sources>
			<molecules_in_region>
					<molecule_in_region id="m29" name= "androgen receptor" abbreviation="AR" url_base_ref="u3" url_param="aidi=112&amp;chem=29&amp;type=1&amp;what=0" />
			</molecules_in_region>
		</part>
		<part id="p114" name="Bed nuclei of the stria terminalis anterior division fusiform nucleus" abbreviation="BSTfu" is_part_of_idrefs="p105" url_base_ref="u1" url_param="aidi=114">
			<targets>
				<target id="t131" name="Nucleus accumbens" abbreviation="ACB" url_base_ref="u2" url_param="eff=114&amp;aff=131" />
				<target id="t108" name="Bed nuclei of the stria terminalis anterior division anteroventral area" abbreviation="BSTav" url_base_ref="u2" url_param="eff=114&amp;aff=108" />
				<target id="t107" name="Bed nuclei of the stria terminalis anterolateral area" abbreviation="BSTal" url_base_ref="u2" url_param="eff=114&amp;aff=107" />
				<target id="t106" name="Bed nuclei of the stria terminalis anterior division anterodorsal area" abbreviation="BSTad" url_base_ref="u2" url_param="eff=114&amp;aff=106" />
				<target id="t112" name="Bed nuclei of the stria terminalis anterior division dorsomedial nucleus" abbreviation="BSTdm" url_base_ref="u2" url_param="eff=114&amp;aff=112" />
				<target id="t1694" name="Bed nuclei of the stria terminalis, anterior division, subcommisural zone" abbreviation="BSTsc" url_base_ref="u2" url_param="eff=114&amp;aff=1694" />
				<target id="t395" name="Lateral septal nucleus rostral (rostroventral) part dorsolateral zone medial region ventral domain" abbreviation="LSr.dl.m.v" url_base_ref="u2" url_param="eff=114&amp;aff=395" />
				<target id="t288" name="Parastrial nucleus" abbreviation="PS" url_base_ref="u2" url_param="eff=114&amp;aff=288" />
				<target id="t407" name="Substantia innominata" abbreviation="SI" url_base_ref="u2" url_param="eff=114&amp;aff=407" />
				<target id="t1704" name="Bed nuclei of the stria terminalis anterior division anterodorsal area central core" abbreviation="BSTcc" url_base_ref="u2" url_param="eff=114&amp;aff=1704" />
				<target id="t109" name="Bed nuclei of the stria terminalis oval nucleus" abbreviation="BSTov" url_base_ref="u2" url_param="eff=114&amp;aff=109" />
				<target id="t386" name="Lateral septal nucleus rostral (rostroventral) part medial zone ventral region caudal domain" abbreviation="LSr.m.v.c" url_base_ref="u2" url_param="eff=114&amp;aff=386" />
				<target id="t391" name="Lateral septal nucleus rostral (rostroventral) part ventrolateral zone ventral region" abbreviation="LSr.vl.v" url_base_ref="u2" url_param="eff=114&amp;aff=391" />
				<target id="t230" name="Median preoptic nucleus" abbreviation="MEPO" url_base_ref="u2" url_param="eff=114&amp;aff=230" />
				<target id="t229" name="Suprachiasmatic preoptic nucleus" abbreviation="PSCH" url_base_ref="u2" url_param="eff=114&amp;aff=229" />
				<target id="t320" name="Lateral preoptic area" abbreviation="LPO" url_base_ref="u2" url_param="eff=114&amp;aff=320" />
				<target id="t377" name="Lateral septal nucleus caudal (caudodorsal) part ventral zone intermediate region" abbreviation="LSc.v.i" url_base_ref="u2" url_param="eff=114&amp;aff=377" />
				<target id="t399" name="Lateral septal nucleus ventral part" abbreviation="LSv" url_base_ref="u2" url_param="eff=114&amp;aff=399" />
				<target id="t280" name="Medial preoptic area" abbreviation="MPO" url_base_ref="u2" url_param="eff=114&amp;aff=280" />
				<target id="t285" name="Anterodorsal preoptic nucleus" abbreviation="ADP" url_base_ref="u2" url_param="eff=114&amp;aff=285" />
				<target id="t111" name="Bed nuclei of the stria terminalis rhomboid nucleus" abbreviation="BSTrh" url_base_ref="u2" url_param="eff=114&amp;aff=111" />
				<target id="t115" name="Bed nuclei of the stria terminalis anterior division ventral nucleus" abbreviation="BSTv" url_base_ref="u2" url_param="eff=114&amp;aff=115" />
				<target id="t232" name="Preoptic periventricular nucleus" abbreviation="PVpo" url_base_ref="u2" url_param="eff=114&amp;aff=232" />
				<target id="t293" name="Anterior hypothalamic posterior part" abbreviation="AHNp" url_base_ref="u2" url_param="eff=114&amp;aff=293" />
				<target id="t119" name="Bed nuclei of the stria terminalis posterior division interfascicular  nucleus" abbreviation="BSTif" url_base_ref="u2" url_param="eff=114&amp;aff=119" />
				<target id="t120" name="Bed nuclei of the stria terminalis posterior division transverse nucleus" abbreviation="BSTtr" url_base_ref="u2" url_param="eff=114&amp;aff=120" />
				<target id="t259" name="Central nucleus of amygdala capsular part" abbreviation="CEAc" url_base_ref="u2" url_param="eff=114&amp;aff=259" />
				<target id="t404" name="Globus pallidus lateral segment" abbreviation="GPl" url_base_ref="u2" url_param="eff=114&amp;aff=404" />
				<target id="t245" name="Paraventricular nucleus of the hypothalamus, magnocellular division, anterior magnocellular part" abbreviation="PVHam" url_base_ref="u2" url_param="eff=114&amp;aff=245" />
				<target id="t251" name="Paraventricular nucleus of the hypothalamus, parvicellular division, anterior parvicellular part" abbreviation="PVHap" url_base_ref="u2" url_param="eff=114&amp;aff=251" />
				<target id="t73" name="Paraventricular nucleus of the thalamus" abbreviation="PVT" url_base_ref="u2" url_param="eff=114&amp;aff=73" />
				<target id="t253" name="Paraventricular nucleus of the hypothalamus, parvicellular division, periventricular part" abbreviation="PVHpv" url_base_ref="u2" url_param="eff=114&amp;aff=253" />
				<target id="t257" name="Central nucleus of amygdala medial part" abbreviation="CEAm" url_base_ref="u2" url_param="eff=114&amp;aff=257" />
				<target id="t241" name="Paraventricular nucleus of the hypothalamus, descending division, dorsal parvicellular part" abbreviation="PVHdp" url_base_ref="u2" url_param="eff=114&amp;aff=241" />
				<target id="t252" name="Paraventricular nucleus of the hypothalamus, parvicellular division, medial parvicellular part, dorsal zone" abbreviation="PVHmpd" url_base_ref="u2" url_param="eff=114&amp;aff=252" />
				<target id="t248" name="Paraventricular nucleus of the hypothalamus, magnocellular division, posterior magnocellular part, medial zone" abbreviation="PVHpmm" url_base_ref="u2" url_param="eff=114&amp;aff=248" />
				<target id="t80" name="Nucleus reuniens rostral division lateral part" abbreviation="RERl" url_base_ref="u2" url_param="eff=114&amp;aff=80" />
				<target id="t258" name="Central nucleus of amygdala lateral part" abbreviation="CEAl" url_base_ref="u2" url_param="eff=114&amp;aff=258" />
				<target id="t240" name="Paraventricular nucleus of the hypothalamus, descending division, medial parvicellular part, ventral zone" abbreviation="PVHmpv" url_base_ref="u2" url_param="eff=114&amp;aff=240" />
				<target id="t249" name="Paraventricular nucleus of the hypothalamus, magnocellular division, posterior magnocellular part, lateral zone" abbreviation="PVHpml" url_base_ref="u2" url_param="eff=114&amp;aff=249" />
				<target id="t276" name="Intermediate periventricular nucleus of the hypothalamus" abbreviation="PVI" url_base_ref="u2" url_param="eff=114&amp;aff=276" />
				<target id="t81" name="Nucleus reuniens rostral division median part" abbreviation="RERm" url_base_ref="u2" url_param="eff=114&amp;aff=81" />
				<target id="t298" name="Subparaventricular zone" abbreviation="SBPV" url_base_ref="u2" url_param="eff=114&amp;aff=298" />
				<target id="t322" name="Tuberal nucleus" abbreviation="TU" url_base_ref="u2" url_param="eff=114&amp;aff=322" />
				<target id="t347" name="Zona incerta" abbreviation="ZI" url_base_ref="u2" url_param="eff=114&amp;aff=347" />
				<target id="t783" name="Basolateral nucleus of the amygdala anterior part" abbreviation="BLAa" url_base_ref="u2" url_param="eff=114&amp;aff=783" />
				<target id="t677" name="Cortical nucleus of the amygdala anterior part" abbreviation="COAa" url_base_ref="u2" url_param="eff=114&amp;aff=677" />
				<target id="t321" name="Lateral hypothalamic area" abbreviation="LHA" url_base_ref="u2" url_param="eff=114&amp;aff=321" />
				<target id="t243" name="Paraventricular nucleus of the hypothalamus, descending division, forniceal part" abbreviation="PVHf" url_base_ref="u2" url_param="eff=114&amp;aff=243" />
				<target id="t242" name="Paraventricular nucleus of the hypothalamus, descending division, lateral parvicellular part" abbreviation="PVHlp" url_base_ref="u2" url_param="eff=114&amp;aff=242" />
				<target id="t1698" name="Nucleus reuniens caudal division posterior part" abbreviation="RECp" url_base_ref="u2" url_param="eff=114&amp;aff=1698" />
				<target id="t277" name="Arcuate nucleus of the hypothalamus" abbreviation="ARH" url_base_ref="u2" url_param="eff=114&amp;aff=277" />
				<target id="t273" name="Dorsomedial nucleus of the hypothalamus anterior part" abbreviation="DMHa" url_base_ref="u2" url_param="eff=114&amp;aff=273" />
				<target id="t338" name="Medial habenula ventral part" abbreviation="MHv" url_base_ref="u2" url_param="eff=114&amp;aff=338" />
				<target id="t274" name="Dorsomedial nucleus of the hypothalamus posterior part" abbreviation="DMHp" url_base_ref="u2" url_param="eff=114&amp;aff=274" />
				<target id="t275" name="Dorsomedial nucleus of the hypothalamus ventral part" abbreviation="DMHv" url_base_ref="u2" url_param="eff=114&amp;aff=275" />
				<target id="t66" name="Mediodorsal nucleus of the thalamus medial part" abbreviation="MDm" url_base_ref="u2" url_param="eff=114&amp;aff=66" />
				<target id="t318" name="Posterior hypothalamic nucleus" abbreviation="PH" url_base_ref="u2" url_param="eff=114&amp;aff=318" />
				<target id="t784" name="Basolateral nucleus of the amygdala posterior part" abbreviation="BLAp" url_base_ref="u2" url_param="eff=114&amp;aff=784" />
				<target id="t306" name="Ventral premammillary nucleus" abbreviation="PMv" url_base_ref="u2" url_param="eff=114&amp;aff=306" />
				<target id="t278" name="Posterior periventricular nucleus of the hypothalamus" abbreviation="PVp" url_base_ref="u2" url_param="eff=114&amp;aff=278" />
				<target id="t309" name="Tuberomammillary nucleus dorsal part" abbreviation="TMd" url_base_ref="u2" url_param="eff=114&amp;aff=309" />
				<target id="t544" name="Periaqueductal gray medial division" abbreviation="PAGm" url_base_ref="u2" url_param="eff=114&amp;aff=544" />
				<target id="t354" name="Subparafascicular nucleus parvicellular part" abbreviation="SPFp" url_base_ref="u2" url_param="eff=114&amp;aff=354" />
				<target id="t312" name="Supramammillary nucleus lateral part" abbreviation="SUMl" url_base_ref="u2" url_param="eff=114&amp;aff=312" />
				<target id="t310" name="Tuberomammillary nucleus ventral part" abbreviation="TMv" url_base_ref="u2" url_param="eff=114&amp;aff=310" />
				<target id="t670" name="Postpiriform transition area" abbreviation="TR" url_base_ref="u2" url_param="eff=114&amp;aff=670" />
				<target id="t563" name="Interfascicular nucleus raphe" abbreviation="IF" url_base_ref="u2" url_param="eff=114&amp;aff=563" />
				<target id="t535" name="Ventral tegmental area" abbreviation="VTA" url_base_ref="u2" url_param="eff=114&amp;aff=535" />
				<target id="t565" name="Central linear nucleus raphe" abbreviation="CLI" url_base_ref="u2" url_param="eff=114&amp;aff=565" />
				<target id="t590" name="Retrorubral area" abbreviation="RR" url_base_ref="u2" url_param="eff=114&amp;aff=590" />
				<target id="t569" name="Dorsal nucleus raphe" abbreviation="DR" url_base_ref="u2" url_param="eff=114&amp;aff=569" />
				<target id="t555" name="Laterodorsal tegmental nucleus" abbreviation="LDT" url_base_ref="u2" url_param="eff=114&amp;aff=555" />
				<target id="t546" name="Periaqueductal gray ventrolateral division" abbreviation="PAGvl" url_base_ref="u2" url_param="eff=114&amp;aff=546" />
				<target id="t506" name="Parabrachial nucleus lateral division central lateral part" abbreviation="PBlc" url_base_ref="u2" url_param="eff=114&amp;aff=506" />
				<target id="t508" name="Parabrachial nucleus lateral division external lateral part" abbreviation="PBle" url_base_ref="u2" url_param="eff=114&amp;aff=508" />
				<target id="t515" name="Parabrachial nucleus medial division medial medial part" abbreviation="PBmm" url_base_ref="u2" url_param="eff=114&amp;aff=515" />
				<target id="t561" name="Pontine central gray" abbreviation="PCG" url_base_ref="u2" url_param="eff=114&amp;aff=561" />
				<target id="t614" name="Lateral cervical nucleus" abbreviation="LCN" url_base_ref="u2" url_param="eff=114&amp;aff=614" />
				<target id="t554" name="Lateral tegmental nucleus" abbreviation="LTN" url_base_ref="u2" url_param="eff=114&amp;aff=554" />
				<target id="t507" name="Parabrachial nucleus lateral division dorsal lateral part" abbreviation="PBld" url_base_ref="u2" url_param="eff=114&amp;aff=507" />
				<target id="t512" name="Parabrachial nucleus lateral division ventral lateral part" abbreviation="PBlv" url_base_ref="u2" url_param="eff=114&amp;aff=512" />
				<target id="t501" name="Nucleus of the solitary tract medial part rostral zone" abbreviation="NTSm(r)" url_base_ref="u2" url_param="eff=114&amp;aff=501" />
				<target id="t502" name="Nucleus of the solitary tract medial part caudal zone" abbreviation="NTSm(c)" url_base_ref="u2" url_param="eff=114&amp;aff=502" />
				<target id="t358" name="Olfactory tubercle molecular layer" abbreviation="OT1" url_base_ref="u2" url_param="eff=114&amp;aff=358" />
				<target id="t359" name="Olfactory tubercle pyramidal layer" abbreviation="OT2" url_base_ref="u2" url_param="eff=114&amp;aff=359" />
				<target id="t360" name="Olfactory tubercle polymorph layer" abbreviation="OT3" url_base_ref="u2" url_param="eff=114&amp;aff=360" />
				<target id="t759" name="Infralimbic area" abbreviation="ILA" url_base_ref="u2" url_param="eff=114&amp;aff=759" />
				<target id="t500" name="Nucleus of the solitary tract medial part" abbreviation="NTSm" url_base_ref="u2" url_param="eff=114&amp;aff=500" />
				<target id="t299" name="Retrochiasmatic area" abbreviation="RCH" url_base_ref="u2" url_param="eff=114&amp;aff=299" />
				<target id="t233" name="Supraoptic nucleus" abbreviation="SO" url_base_ref="u2" url_param="eff=114&amp;aff=233" />
				<target id="t75" name="Nucleus reuniens" abbreviation="RE" url_base_ref="u2" url_param="eff=114&amp;aff=75" />
			</targets>
			<sources>
					<source id="s109" name="Bed nuclei of the stria terminalis oval nucleus" abbreviation="BSTov" url_base_ref="u2" url_param="eff=109&amp;aff=114" />
					<source id="s334" name="Subfornical organ" abbreviation="SFO" url_base_ref="u2" url_param="eff=334&amp;aff=114" />
					<source id="s786" name="Basomedial nucleus of the amygdala anterior part" abbreviation="BMAa" url_base_ref="u2" url_param="eff=786&amp;aff=114" />
					<source id="s272" name="Dorsomedial nucleus of the hypothalamus" abbreviation="DMH" url_base_ref="u2" url_param="eff=272&amp;aff=114" />
					<source id="s258" name="Central nucleus of amygdala lateral part" abbreviation="CEAl" url_base_ref="u2" url_param="eff=258&amp;aff=114" />
					<source id="s257" name="Central nucleus of amygdala medial part" abbreviation="CEAm" url_base_ref="u2" url_param="eff=257&amp;aff=114" />
					<source id="s259" name="Central nucleus of amygdala capsular part" abbreviation="CEAc" url_base_ref="u2" url_param="eff=259&amp;aff=114" />
					<source id="s670" name="Postpiriform transition area" abbreviation="TR" url_base_ref="u2" url_param="eff=670&amp;aff=114" />
					<source id="s286" name="Anteroventral preoptic nucleus" abbreviation="AVP" url_base_ref="u2" url_param="eff=286&amp;aff=114" />
					<source id="s285" name="Anterodorsal preoptic nucleus" abbreviation="ADP" url_base_ref="u2" url_param="eff=285&amp;aff=114" />
					<source id="s288" name="Parastrial nucleus" abbreviation="PS" url_base_ref="u2" url_param="eff=288&amp;aff=114" />
					<source id="s230" name="Median preoptic nucleus" abbreviation="MEPO" url_base_ref="u2" url_param="eff=230&amp;aff=114" />
					<source id="s231" name="Anteroventral periventricular nucleus" abbreviation="AVPV" url_base_ref="u2" url_param="eff=231&amp;aff=114" />
					<source id="s1694" name="Bed nuclei of the stria terminalis, anterior division, subcommisural zone" abbreviation="BSTsc" url_base_ref="u2" url_param="eff=1694&amp;aff=114" />
					<source id="s107" name="Bed nuclei of the stria terminalis anterolateral area" abbreviation="BSTal" url_base_ref="u2" url_param="eff=107&amp;aff=114" />
					<source id="s111" name="Bed nuclei of the stria terminalis rhomboid nucleus" abbreviation="BSTrh" url_base_ref="u2" url_param="eff=111&amp;aff=114" />
					<source id="s110" name="Bed nuclei of the stria terminalis juxtacapsular nucleus" abbreviation="BSTju" url_base_ref="u2" url_param="eff=110&amp;aff=114" />
					<source id="s112" name="Bed nuclei of the stria terminalis anterior division dorsomedial nucleus" abbreviation="BSTdm" url_base_ref="u2" url_param="eff=112&amp;aff=114" />
					<source id="s116" name="Bed nuclei of the stria terminalis anterior division magnocellular nucleus" abbreviation="BSTmg" url_base_ref="u2" url_param="eff=116&amp;aff=114" />
					<source id="s115" name="Bed nuclei of the stria terminalis anterior division ventral nucleus" abbreviation="BSTv" url_base_ref="u2" url_param="eff=115&amp;aff=114" />
					<source id="s120" name="Bed nuclei of the stria terminalis posterior division transverse nucleus" abbreviation="BSTtr" url_base_ref="u2" url_param="eff=120&amp;aff=114" />
			</sources>
			<molecules_in_region>
					<molecule_in_region id="m29" name= "androgen receptor" abbreviation="AR" url_base_ref="u3" url_param="aidi=114&amp;chem=29&amp;type=1&amp;what=0" />
			</molecules_in_region>
		</part>
		<part id="p116" name="Bed nuclei of the stria terminalis anterior division magnocellular nucleus" abbreviation="BSTmg" is_part_of_idrefs="p105" url_base_ref="u1" url_param="aidi=116">
			<targets>
				<target id="t131" name="Nucleus accumbens" abbreviation="ACB" url_base_ref="u2" url_param="eff=116&amp;aff=131" />
				<target id="t381" name="Lateral septal nucleus rostral (rostroventral) part" abbreviation="LSr" url_base_ref="u2" url_param="eff=116&amp;aff=381" />
				<target id="t228" name="Vascular organ of the lamina terminalis" abbreviation="OV" url_base_ref="u2" url_param="eff=116&amp;aff=228" />
				<target id="t320" name="Lateral preoptic area" abbreviation="LPO" url_base_ref="u2" url_param="eff=116&amp;aff=320" />
				<target id="t407" name="Substantia innominata" abbreviation="SI" url_base_ref="u2" url_param="eff=116&amp;aff=407" />
				<target id="t106" name="Bed nuclei of the stria terminalis anterior division anterodorsal area" abbreviation="BSTad" url_base_ref="u2" url_param="eff=116&amp;aff=106" />
				<target id="t108" name="Bed nuclei of the stria terminalis anterior division anteroventral area" abbreviation="BSTav" url_base_ref="u2" url_param="eff=116&amp;aff=108" />
				<target id="t280" name="Medial preoptic area" abbreviation="MPO" url_base_ref="u2" url_param="eff=116&amp;aff=280" />
				<target id="t286" name="Anteroventral preoptic nucleus" abbreviation="AVP" url_base_ref="u2" url_param="eff=116&amp;aff=286" />
				<target id="t288" name="Parastrial nucleus" abbreviation="PS" url_base_ref="u2" url_param="eff=116&amp;aff=288" />
				<target id="t230" name="Median preoptic nucleus" abbreviation="MEPO" url_base_ref="u2" url_param="eff=116&amp;aff=230" />
				<target id="t231" name="Anteroventral periventricular nucleus" abbreviation="AVPV" url_base_ref="u2" url_param="eff=116&amp;aff=231" />
				<target id="t386" name="Lateral septal nucleus rostral (rostroventral) part medial zone ventral region caudal domain" abbreviation="LSr.m.v.c" url_base_ref="u2" url_param="eff=116&amp;aff=386" />
				<target id="t1694" name="Bed nuclei of the stria terminalis, anterior division, subcommisural zone" abbreviation="BSTsc" url_base_ref="u2" url_param="eff=116&amp;aff=1694" />
				<target id="t114" name="Bed nuclei of the stria terminalis anterior division fusiform nucleus" abbreviation="BSTfu" url_base_ref="u2" url_param="eff=116&amp;aff=114" />
				<target id="t107" name="Bed nuclei of the stria terminalis anterolateral area" abbreviation="BSTal" url_base_ref="u2" url_param="eff=116&amp;aff=107" />
				<target id="t282" name="Medial preoptic nucleus lateral part" abbreviation="MPNl" url_base_ref="u2" url_param="eff=116&amp;aff=282" />
				<target id="t285" name="Anterodorsal preoptic nucleus" abbreviation="ADP" url_base_ref="u2" url_param="eff=116&amp;aff=285" />
				<target id="t112" name="Bed nuclei of the stria terminalis anterior division dorsomedial nucleus" abbreviation="BSTdm" url_base_ref="u2" url_param="eff=116&amp;aff=112" />
				<target id="t111" name="Bed nuclei of the stria terminalis rhomboid nucleus" abbreviation="BSTrh" url_base_ref="u2" url_param="eff=116&amp;aff=111" />
				<target id="t115" name="Bed nuclei of the stria terminalis anterior division ventral nucleus" abbreviation="BSTv" url_base_ref="u2" url_param="eff=116&amp;aff=115" />
				<target id="t232" name="Preoptic periventricular nucleus" abbreviation="PVpo" url_base_ref="u2" url_param="eff=116&amp;aff=232" />
				<target id="t287" name="Posterodorsal preoptic nucleus" abbreviation="PD" url_base_ref="u2" url_param="eff=116&amp;aff=287" />
				<target id="t283" name="Medial preoptic nucleus medial part" abbreviation="MPNm" url_base_ref="u2" url_param="eff=116&amp;aff=283" />
				<target id="t284" name="Medial preoptic nucleus central part" abbreviation="MPNc" url_base_ref="u2" url_param="eff=116&amp;aff=284" />
				<target id="t233" name="Supraoptic nucleus" abbreviation="SO" url_base_ref="u2" url_param="eff=116&amp;aff=233" />
				<target id="t119" name="Bed nuclei of the stria terminalis posterior division interfascicular  nucleus" abbreviation="BSTif" url_base_ref="u2" url_param="eff=116&amp;aff=119" />
				<target id="t120" name="Bed nuclei of the stria terminalis posterior division transverse nucleus" abbreviation="BSTtr" url_base_ref="u2" url_param="eff=116&amp;aff=120" />
				<target id="t289" name="Anterior hypothalamic area" abbreviation="AHA" url_base_ref="u2" url_param="eff=116&amp;aff=289" />
				<target id="t321" name="Lateral hypothalamic area" abbreviation="LHA" url_base_ref="u2" url_param="eff=116&amp;aff=321" />
				<target id="t251" name="Paraventricular nucleus of the hypothalamus, parvicellular division, anterior parvicellular part" abbreviation="PVHap" url_base_ref="u2" url_param="eff=116&amp;aff=251" />
				<target id="t253" name="Paraventricular nucleus of the hypothalamus, parvicellular division, periventricular part" abbreviation="PVHpv" url_base_ref="u2" url_param="eff=116&amp;aff=253" />
				<target id="t245" name="Paraventricular nucleus of the hypothalamus, magnocellular division, anterior magnocellular part" abbreviation="PVHam" url_base_ref="u2" url_param="eff=116&amp;aff=245" />
				<target id="t295" name="Suprachiasmatic nucleus" abbreviation="SCH" url_base_ref="u2" url_param="eff=116&amp;aff=295" />
				<target id="t334" name="Subfornical organ" abbreviation="SFO" url_base_ref="u2" url_param="eff=116&amp;aff=334" />
				<target id="t299" name="Retrochiasmatic area" abbreviation="RCH" url_base_ref="u2" url_param="eff=116&amp;aff=299" />
				<target id="t73" name="Paraventricular nucleus of the thalamus" abbreviation="PVT" url_base_ref="u2" url_param="eff=116&amp;aff=73" />
				<target id="t74" name="Parataenial nucleus" abbreviation="PT" url_base_ref="u2" url_param="eff=116&amp;aff=74" />
				<target id="t11103" name="Nucleus reuniens rostral division anterior part" abbreviation="REa" url_base_ref="u2" url_param="eff=116&amp;aff=11103" />
				<target id="t257" name="Central nucleus of amygdala medial part" abbreviation="CEAm" url_base_ref="u2" url_param="eff=116&amp;aff=257" />
				<target id="t259" name="Central nucleus of amygdala capsular part" abbreviation="CEAc" url_base_ref="u2" url_param="eff=116&amp;aff=259" />
				<target id="t255" name="Anterior amygdaloid area" abbreviation="AAA" url_base_ref="u2" url_param="eff=116&amp;aff=255" />
				<target id="t292" name="Anterior hypothalamic central part" abbreviation="AHNc" url_base_ref="u2" url_param="eff=116&amp;aff=292" />
				<target id="t298" name="Subparaventricular zone" abbreviation="SBPV" url_base_ref="u2" url_param="eff=116&amp;aff=298" />
				<target id="t81" name="Nucleus reuniens rostral division median part" abbreviation="RERm" url_base_ref="u2" url_param="eff=116&amp;aff=81" />
				<target id="t271" name="Anterior periventricular nucleus of the hypothalamus" abbreviation="PVa" url_base_ref="u2" url_param="eff=116&amp;aff=271" />
				<target id="t252" name="Paraventricular nucleus of the hypothalamus, parvicellular division, medial parvicellular part, dorsal zone" abbreviation="PVHmpd" url_base_ref="u2" url_param="eff=116&amp;aff=252" />
				<target id="t241" name="Paraventricular nucleus of the hypothalamus, descending division, dorsal parvicellular part" abbreviation="PVHdp" url_base_ref="u2" url_param="eff=116&amp;aff=241" />
				<target id="t249" name="Paraventricular nucleus of the hypothalamus, magnocellular division, posterior magnocellular part, lateral zone" abbreviation="PVHpml" url_base_ref="u2" url_param="eff=116&amp;aff=249" />
				<target id="t248" name="Paraventricular nucleus of the hypothalamus, magnocellular division, posterior magnocellular part, medial zone" abbreviation="PVHpmm" url_base_ref="u2" url_param="eff=116&amp;aff=248" />
				<target id="t80" name="Nucleus reuniens rostral division lateral part" abbreviation="RERl" url_base_ref="u2" url_param="eff=116&amp;aff=80" />
				<target id="t322" name="Tuberal nucleus" abbreviation="TU" url_base_ref="u2" url_param="eff=116&amp;aff=322" />
				<target id="t786" name="Basomedial nucleus of the amygdala anterior part" abbreviation="BMAa" url_base_ref="u2" url_param="eff=116&amp;aff=786" />
				<target id="t277" name="Arcuate nucleus of the hypothalamus" abbreviation="ARH" url_base_ref="u2" url_param="eff=116&amp;aff=277" />
				<target id="t276" name="Intermediate periventricular nucleus of the hypothalamus" abbreviation="PVI" url_base_ref="u2" url_param="eff=116&amp;aff=276" />
				<target id="t240" name="Paraventricular nucleus of the hypothalamus, descending division, medial parvicellular part, ventral zone" abbreviation="PVHmpv" url_base_ref="u2" url_param="eff=116&amp;aff=240" />
				<target id="t1698" name="Nucleus reuniens caudal division posterior part" abbreviation="RECp" url_base_ref="u2" url_param="eff=116&amp;aff=1698" />
				<target id="t242" name="Paraventricular nucleus of the hypothalamus, descending division, lateral parvicellular part" abbreviation="PVHlp" url_base_ref="u2" url_param="eff=116&amp;aff=242" />
				<target id="t243" name="Paraventricular nucleus of the hypothalamus, descending division, forniceal part" abbreviation="PVHf" url_base_ref="u2" url_param="eff=116&amp;aff=243" />
				<target id="t273" name="Dorsomedial nucleus of the hypothalamus anterior part" abbreviation="DMHa" url_base_ref="u2" url_param="eff=116&amp;aff=273" />
				<target id="t347" name="Zona incerta" abbreviation="ZI" url_base_ref="u2" url_param="eff=116&amp;aff=347" />
				<target id="t85" name="Nucleus reuniens caudal division median part" abbreviation="RECm" url_base_ref="u2" url_param="eff=116&amp;aff=85" />
				<target id="t305" name="Ventromedial nucleus of the hypothalamus ventrolateral part" abbreviation="VMHvl" url_base_ref="u2" url_param="eff=116&amp;aff=305" />
				<target id="t318" name="Posterior hypothalamic nucleus" abbreviation="PH" url_base_ref="u2" url_param="eff=116&amp;aff=318" />
				<target id="t274" name="Dorsomedial nucleus of the hypothalamus posterior part" abbreviation="DMHp" url_base_ref="u2" url_param="eff=116&amp;aff=274" />
				<target id="t66" name="Mediodorsal nucleus of the thalamus medial part" abbreviation="MDm" url_base_ref="u2" url_param="eff=116&amp;aff=66" />
				<target id="t275" name="Dorsomedial nucleus of the hypothalamus ventral part" abbreviation="DMHv" url_base_ref="u2" url_param="eff=116&amp;aff=275" />
				<target id="t784" name="Basolateral nucleus of the amygdala posterior part" abbreviation="BLAp" url_base_ref="u2" url_param="eff=116&amp;aff=784" />
				<target id="t88" name="Central medial nucleus of the thalamus" abbreviation="CM" url_base_ref="u2" url_param="eff=116&amp;aff=88" />
				<target id="t69" name="Intermediodorsal nucleus of the thalamus" abbreviation="IMD" url_base_ref="u2" url_param="eff=116&amp;aff=69" />
				<target id="t339" name="Lateral habenula" abbreviation="LH" url_base_ref="u2" url_param="eff=116&amp;aff=339" />
				<target id="t278" name="Posterior periventricular nucleus of the hypothalamus" abbreviation="PVp" url_base_ref="u2" url_param="eff=116&amp;aff=278" />
				<target id="t306" name="Ventral premammillary nucleus" abbreviation="PMv" url_base_ref="u2" url_param="eff=116&amp;aff=306" />
				<target id="t314" name="Dorsal premammillary nucleus" abbreviation="PMd" url_base_ref="u2" url_param="eff=116&amp;aff=314" />
				<target id="t310" name="Tuberomammillary nucleus ventral part" abbreviation="TMv" url_base_ref="u2" url_param="eff=116&amp;aff=310" />
				<target id="t91" name="Parafascicular nucleus" abbreviation="PF" url_base_ref="u2" url_param="eff=116&amp;aff=91" />
				<target id="t542" name="Periaqueductal gray rostromedial division" abbreviation="PAGrm" url_base_ref="u2" url_param="eff=116&amp;aff=542" />
				<target id="t544" name="Periaqueductal gray medial division" abbreviation="PAGm" url_base_ref="u2" url_param="eff=116&amp;aff=544" />
				<target id="t540" name="Precommissural nucleus" abbreviation="PRC" url_base_ref="u2" url_param="eff=116&amp;aff=540" />
				<target id="t312" name="Supramammillary nucleus lateral part" abbreviation="SUMl" url_base_ref="u2" url_param="eff=116&amp;aff=312" />
				<target id="t313" name="Supramammillary nucleus medial part" abbreviation="SUMm" url_base_ref="u2" url_param="eff=116&amp;aff=313" />
				<target id="t541" name="Commissural nucleus" abbreviation="COM" url_base_ref="u2" url_param="eff=116&amp;aff=541" />
				<target id="t535" name="Ventral tegmental area" abbreviation="VTA" url_base_ref="u2" url_param="eff=116&amp;aff=535" />
				<target id="t546" name="Periaqueductal gray ventrolateral division" abbreviation="PAGvl" url_base_ref="u2" url_param="eff=116&amp;aff=546" />
				<target id="t425" name="Superior colliculus intermediate deep gray layer" abbreviation="SCdg" url_base_ref="u2" url_param="eff=116&amp;aff=425" />
				<target id="t589" name="Mesencephalic reticular nucleus" abbreviation="MRN" url_base_ref="u2" url_param="eff=116&amp;aff=589" />
				<target id="t563" name="Interfascicular nucleus raphe" abbreviation="IF" url_base_ref="u2" url_param="eff=116&amp;aff=563" />
				<target id="t545" name="Periaqueductal gray dorsal division" abbreviation="PAGd" url_base_ref="u2" url_param="eff=116&amp;aff=545" />
				<target id="t590" name="Retrorubral area" abbreviation="RR" url_base_ref="u2" url_param="eff=116&amp;aff=590" />
				<target id="t534" name="Substantia nigra reticular part" abbreviation="SNr" url_base_ref="u2" url_param="eff=116&amp;aff=534" />
				<target id="t565" name="Central linear nucleus raphe" abbreviation="CLI" url_base_ref="u2" url_param="eff=116&amp;aff=565" />
				<target id="t880" name="Edinger-Westphal nucleus" abbreviation="EW" url_base_ref="u2" url_param="eff=116&amp;aff=880" />
				<target id="t569" name="Dorsal nucleus raphe" abbreviation="DR" url_base_ref="u2" url_param="eff=116&amp;aff=569" />
				<target id="t567" name="Superior central nucleus raphe medial part" abbreviation="CSm" url_base_ref="u2" url_param="eff=116&amp;aff=567" />
				<target id="t555" name="Laterodorsal tegmental nucleus" abbreviation="LDT" url_base_ref="u2" url_param="eff=116&amp;aff=555" />
				<target id="t591" name="Pedunculopontine nucleus" abbreviation="PPN" url_base_ref="u2" url_param="eff=116&amp;aff=591" />
				<target id="t506" name="Parabrachial nucleus lateral division central lateral part" abbreviation="PBlc" url_base_ref="u2" url_param="eff=116&amp;aff=506" />
				<target id="t595" name="Pontine reticular nucleus rostral part" abbreviation="PRNr" url_base_ref="u2" url_param="eff=116&amp;aff=595" />
				<target id="t561" name="Pontine central gray" abbreviation="PCG" url_base_ref="u2" url_param="eff=116&amp;aff=561" />
				<target id="t515" name="Parabrachial nucleus medial division medial medial part" abbreviation="PBmm" url_base_ref="u2" url_param="eff=116&amp;aff=515" />
				<target id="t559" name="Barrington nucleus" abbreviation="B" url_base_ref="u2" url_param="eff=116&amp;aff=559" />
				<target id="t594" name="Pontine reticular nucleus caudal part" abbreviation="PRNc" url_base_ref="u2" url_param="eff=116&amp;aff=594" />
				<target id="t574" name="Nucleus raphe magnus" abbreviation="RM" url_base_ref="u2" url_param="eff=116&amp;aff=574" />
				<target id="t557" name="Locus coeruleus" abbreviation="LC" url_base_ref="u2" url_param="eff=116&amp;aff=557" />
				<target id="t575" name="Nucleus raphe pallidus" abbreviation="RPA" url_base_ref="u2" url_param="eff=116&amp;aff=575" />
				<target id="t576" name="Nucleus raphe obscurus" abbreviation="RO" url_base_ref="u2" url_param="eff=116&amp;aff=576" />
				<target id="t596" name="Gigantocellular reticular nucleus" abbreviation="GRN" url_base_ref="u2" url_param="eff=116&amp;aff=596" />
			</targets>
			<sources>
					<source id="s788" name="Posterior nucleus of the amygdala" abbreviation="PA" url_base_ref="u2" url_param="eff=788&amp;aff=116" />
					<source id="s679" name="Cortical nucleus of the amygdala posterior part lateral zone" abbreviation="COApl" url_base_ref="u2" url_param="eff=679&amp;aff=116" />
					<source id="s721" name="Subiculum ventral part" abbreviation="SUBv" url_base_ref="u2" url_param="eff=721&amp;aff=116" />
					<source id="s305" name="Ventromedial nucleus of the hypothalamus ventrolateral part" abbreviation="VMHvl" url_base_ref="u2" url_param="eff=305&amp;aff=116" />
					<source id="s303" name="Ventromedial nucleus of the hypothalamus dorsomedial part" abbreviation="VMHdm" url_base_ref="u2" url_param="eff=303&amp;aff=116" />
					<source id="s304" name="Ventromedial nucleus of the hypothalamus central part" abbreviation="VMHc" url_base_ref="u2" url_param="eff=304&amp;aff=116" />
					<source id="s302" name="Ventromedial nucleus of the hypothalamus anterior part" abbreviation="VMHa" url_base_ref="u2" url_param="eff=302&amp;aff=116" />
					<source id="s322" name="Tuberal nucleus" abbreviation="TU" url_base_ref="u2" url_param="eff=322&amp;aff=116" />
					<source id="s261" name="Medial nucleus of the amygdala anterodorsal part" abbreviation="MEAad" url_base_ref="u2" url_param="eff=261&amp;aff=116" />
					<source id="s267" name="Medial nucleus of the amygdala posteroventral part" abbreviation="MEApv" url_base_ref="u2" url_param="eff=267&amp;aff=116" />
					<source id="s263" name="Medial nucleus of the amygdala posterodorsal part" abbreviation="MEApd" url_base_ref="u2" url_param="eff=263&amp;aff=116" />
					<source id="s787" name="Basomedial nucleus of the amygdala posterior part" abbreviation="BMAp" url_base_ref="u2" url_param="eff=787&amp;aff=116" />
					<source id="s786" name="Basomedial nucleus of the amygdala anterior part" abbreviation="BMAa" url_base_ref="u2" url_param="eff=786&amp;aff=116" />
					<source id="s257" name="Central nucleus of amygdala medial part" abbreviation="CEAm" url_base_ref="u2" url_param="eff=257&amp;aff=116" />
					<source id="s259" name="Central nucleus of amygdala capsular part" abbreviation="CEAc" url_base_ref="u2" url_param="eff=259&amp;aff=116" />
					<source id="s784" name="Basolateral nucleus of the amygdala posterior part" abbreviation="BLAp" url_base_ref="u2" url_param="eff=784&amp;aff=116" />
					<source id="s759" name="Infralimbic area" abbreviation="ILA" url_base_ref="u2" url_param="eff=759&amp;aff=116" />
					<source id="s780" name="Endopiriform nucleus ventral part" abbreviation="EPv" url_base_ref="u2" url_param="eff=780&amp;aff=116" />
					<source id="s286" name="Anteroventral preoptic nucleus" abbreviation="AVP" url_base_ref="u2" url_param="eff=286&amp;aff=116" />
					<source id="s285" name="Anterodorsal preoptic nucleus" abbreviation="ADP" url_base_ref="u2" url_param="eff=285&amp;aff=116" />
					<source id="s288" name="Parastrial nucleus" abbreviation="PS" url_base_ref="u2" url_param="eff=288&amp;aff=116" />
					<source id="s230" name="Median preoptic nucleus" abbreviation="MEPO" url_base_ref="u2" url_param="eff=230&amp;aff=116" />
					<source id="s1694" name="Bed nuclei of the stria terminalis, anterior division, subcommisural zone" abbreviation="BSTsc" url_base_ref="u2" url_param="eff=1694&amp;aff=116" />
					<source id="s107" name="Bed nuclei of the stria terminalis anterolateral area" abbreviation="BSTal" url_base_ref="u2" url_param="eff=107&amp;aff=116" />
					<source id="s119" name="Bed nuclei of the stria terminalis posterior division interfascicular  nucleus" abbreviation="BSTif" url_base_ref="u2" url_param="eff=119&amp;aff=116" />
					<source id="s111" name="Bed nuclei of the stria terminalis rhomboid nucleus" abbreviation="BSTrh" url_base_ref="u2" url_param="eff=111&amp;aff=116" />
					<source id="s118" name="Bed nuclei of the stria terminalis posterior division principal nucleus" abbreviation="BSTpr" url_base_ref="u2" url_param="eff=118&amp;aff=116" />
					<source id="s112" name="Bed nuclei of the stria terminalis anterior division dorsomedial nucleus" abbreviation="BSTdm" url_base_ref="u2" url_param="eff=112&amp;aff=116" />
					<source id="s115" name="Bed nuclei of the stria terminalis anterior division ventral nucleus" abbreviation="BSTv" url_base_ref="u2" url_param="eff=115&amp;aff=116" />
					<source id="s120" name="Bed nuclei of the stria terminalis posterior division transverse nucleus" abbreviation="BSTtr" url_base_ref="u2" url_param="eff=120&amp;aff=116" />
			</sources>
			<molecules_in_region>
					<molecule_in_region id="m29" name= "androgen receptor" abbreviation="AR" url_base_ref="u3" url_param="aidi=116&amp;chem=29&amp;type=1&amp;what=0" />
			</molecules_in_region>
		</part>
		<part id="p115" name="Bed nuclei of the stria terminalis anterior division ventral nucleus" abbreviation="BSTv" is_part_of_idrefs="p105" url_base_ref="u1" url_param="aidi=115">
			<targets>
				<target id="t272" name="Dorsomedial nucleus of the hypothalamus" abbreviation="DMH" url_base_ref="u2" url_param="eff=115&amp;aff=272" />
				<target id="t767" name="Prelimbic area" abbreviation="PL" url_base_ref="u2" url_param="eff=115&amp;aff=767" />
				<target id="t131" name="Nucleus accumbens" abbreviation="ACB" url_base_ref="u2" url_param="eff=115&amp;aff=131" />
				<target id="t390" name="Lateral septal nucleus rostral (rostroventral) part ventrolateral zone dorsal region lateral domain" abbreviation="LSr.vl.d.l" url_base_ref="u2" url_param="eff=115&amp;aff=390" />
				<target id="t360" name="Olfactory tubercle polymorph layer" abbreviation="OT3" url_base_ref="u2" url_param="eff=115&amp;aff=360" />
				<target id="t381" name="Lateral septal nucleus rostral (rostroventral) part" abbreviation="LSr" url_base_ref="u2" url_param="eff=115&amp;aff=381" />
				<target id="t407" name="Substantia innominata" abbreviation="SI" url_base_ref="u2" url_param="eff=115&amp;aff=407" />
				<target id="t106" name="Bed nuclei of the stria terminalis anterior division anterodorsal area" abbreviation="BSTad" url_base_ref="u2" url_param="eff=115&amp;aff=106" />
				<target id="t108" name="Bed nuclei of the stria terminalis anterior division anteroventral area" abbreviation="BSTav" url_base_ref="u2" url_param="eff=115&amp;aff=108" />
				<target id="t280" name="Medial preoptic area" abbreviation="MPO" url_base_ref="u2" url_param="eff=115&amp;aff=280" />
				<target id="t385" name="Lateral septal nucleus rostral (rostroventral) part medial zone ventral region rostral domain" abbreviation="LSr.m.v.r" url_base_ref="u2" url_param="eff=115&amp;aff=385" />
				<target id="t397" name="Lateral septal nucleus rostral (rostroventral) part dorsolateral zone lateral region dorsal domain" abbreviation="LSr.dl.l.d" url_base_ref="u2" url_param="eff=115&amp;aff=397" />
				<target id="t230" name="Median preoptic nucleus" abbreviation="MEPO" url_base_ref="u2" url_param="eff=115&amp;aff=230" />
				<target id="t286" name="Anteroventral preoptic nucleus" abbreviation="AVP" url_base_ref="u2" url_param="eff=115&amp;aff=286" />
				<target id="t383" name="Lateral septal nucleus rostral (rostroventral) part medial zone dorsal region" abbreviation="LSr.m.d" url_base_ref="u2" url_param="eff=115&amp;aff=383" />
				<target id="t1704" name="Bed nuclei of the stria terminalis anterior division anterodorsal area central core" abbreviation="BSTcc" url_base_ref="u2" url_param="eff=115&amp;aff=1704" />
				<target id="t114" name="Bed nuclei of the stria terminalis anterior division fusiform nucleus" abbreviation="BSTfu" url_base_ref="u2" url_param="eff=115&amp;aff=114" />
				<target id="t107" name="Bed nuclei of the stria terminalis anterolateral area" abbreviation="BSTal" url_base_ref="u2" url_param="eff=115&amp;aff=107" />
				<target id="t288" name="Parastrial nucleus" abbreviation="PS" url_base_ref="u2" url_param="eff=115&amp;aff=288" />
				<target id="t375" name="Lateral septal nucleus caudal (caudodorsal) part ventral zone medial region dorsal domain" abbreviation="LSc.v.m.d" url_base_ref="u2" url_param="eff=115&amp;aff=375" />
				<target id="t399" name="Lateral septal nucleus ventral part" abbreviation="LSv" url_base_ref="u2" url_param="eff=115&amp;aff=399" />
				<target id="t386" name="Lateral septal nucleus rostral (rostroventral) part medial zone ventral region caudal domain" abbreviation="LSr.m.v.c" url_base_ref="u2" url_param="eff=115&amp;aff=386" />
				<target id="t1694" name="Bed nuclei of the stria terminalis, anterior division, subcommisural zone" abbreviation="BSTsc" url_base_ref="u2" url_param="eff=115&amp;aff=1694" />
				<target id="t320" name="Lateral preoptic area" abbreviation="LPO" url_base_ref="u2" url_param="eff=115&amp;aff=320" />
				<target id="t112" name="Bed nuclei of the stria terminalis anterior division dorsomedial nucleus" abbreviation="BSTdm" url_base_ref="u2" url_param="eff=115&amp;aff=112" />
				<target id="t111" name="Bed nuclei of the stria terminalis rhomboid nucleus" abbreviation="BSTrh" url_base_ref="u2" url_param="eff=115&amp;aff=111" />
				<target id="t116" name="Bed nuclei of the stria terminalis anterior division magnocellular nucleus" abbreviation="BSTmg" url_base_ref="u2" url_param="eff=115&amp;aff=116" />
				<target id="t232" name="Preoptic periventricular nucleus" abbreviation="PVpo" url_base_ref="u2" url_param="eff=115&amp;aff=232" />
				<target id="t233" name="Supraoptic nucleus" abbreviation="SO" url_base_ref="u2" url_param="eff=115&amp;aff=233" />
				<target id="t119" name="Bed nuclei of the stria terminalis posterior division interfascicular  nucleus" abbreviation="BSTif" url_base_ref="u2" url_param="eff=115&amp;aff=119" />
				<target id="t120" name="Bed nuclei of the stria terminalis posterior division transverse nucleus" abbreviation="BSTtr" url_base_ref="u2" url_param="eff=115&amp;aff=120" />
				<target id="t289" name="Anterior hypothalamic area" abbreviation="AHA" url_base_ref="u2" url_param="eff=115&amp;aff=289" />
				<target id="t251" name="Paraventricular nucleus of the hypothalamus, parvicellular division, anterior parvicellular part" abbreviation="PVHap" url_base_ref="u2" url_param="eff=115&amp;aff=251" />
				<target id="t253" name="Paraventricular nucleus of the hypothalamus, parvicellular division, periventricular part" abbreviation="PVHpv" url_base_ref="u2" url_param="eff=115&amp;aff=253" />
				<target id="t245" name="Paraventricular nucleus of the hypothalamus, magnocellular division, anterior magnocellular part" abbreviation="PVHam" url_base_ref="u2" url_param="eff=115&amp;aff=245" />
				<target id="t334" name="Subfornical organ" abbreviation="SFO" url_base_ref="u2" url_param="eff=115&amp;aff=334" />
				<target id="t321" name="Lateral hypothalamic area" abbreviation="LHA" url_base_ref="u2" url_param="eff=115&amp;aff=321" />
				<target id="t299" name="Retrochiasmatic area" abbreviation="RCH" url_base_ref="u2" url_param="eff=115&amp;aff=299" />
				<target id="t73" name="Paraventricular nucleus of the thalamus" abbreviation="PVT" url_base_ref="u2" url_param="eff=115&amp;aff=73" />
				<target id="t74" name="Parataenial nucleus" abbreviation="PT" url_base_ref="u2" url_param="eff=115&amp;aff=74" />
				<target id="t11103" name="Nucleus reuniens rostral division anterior part" abbreviation="REa" url_base_ref="u2" url_param="eff=115&amp;aff=11103" />
				<target id="t259" name="Central nucleus of amygdala capsular part" abbreviation="CEAc" url_base_ref="u2" url_param="eff=115&amp;aff=259" />
				<target id="t257" name="Central nucleus of amygdala medial part" abbreviation="CEAm" url_base_ref="u2" url_param="eff=115&amp;aff=257" />
				<target id="t252" name="Paraventricular nucleus of the hypothalamus, parvicellular division, medial parvicellular part, dorsal zone" abbreviation="PVHmpd" url_base_ref="u2" url_param="eff=115&amp;aff=252" />
				<target id="t241" name="Paraventricular nucleus of the hypothalamus, descending division, dorsal parvicellular part" abbreviation="PVHdp" url_base_ref="u2" url_param="eff=115&amp;aff=241" />
				<target id="t248" name="Paraventricular nucleus of the hypothalamus, magnocellular division, posterior magnocellular part, medial zone" abbreviation="PVHpmm" url_base_ref="u2" url_param="eff=115&amp;aff=248" />
				<target id="t81" name="Nucleus reuniens rostral division median part" abbreviation="RERm" url_base_ref="u2" url_param="eff=115&amp;aff=81" />
				<target id="t292" name="Anterior hypothalamic central part" abbreviation="AHNc" url_base_ref="u2" url_param="eff=115&amp;aff=292" />
				<target id="t322" name="Tuberal nucleus" abbreviation="TU" url_base_ref="u2" url_param="eff=115&amp;aff=322" />
				<target id="t80" name="Nucleus reuniens rostral division lateral part" abbreviation="RERl" url_base_ref="u2" url_param="eff=115&amp;aff=80" />
				<target id="t261" name="Medial nucleus of the amygdala anterodorsal part" abbreviation="MEAad" url_base_ref="u2" url_param="eff=115&amp;aff=261" />
				<target id="t276" name="Intermediate periventricular nucleus of the hypothalamus" abbreviation="PVI" url_base_ref="u2" url_param="eff=115&amp;aff=276" />
				<target id="t298" name="Subparaventricular zone" abbreviation="SBPV" url_base_ref="u2" url_param="eff=115&amp;aff=298" />
				<target id="t240" name="Paraventricular nucleus of the hypothalamus, descending division, medial parvicellular part, ventral zone" abbreviation="PVHmpv" url_base_ref="u2" url_param="eff=115&amp;aff=240" />
				<target id="t249" name="Paraventricular nucleus of the hypothalamus, magnocellular division, posterior magnocellular part, lateral zone" abbreviation="PVHpml" url_base_ref="u2" url_param="eff=115&amp;aff=249" />
				<target id="t1698" name="Nucleus reuniens caudal division posterior part" abbreviation="RECp" url_base_ref="u2" url_param="eff=115&amp;aff=1698" />
				<target id="t66" name="Mediodorsal nucleus of the thalamus medial part" abbreviation="MDm" url_base_ref="u2" url_param="eff=115&amp;aff=66" />
				<target id="t58" name="Anteromedial nucleus of thalamus dorsal part" abbreviation="AMd" url_base_ref="u2" url_param="eff=115&amp;aff=58" />
				<target id="t87" name="Rhomboid nucleus" abbreviation="RH" url_base_ref="u2" url_param="eff=115&amp;aff=87" />
				<target id="t277" name="Arcuate nucleus of the hypothalamus" abbreviation="ARH" url_base_ref="u2" url_param="eff=115&amp;aff=277" />
				<target id="t242" name="Paraventricular nucleus of the hypothalamus, descending division, lateral parvicellular part" abbreviation="PVHlp" url_base_ref="u2" url_param="eff=115&amp;aff=242" />
				<target id="t243" name="Paraventricular nucleus of the hypothalamus, descending division, forniceal part" abbreviation="PVHf" url_base_ref="u2" url_param="eff=115&amp;aff=243" />
				<target id="t273" name="Dorsomedial nucleus of the hypothalamus anterior part" abbreviation="DMHa" url_base_ref="u2" url_param="eff=115&amp;aff=273" />
				<target id="t347" name="Zona incerta" abbreviation="ZI" url_base_ref="u2" url_param="eff=115&amp;aff=347" />
				<target id="t69" name="Intermediodorsal nucleus of the thalamus" abbreviation="IMD" url_base_ref="u2" url_param="eff=115&amp;aff=69" />
				<target id="t318" name="Posterior hypothalamic nucleus" abbreviation="PH" url_base_ref="u2" url_param="eff=115&amp;aff=318" />
				<target id="t274" name="Dorsomedial nucleus of the hypothalamus posterior part" abbreviation="DMHp" url_base_ref="u2" url_param="eff=115&amp;aff=274" />
				<target id="t258" name="Central nucleus of amygdala lateral part" abbreviation="CEAl" url_base_ref="u2" url_param="eff=115&amp;aff=258" />
				<target id="t783" name="Basolateral nucleus of the amygdala anterior part" abbreviation="BLAa" url_base_ref="u2" url_param="eff=115&amp;aff=783" />
				<target id="t275" name="Dorsomedial nucleus of the hypothalamus ventral part" abbreviation="DMHv" url_base_ref="u2" url_param="eff=115&amp;aff=275" />
				<target id="t787" name="Basomedial nucleus of the amygdala posterior part" abbreviation="BMAp" url_base_ref="u2" url_param="eff=115&amp;aff=787" />
				<target id="t784" name="Basolateral nucleus of the amygdala posterior part" abbreviation="BLAp" url_base_ref="u2" url_param="eff=115&amp;aff=784" />
				<target id="t88" name="Central medial nucleus of the thalamus" abbreviation="CM" url_base_ref="u2" url_param="eff=115&amp;aff=88" />
				<target id="t306" name="Ventral premammillary nucleus" abbreviation="PMv" url_base_ref="u2" url_param="eff=115&amp;aff=306" />
				<target id="t339" name="Lateral habenula" abbreviation="LH" url_base_ref="u2" url_param="eff=115&amp;aff=339" />
				<target id="t310" name="Tuberomammillary nucleus ventral part" abbreviation="TMv" url_base_ref="u2" url_param="eff=115&amp;aff=310" />
				<target id="t542" name="Periaqueductal gray rostromedial division" abbreviation="PAGrm" url_base_ref="u2" url_param="eff=115&amp;aff=542" />
				<target id="t544" name="Periaqueductal gray medial division" abbreviation="PAGm" url_base_ref="u2" url_param="eff=115&amp;aff=544" />
				<target id="t540" name="Precommissural nucleus" abbreviation="PRC" url_base_ref="u2" url_param="eff=115&amp;aff=540" />
				<target id="t312" name="Supramammillary nucleus lateral part" abbreviation="SUMl" url_base_ref="u2" url_param="eff=115&amp;aff=312" />
				<target id="t313" name="Supramammillary nucleus medial part" abbreviation="SUMm" url_base_ref="u2" url_param="eff=115&amp;aff=313" />
				<target id="t541" name="Commissural nucleus" abbreviation="COM" url_base_ref="u2" url_param="eff=115&amp;aff=541" />
				<target id="t535" name="Ventral tegmental area" abbreviation="VTA" url_base_ref="u2" url_param="eff=115&amp;aff=535" />
				<target id="t546" name="Periaqueductal gray ventrolateral division" abbreviation="PAGvl" url_base_ref="u2" url_param="eff=115&amp;aff=546" />
				<target id="t589" name="Mesencephalic reticular nucleus" abbreviation="MRN" url_base_ref="u2" url_param="eff=115&amp;aff=589" />
				<target id="t563" name="Interfascicular nucleus raphe" abbreviation="IF" url_base_ref="u2" url_param="eff=115&amp;aff=563" />
				<target id="t545" name="Periaqueductal gray dorsal division" abbreviation="PAGd" url_base_ref="u2" url_param="eff=115&amp;aff=545" />
				<target id="t569" name="Dorsal nucleus raphe" abbreviation="DR" url_base_ref="u2" url_param="eff=115&amp;aff=569" />
				<target id="t590" name="Retrorubral area" abbreviation="RR" url_base_ref="u2" url_param="eff=115&amp;aff=590" />
				<target id="t555" name="Laterodorsal tegmental nucleus" abbreviation="LDT" url_base_ref="u2" url_param="eff=115&amp;aff=555" />
				<target id="t506" name="Parabrachial nucleus lateral division central lateral part" abbreviation="PBlc" url_base_ref="u2" url_param="eff=115&amp;aff=506" />
				<target id="t591" name="Pedunculopontine nucleus" abbreviation="PPN" url_base_ref="u2" url_param="eff=115&amp;aff=591" />
				<target id="t595" name="Pontine reticular nucleus rostral part" abbreviation="PRNr" url_base_ref="u2" url_param="eff=115&amp;aff=595" />
				<target id="t559" name="Barrington nucleus" abbreviation="B" url_base_ref="u2" url_param="eff=115&amp;aff=559" />
				<target id="t594" name="Pontine reticular nucleus caudal part" abbreviation="PRNc" url_base_ref="u2" url_param="eff=115&amp;aff=594" />
				<target id="t561" name="Pontine central gray" abbreviation="PCG" url_base_ref="u2" url_param="eff=115&amp;aff=561" />
				<target id="t572" name="Nucleus incertus diffuse part" abbreviation="NId" url_base_ref="u2" url_param="eff=115&amp;aff=572" />
				<target id="t557" name="Locus coeruleus" abbreviation="LC" url_base_ref="u2" url_param="eff=115&amp;aff=557" />
				<target id="t314" name="Dorsal premammillary nucleus" abbreviation="PMd" url_base_ref="u2" url_param="eff=115&amp;aff=314" />
			</targets>
			<sources>
					<source id="s114" name="Bed nuclei of the stria terminalis anterior division fusiform nucleus" abbreviation="BSTfu" url_base_ref="u2" url_param="eff=114&amp;aff=115" />
					<source id="s679" name="Cortical nucleus of the amygdala posterior part lateral zone" abbreviation="COApl" url_base_ref="u2" url_param="eff=679&amp;aff=115" />
					<source id="s721" name="Subiculum ventral part" abbreviation="SUBv" url_base_ref="u2" url_param="eff=721&amp;aff=115" />
					<source id="s306" name="Ventral premammillary nucleus" abbreviation="PMv" url_base_ref="u2" url_param="eff=306&amp;aff=115" />
					<source id="s261" name="Medial nucleus of the amygdala anterodorsal part" abbreviation="MEAad" url_base_ref="u2" url_param="eff=261&amp;aff=115" />
					<source id="s267" name="Medial nucleus of the amygdala posteroventral part" abbreviation="MEApv" url_base_ref="u2" url_param="eff=267&amp;aff=115" />
					<source id="s787" name="Basomedial nucleus of the amygdala posterior part" abbreviation="BMAp" url_base_ref="u2" url_param="eff=787&amp;aff=115" />
					<source id="s786" name="Basomedial nucleus of the amygdala anterior part" abbreviation="BMAa" url_base_ref="u2" url_param="eff=786&amp;aff=115" />
					<source id="s272" name="Dorsomedial nucleus of the hypothalamus" abbreviation="DMH" url_base_ref="u2" url_param="eff=272&amp;aff=115" />
					<source id="s258" name="Central nucleus of amygdala lateral part" abbreviation="CEAl" url_base_ref="u2" url_param="eff=258&amp;aff=115" />
					<source id="s259" name="Central nucleus of amygdala capsular part" abbreviation="CEAc" url_base_ref="u2" url_param="eff=259&amp;aff=115" />
					<source id="s759" name="Infralimbic area" abbreviation="ILA" url_base_ref="u2" url_param="eff=759&amp;aff=115" />
					<source id="s286" name="Anteroventral preoptic nucleus" abbreviation="AVP" url_base_ref="u2" url_param="eff=286&amp;aff=115" />
					<source id="s285" name="Anterodorsal preoptic nucleus" abbreviation="ADP" url_base_ref="u2" url_param="eff=285&amp;aff=115" />
					<source id="s288" name="Parastrial nucleus" abbreviation="PS" url_base_ref="u2" url_param="eff=288&amp;aff=115" />
					<source id="s230" name="Median preoptic nucleus" abbreviation="MEPO" url_base_ref="u2" url_param="eff=230&amp;aff=115" />
					<source id="s231" name="Anteroventral periventricular nucleus" abbreviation="AVPV" url_base_ref="u2" url_param="eff=231&amp;aff=115" />
					<source id="s1694" name="Bed nuclei of the stria terminalis, anterior division, subcommisural zone" abbreviation="BSTsc" url_base_ref="u2" url_param="eff=1694&amp;aff=115" />
					<source id="s107" name="Bed nuclei of the stria terminalis anterolateral area" abbreviation="BSTal" url_base_ref="u2" url_param="eff=107&amp;aff=115" />
					<source id="s119" name="Bed nuclei of the stria terminalis posterior division interfascicular  nucleus" abbreviation="BSTif" url_base_ref="u2" url_param="eff=119&amp;aff=115" />
					<source id="s111" name="Bed nuclei of the stria terminalis rhomboid nucleus" abbreviation="BSTrh" url_base_ref="u2" url_param="eff=111&amp;aff=115" />
					<source id="s118" name="Bed nuclei of the stria terminalis posterior division principal nucleus" abbreviation="BSTpr" url_base_ref="u2" url_param="eff=118&amp;aff=115" />
					<source id="s112" name="Bed nuclei of the stria terminalis anterior division dorsomedial nucleus" abbreviation="BSTdm" url_base_ref="u2" url_param="eff=112&amp;aff=115" />
					<source id="s116" name="Bed nuclei of the stria terminalis anterior division magnocellular nucleus" abbreviation="BSTmg" url_base_ref="u2" url_param="eff=116&amp;aff=115" />
					<source id="s120" name="Bed nuclei of the stria terminalis posterior division transverse nucleus" abbreviation="BSTtr" url_base_ref="u2" url_param="eff=120&amp;aff=115" />
					<source id="s540" name="Precommissural nucleus" abbreviation="PRC" url_base_ref="u2" url_param="eff=540&amp;aff=115" />
			</sources>
			<molecules_in_region>
					<molecule_in_region id="m29" name= "androgen receptor" abbreviation="AR" url_base_ref="u3" url_param="aidi=115&amp;chem=29&amp;type=1&amp;what=0" />
			</molecules_in_region>
		</part>
		<part id="p107" name="Bed nuclei of the stria terminalis anterolateral area" abbreviation="BSTal" is_part_of_idrefs="p105" url_base_ref="u1" url_param="aidi=107">
			<targets>
				<target id="t131" name="Nucleus accumbens" abbreviation="ACB" url_base_ref="u2" url_param="eff=107&amp;aff=131" />
				<target id="t360" name="Olfactory tubercle polymorph layer" abbreviation="OT3" url_base_ref="u2" url_param="eff=107&amp;aff=360" />
				<target id="t407" name="Substantia innominata" abbreviation="SI" url_base_ref="u2" url_param="eff=107&amp;aff=407" />
				<target id="t355" name="Fundus of the striatum" abbreviation="FS" url_base_ref="u2" url_param="eff=107&amp;aff=355" />
				<target id="t106" name="Bed nuclei of the stria terminalis anterior division anterodorsal area" abbreviation="BSTad" url_base_ref="u2" url_param="eff=107&amp;aff=106" />
				<target id="t108" name="Bed nuclei of the stria terminalis anterior division anteroventral area" abbreviation="BSTav" url_base_ref="u2" url_param="eff=107&amp;aff=108" />
				<target id="t129" name="Caudoputamen" abbreviation="CP" url_base_ref="u2" url_param="eff=107&amp;aff=129" />
				<target id="t320" name="Lateral preoptic area" abbreviation="LPO" url_base_ref="u2" url_param="eff=107&amp;aff=320" />
				<target id="t391" name="Lateral septal nucleus rostral (rostroventral) part ventrolateral zone ventral region" abbreviation="LSr.vl.v" url_base_ref="u2" url_param="eff=107&amp;aff=391" />
				<target id="t1694" name="Bed nuclei of the stria terminalis, anterior division, subcommisural zone" abbreviation="BSTsc" url_base_ref="u2" url_param="eff=107&amp;aff=1694" />
				<target id="t288" name="Parastrial nucleus" abbreviation="PS" url_base_ref="u2" url_param="eff=107&amp;aff=288" />
				<target id="t285" name="Anterodorsal preoptic nucleus" abbreviation="ADP" url_base_ref="u2" url_param="eff=107&amp;aff=285" />
				<target id="t107" name="Bed nuclei of the stria terminalis anterolateral area" abbreviation="BSTal" url_base_ref="u2" url_param="eff=107&amp;aff=107" />
				<target id="t114" name="Bed nuclei of the stria terminalis anterior division fusiform nucleus" abbreviation="BSTfu" url_base_ref="u2" url_param="eff=107&amp;aff=114" />
				<target id="t110" name="Bed nuclei of the stria terminalis juxtacapsular nucleus" abbreviation="BSTju" url_base_ref="u2" url_param="eff=107&amp;aff=110" />
				<target id="t109" name="Bed nuclei of the stria terminalis oval nucleus" abbreviation="BSTov" url_base_ref="u2" url_param="eff=107&amp;aff=109" />
				<target id="t399" name="Lateral septal nucleus ventral part" abbreviation="LSv" url_base_ref="u2" url_param="eff=107&amp;aff=399" />
				<target id="t112" name="Bed nuclei of the stria terminalis anterior division dorsomedial nucleus" abbreviation="BSTdm" url_base_ref="u2" url_param="eff=107&amp;aff=112" />
				<target id="t116" name="Bed nuclei of the stria terminalis anterior division magnocellular nucleus" abbreviation="BSTmg" url_base_ref="u2" url_param="eff=107&amp;aff=116" />
				<target id="t115" name="Bed nuclei of the stria terminalis anterior division ventral nucleus" abbreviation="BSTv" url_base_ref="u2" url_param="eff=107&amp;aff=115" />
				<target id="t123" name="Bed nuclei of the stria terminalis posterior division strial extension" abbreviation="BSTse" url_base_ref="u2" url_param="eff=107&amp;aff=123" />
				<target id="t293" name="Anterior hypothalamic posterior part" abbreviation="AHNp" url_base_ref="u2" url_param="eff=107&amp;aff=293" />
				<target id="t119" name="Bed nuclei of the stria terminalis posterior division interfascicular  nucleus" abbreviation="BSTif" url_base_ref="u2" url_param="eff=107&amp;aff=119" />
				<target id="t120" name="Bed nuclei of the stria terminalis posterior division transverse nucleus" abbreviation="BSTtr" url_base_ref="u2" url_param="eff=107&amp;aff=120" />
				<target id="t321" name="Lateral hypothalamic area" abbreviation="LHA" url_base_ref="u2" url_param="eff=107&amp;aff=321" />
				<target id="t118" name="Bed nuclei of the stria terminalis posterior division principal nucleus" abbreviation="BSTpr" url_base_ref="u2" url_param="eff=107&amp;aff=118" />
				<target id="t74" name="Parataenial nucleus" abbreviation="PT" url_base_ref="u2" url_param="eff=107&amp;aff=74" />
				<target id="t251" name="Paraventricular nucleus of the hypothalamus, parvicellular division, anterior parvicellular part" abbreviation="PVHap" url_base_ref="u2" url_param="eff=107&amp;aff=251" />
				<target id="t111" name="Bed nuclei of the stria terminalis rhomboid nucleus" abbreviation="BSTrh" url_base_ref="u2" url_param="eff=107&amp;aff=111" />
				<target id="t259" name="Central nucleus of amygdala capsular part" abbreviation="CEAc" url_base_ref="u2" url_param="eff=107&amp;aff=259" />
				<target id="t257" name="Central nucleus of amygdala medial part" abbreviation="CEAm" url_base_ref="u2" url_param="eff=107&amp;aff=257" />
				<target id="t73" name="Paraventricular nucleus of the thalamus" abbreviation="PVT" url_base_ref="u2" url_param="eff=107&amp;aff=73" />
				<target id="t258" name="Central nucleus of amygdala lateral part" abbreviation="CEAl" url_base_ref="u2" url_param="eff=107&amp;aff=258" />
				<target id="t85" name="Nucleus reuniens caudal division median part" abbreviation="RECm" url_base_ref="u2" url_param="eff=107&amp;aff=85" />
				<target id="t88" name="Central medial nucleus of the thalamus" abbreviation="CM" url_base_ref="u2" url_param="eff=107&amp;aff=88" />
				<target id="t66" name="Mediodorsal nucleus of the thalamus medial part" abbreviation="MDm" url_base_ref="u2" url_param="eff=107&amp;aff=66" />
				<target id="t243" name="Paraventricular nucleus of the hypothalamus, descending division, forniceal part" abbreviation="PVHf" url_base_ref="u2" url_param="eff=107&amp;aff=243" />
				<target id="t273" name="Dorsomedial nucleus of the hypothalamus anterior part" abbreviation="DMHa" url_base_ref="u2" url_param="eff=107&amp;aff=273" />
				<target id="t322" name="Tuberal nucleus" abbreviation="TU" url_base_ref="u2" url_param="eff=107&amp;aff=322" />
				<target id="t275" name="Dorsomedial nucleus of the hypothalamus ventral part" abbreviation="DMHv" url_base_ref="u2" url_param="eff=107&amp;aff=275" />
				<target id="t784" name="Basolateral nucleus of the amygdala posterior part" abbreviation="BLAp" url_base_ref="u2" url_param="eff=107&amp;aff=784" />
				<target id="t679" name="Cortical nucleus of the amygdala posterior part lateral zone" abbreviation="COApl" url_base_ref="u2" url_param="eff=107&amp;aff=679" />
				<target id="t680" name="Cortical nucleus of the amygdala posterior part medial zone" abbreviation="COApm" url_base_ref="u2" url_param="eff=107&amp;aff=680" />
				<target id="t69" name="Intermediodorsal nucleus of the thalamus" abbreviation="IMD" url_base_ref="u2" url_param="eff=107&amp;aff=69" />
				<target id="t339" name="Lateral habenula" abbreviation="LH" url_base_ref="u2" url_param="eff=107&amp;aff=339" />
				<target id="t318" name="Posterior hypothalamic nucleus" abbreviation="PH" url_base_ref="u2" url_param="eff=107&amp;aff=318" />
				<target id="t722" name="Subiculum ventral part molecular layer" abbreviation="SUBv-m" url_base_ref="u2" url_param="eff=107&amp;aff=722" />
				<target id="t787" name="Basomedial nucleus of the amygdala posterior part" abbreviation="BMAp" url_base_ref="u2" url_param="eff=107&amp;aff=787" />
				<target id="t542" name="Periaqueductal gray rostromedial division" abbreviation="PAGrm" url_base_ref="u2" url_param="eff=107&amp;aff=542" />
				<target id="t312" name="Supramammillary nucleus lateral part" abbreviation="SUMl" url_base_ref="u2" url_param="eff=107&amp;aff=312" />
				<target id="t563" name="Interfascicular nucleus raphe" abbreviation="IF" url_base_ref="u2" url_param="eff=107&amp;aff=563" />
				<target id="t544" name="Periaqueductal gray medial division" abbreviation="PAGm" url_base_ref="u2" url_param="eff=107&amp;aff=544" />
				<target id="t564" name="Rostral linear nucleus raphe" abbreviation="RL" url_base_ref="u2" url_param="eff=107&amp;aff=564" />
				<target id="t535" name="Ventral tegmental area" abbreviation="VTA" url_base_ref="u2" url_param="eff=107&amp;aff=535" />
				<target id="t589" name="Mesencephalic reticular nucleus" abbreviation="MRN" url_base_ref="u2" url_param="eff=107&amp;aff=589" />
				<target id="t546" name="Periaqueductal gray ventrolateral division" abbreviation="PAGvl" url_base_ref="u2" url_param="eff=107&amp;aff=546" />
				<target id="t533" name="Substantia nigra compact part" abbreviation="SNc" url_base_ref="u2" url_param="eff=107&amp;aff=533" />
				<target id="t590" name="Retrorubral area" abbreviation="RR" url_base_ref="u2" url_param="eff=107&amp;aff=590" />
				<target id="t534" name="Substantia nigra reticular part" abbreviation="SNr" url_base_ref="u2" url_param="eff=107&amp;aff=534" />
				<target id="t565" name="Central linear nucleus raphe" abbreviation="CLI" url_base_ref="u2" url_param="eff=107&amp;aff=565" />
				<target id="t569" name="Dorsal nucleus raphe" abbreviation="DR" url_base_ref="u2" url_param="eff=107&amp;aff=569" />
				<target id="t554" name="Lateral tegmental nucleus" abbreviation="LTN" url_base_ref="u2" url_param="eff=107&amp;aff=554" />
				<target id="t440" name="Mesencephalic nucleus of the trigeminal" abbreviation="MEV" url_base_ref="u2" url_param="eff=107&amp;aff=440" />
				<target id="t506" name="Parabrachial nucleus lateral division central lateral part" abbreviation="PBlc" url_base_ref="u2" url_param="eff=107&amp;aff=506" />
				<target id="t507" name="Parabrachial nucleus lateral division dorsal lateral part" abbreviation="PBld" url_base_ref="u2" url_param="eff=107&amp;aff=507" />
				<target id="t508" name="Parabrachial nucleus lateral division external lateral part" abbreviation="PBle" url_base_ref="u2" url_param="eff=107&amp;aff=508" />
				<target id="t512" name="Parabrachial nucleus lateral division ventral lateral part" abbreviation="PBlv" url_base_ref="u2" url_param="eff=107&amp;aff=512" />
				<target id="t515" name="Parabrachial nucleus medial division medial medial part" abbreviation="PBmm" url_base_ref="u2" url_param="eff=107&amp;aff=515" />
				<target id="t596" name="Gigantocellular reticular nucleus" abbreviation="GRN" url_base_ref="u2" url_param="eff=107&amp;aff=596" />
				<target id="t501" name="Nucleus of the solitary tract medial part rostral zone" abbreviation="NTSm(r)" url_base_ref="u2" url_param="eff=107&amp;aff=501" />
				<target id="t1699" name="Parvicellular reticular nucleus" abbreviation="PARN" url_base_ref="u2" url_param="eff=107&amp;aff=1699" />
				<target id="t883" name="Dorsal motor nucleus of the vagus nerve" abbreviation="DMX" url_base_ref="u2" url_param="eff=107&amp;aff=883" />
				<target id="t499" name="Nucleus of the solitary tract lateral part" abbreviation="NTSl" url_base_ref="u2" url_param="eff=107&amp;aff=499" />
				<target id="t502" name="Nucleus of the solitary tract medial part caudal zone" abbreviation="NTSm(c)" url_base_ref="u2" url_param="eff=107&amp;aff=502" />
				<target id="t390" name="Lateral septal nucleus rostral (rostroventral) part ventrolateral zone dorsal region lateral domain" abbreviation="LSr.vl.d.l" url_base_ref="u2" url_param="eff=107&amp;aff=390" />
				<target id="t397" name="Lateral septal nucleus rostral (rostroventral) part dorsolateral zone lateral region dorsal domain" abbreviation="LSr.dl.l.d" url_base_ref="u2" url_param="eff=107&amp;aff=397" />
				<target id="t389" name="Lateral septal nucleus rostral (rostroventral) part ventrolateral zone dorsal region medial domain" abbreviation="LSr.vl.d.m" url_base_ref="u2" url_param="eff=107&amp;aff=389" />
				<target id="t385" name="Lateral septal nucleus rostral (rostroventral) part medial zone ventral region rostral domain" abbreviation="LSr.m.v.r" url_base_ref="u2" url_param="eff=107&amp;aff=385" />
				<target id="t280" name="Medial preoptic area" abbreviation="MPO" url_base_ref="u2" url_param="eff=107&amp;aff=280" />
				<target id="t398" name="Lateral septal nucleus rostral (rostroventral) part dorsolateral zone lateral region ventral domain" abbreviation="LSr.dl.l.v" url_base_ref="u2" url_param="eff=107&amp;aff=398" />
				<target id="t386" name="Lateral septal nucleus rostral (rostroventral) part medial zone ventral region caudal domain" abbreviation="LSr.m.v.c" url_base_ref="u2" url_param="eff=107&amp;aff=386" />
				<target id="t286" name="Anteroventral preoptic nucleus" abbreviation="AVP" url_base_ref="u2" url_param="eff=107&amp;aff=286" />
				<target id="t376" name="Lateral septal nucleus caudal (caudodorsal) part ventral zone medial region ventral domain" abbreviation="LSc.v.m.v" url_base_ref="u2" url_param="eff=107&amp;aff=376" />
				<target id="t408" name="Magnocellular preoptic nucleus" abbreviation="MA" url_base_ref="u2" url_param="eff=107&amp;aff=408" />
				<target id="t379" name="Lateral septal nucleus caudal (caudodorsal) part ventral zone lateral region dorsal domain" abbreviation="LSc.v.l.d" url_base_ref="u2" url_param="eff=107&amp;aff=379" />
				<target id="t255" name="Anterior amygdaloid area" abbreviation="AAA" url_base_ref="u2" url_param="eff=107&amp;aff=255" />
				<target id="t233" name="Supraoptic nucleus" abbreviation="SO" url_base_ref="u2" url_param="eff=107&amp;aff=233" />
				<target id="t261" name="Medial nucleus of the amygdala anterodorsal part" abbreviation="MEAad" url_base_ref="u2" url_param="eff=107&amp;aff=261" />
				<target id="t80" name="Nucleus reuniens rostral division lateral part" abbreviation="RERl" url_base_ref="u2" url_param="eff=107&amp;aff=80" />
				<target id="t786" name="Basomedial nucleus of the amygdala anterior part" abbreviation="BMAa" url_base_ref="u2" url_param="eff=107&amp;aff=786" />
				<target id="t269" name="Intercalated nuclei of the amygdala" abbreviation="IA" url_base_ref="u2" url_param="eff=107&amp;aff=269" />
				<target id="t347" name="Zona incerta" abbreviation="ZI" url_base_ref="u2" url_param="eff=107&amp;aff=347" />
				<target id="t84" name="Nucleus reuniens caudal division dorsal part" abbreviation="RECd" url_base_ref="u2" url_param="eff=107&amp;aff=84" />
				<target id="t266" name="Medial nucleus of the amygdala posterodorsal part,sublayer c" abbreviation="MEApd-c" url_base_ref="u2" url_param="eff=107&amp;aff=266" />
				<target id="t1698" name="Nucleus reuniens caudal division posterior part" abbreviation="RECp" url_base_ref="u2" url_param="eff=107&amp;aff=1698" />
				<target id="t669" name="Piriform area polymorph layer" abbreviation="PIR3" url_base_ref="u2" url_param="eff=107&amp;aff=669" />
				<target id="t559" name="Barrington nucleus" abbreviation="B" url_base_ref="u2" url_param="eff=107&amp;aff=559" />
				<target id="t561" name="Pontine central gray" abbreviation="PCG" url_base_ref="u2" url_param="eff=107&amp;aff=561" />
				<target id="t517" name="Parabrachial nucleus medial division ventral medial part" abbreviation="PBmv" url_base_ref="u2" url_param="eff=107&amp;aff=517" />
				<target id="t241" name="Paraventricular nucleus of the hypothalamus, descending division, dorsal parvicellular part" abbreviation="PVHdp" url_base_ref="u2" url_param="eff=107&amp;aff=241" />
				<target id="t81" name="Nucleus reuniens rostral division median part" abbreviation="RERm" url_base_ref="u2" url_param="eff=107&amp;aff=81" />
				<target id="t242" name="Paraventricular nucleus of the hypothalamus, descending division, lateral parvicellular part" abbreviation="PVHlp" url_base_ref="u2" url_param="eff=107&amp;aff=242" />
				<target id="t87" name="Rhomboid nucleus" abbreviation="RH" url_base_ref="u2" url_param="eff=107&amp;aff=87" />
				<target id="t670" name="Postpiriform transition area" abbreviation="TR" url_base_ref="u2" url_param="eff=107&amp;aff=670" />
				<target id="t473" name="Nucleus of the lateral lemniscus" abbreviation="NLL" url_base_ref="u2" url_param="eff=107&amp;aff=473" />
			</targets>
			<sources>
					<source id="s109" name="Bed nuclei of the stria terminalis oval nucleus" abbreviation="BSTov" url_base_ref="u2" url_param="eff=109&amp;aff=107" />
					<source id="s114" name="Bed nuclei of the stria terminalis anterior division fusiform nucleus" abbreviation="BSTfu" url_base_ref="u2" url_param="eff=114&amp;aff=107" />
					<source id="s679" name="Cortical nucleus of the amygdala posterior part lateral zone" abbreviation="COApl" url_base_ref="u2" url_param="eff=679&amp;aff=107" />
					<source id="s305" name="Ventromedial nucleus of the hypothalamus ventrolateral part" abbreviation="VMHvl" url_base_ref="u2" url_param="eff=305&amp;aff=107" />
					<source id="s322" name="Tuberal nucleus" abbreviation="TU" url_base_ref="u2" url_param="eff=322&amp;aff=107" />
					<source id="s261" name="Medial nucleus of the amygdala anterodorsal part" abbreviation="MEAad" url_base_ref="u2" url_param="eff=261&amp;aff=107" />
					<source id="s787" name="Basomedial nucleus of the amygdala posterior part" abbreviation="BMAp" url_base_ref="u2" url_param="eff=787&amp;aff=107" />
					<source id="s786" name="Basomedial nucleus of the amygdala anterior part" abbreviation="BMAa" url_base_ref="u2" url_param="eff=786&amp;aff=107" />
					<source id="s258" name="Central nucleus of amygdala lateral part" abbreviation="CEAl" url_base_ref="u2" url_param="eff=258&amp;aff=107" />
					<source id="s110" name="Bed nuclei of the stria terminalis juxtacapsular nucleus" abbreviation="BSTju" url_base_ref="u2" url_param="eff=110&amp;aff=107" />
					<source id="s257" name="Central nucleus of amygdala medial part" abbreviation="CEAm" url_base_ref="u2" url_param="eff=257&amp;aff=107" />
					<source id="s259" name="Central nucleus of amygdala capsular part" abbreviation="CEAc" url_base_ref="u2" url_param="eff=259&amp;aff=107" />
					<source id="s255" name="Anterior amygdaloid area" abbreviation="AAA" url_base_ref="u2" url_param="eff=255&amp;aff=107" />
					<source id="s784" name="Basolateral nucleus of the amygdala posterior part" abbreviation="BLAp" url_base_ref="u2" url_param="eff=784&amp;aff=107" />
					<source id="s670" name="Postpiriform transition area" abbreviation="TR" url_base_ref="u2" url_param="eff=670&amp;aff=107" />
					<source id="s671" name="Piriform-amygdaloid area" abbreviation="PAA" url_base_ref="u2" url_param="eff=671&amp;aff=107" />
					<source id="s759" name="Infralimbic area" abbreviation="ILA" url_base_ref="u2" url_param="eff=759&amp;aff=107" />
					<source id="s780" name="Endopiriform nucleus ventral part" abbreviation="EPv" url_base_ref="u2" url_param="eff=780&amp;aff=107" />
					<source id="s288" name="Parastrial nucleus" abbreviation="PS" url_base_ref="u2" url_param="eff=288&amp;aff=107" />
					<source id="s1694" name="Bed nuclei of the stria terminalis, anterior division, subcommisural zone" abbreviation="BSTsc" url_base_ref="u2" url_param="eff=1694&amp;aff=107" />
					<source id="s107" name="Bed nuclei of the stria terminalis anterolateral area" abbreviation="BSTal" url_base_ref="u2" url_param="eff=107&amp;aff=107" />
					<source id="s111" name="Bed nuclei of the stria terminalis rhomboid nucleus" abbreviation="BSTrh" url_base_ref="u2" url_param="eff=111&amp;aff=107" />
					<source id="s112" name="Bed nuclei of the stria terminalis anterior division dorsomedial nucleus" abbreviation="BSTdm" url_base_ref="u2" url_param="eff=112&amp;aff=107" />
					<source id="s116" name="Bed nuclei of the stria terminalis anterior division magnocellular nucleus" abbreviation="BSTmg" url_base_ref="u2" url_param="eff=116&amp;aff=107" />
					<source id="s115" name="Bed nuclei of the stria terminalis anterior division ventral nucleus" abbreviation="BSTv" url_base_ref="u2" url_param="eff=115&amp;aff=107" />
					<source id="s120" name="Bed nuclei of the stria terminalis posterior division transverse nucleus" abbreviation="BSTtr" url_base_ref="u2" url_param="eff=120&amp;aff=107" />
			</sources>
		</part>
		<part id="p110" name="Bed nuclei of the stria terminalis juxtacapsular nucleus" abbreviation="BSTju" is_part_of_idrefs="p105" url_base_ref="u1" url_param="aidi=110">
			<targets>
				<target id="t129" name="Caudoputamen" abbreviation="CP" url_base_ref="u2" url_param="eff=110&amp;aff=129" />
				<target id="t107" name="Bed nuclei of the stria terminalis anterolateral area" abbreviation="BSTal" url_base_ref="u2" url_param="eff=110&amp;aff=107" />
				<target id="t1694" name="Bed nuclei of the stria terminalis, anterior division, subcommisural zone" abbreviation="BSTsc" url_base_ref="u2" url_param="eff=110&amp;aff=1694" />
				<target id="t407" name="Substantia innominata" abbreviation="SI" url_base_ref="u2" url_param="eff=110&amp;aff=407" />
				<target id="t759" name="Infralimbic area" abbreviation="ILA" url_base_ref="u2" url_param="eff=110&amp;aff=759" />
				<target id="t767" name="Prelimbic area" abbreviation="PL" url_base_ref="u2" url_param="eff=110&amp;aff=767" />
				<target id="t123" name="Bed nuclei of the stria terminalis posterior division strial extension" abbreviation="BSTse" url_base_ref="u2" url_param="eff=110&amp;aff=123" />
				<target id="t257" name="Central nucleus of amygdala medial part" abbreviation="CEAm" url_base_ref="u2" url_param="eff=110&amp;aff=257" />
				<target id="t783" name="Basolateral nucleus of the amygdala anterior part" abbreviation="BLAa" url_base_ref="u2" url_param="eff=110&amp;aff=783" />
				<target id="t321" name="Lateral hypothalamic area" abbreviation="LHA" url_base_ref="u2" url_param="eff=110&amp;aff=321" />
				<target id="t66" name="Mediodorsal nucleus of the thalamus medial part" abbreviation="MDm" url_base_ref="u2" url_param="eff=110&amp;aff=66" />
				<target id="t73" name="Paraventricular nucleus of the thalamus" abbreviation="PVT" url_base_ref="u2" url_param="eff=110&amp;aff=73" />
				<target id="t533" name="Substantia nigra compact part" abbreviation="SNc" url_base_ref="u2" url_param="eff=110&amp;aff=533" />
				<target id="t589" name="Mesencephalic reticular nucleus" abbreviation="MRN" url_base_ref="u2" url_param="eff=110&amp;aff=589" />
				<target id="t590" name="Retrorubral area" abbreviation="RR" url_base_ref="u2" url_param="eff=110&amp;aff=590" />
				<target id="t534" name="Substantia nigra reticular part" abbreviation="SNr" url_base_ref="u2" url_param="eff=110&amp;aff=534" />
				<target id="t546" name="Periaqueductal gray ventrolateral division" abbreviation="PAGvl" url_base_ref="u2" url_param="eff=110&amp;aff=546" />
				<target id="t110" name="Bed nuclei of the stria terminalis juxtacapsular nucleus" abbreviation="BSTju" url_base_ref="u2" url_param="eff=110&amp;aff=110" />
				<target id="t106" name="Bed nuclei of the stria terminalis anterior division anterodorsal area" abbreviation="BSTad" url_base_ref="u2" url_param="eff=110&amp;aff=106" />
				<target id="t109" name="Bed nuclei of the stria terminalis oval nucleus" abbreviation="BSTov" url_base_ref="u2" url_param="eff=110&amp;aff=109" />
				<target id="t355" name="Fundus of the striatum" abbreviation="FS" url_base_ref="u2" url_param="eff=110&amp;aff=355" />
				<target id="t114" name="Bed nuclei of the stria terminalis anterior division fusiform nucleus" abbreviation="BSTfu" url_base_ref="u2" url_param="eff=110&amp;aff=114" />
				<target id="t706" name="Anterior cingulate area dorsal part" abbreviation="ACAd" url_base_ref="u2" url_param="eff=110&amp;aff=706" />
				<target id="t633" name="Secondary motor area" abbreviation="MOs" url_base_ref="u2" url_param="eff=110&amp;aff=633" />
				<target id="t259" name="Central nucleus of amygdala capsular part" abbreviation="CEAc" url_base_ref="u2" url_param="eff=110&amp;aff=259" />
				<target id="t255" name="Anterior amygdaloid area" abbreviation="AAA" url_base_ref="u2" url_param="eff=110&amp;aff=255" />
				<target id="t781" name="Lateral nucleus of the amygdala" abbreviation="LA" url_base_ref="u2" url_param="eff=110&amp;aff=781" />
				<target id="t784" name="Basolateral nucleus of the amygdala posterior part" abbreviation="BLAp" url_base_ref="u2" url_param="eff=110&amp;aff=784" />
				<target id="t787" name="Basomedial nucleus of the amygdala posterior part" abbreviation="BMAp" url_base_ref="u2" url_param="eff=110&amp;aff=787" />
				<target id="t731" name="Field CA1 pyramidal layer, deep" abbreviation="CA1spd" url_base_ref="u2" url_param="eff=110&amp;aff=731" />
				<target id="t670" name="Postpiriform transition area" abbreviation="TR" url_base_ref="u2" url_param="eff=110&amp;aff=670" />
				<target id="t323" name="Subthalamic nucleus" abbreviation="STN" url_base_ref="u2" url_param="eff=110&amp;aff=323" />
				<target id="t557" name="Locus coeruleus" abbreviation="LC" url_base_ref="u2" url_param="eff=110&amp;aff=557" />
			</targets>
			<sources>
					<source id="s109" name="Bed nuclei of the stria terminalis oval nucleus" abbreviation="BSTov" url_base_ref="u2" url_param="eff=109&amp;aff=110" />
					<source id="s784" name="Basolateral nucleus of the amygdala posterior part" abbreviation="BLAp" url_base_ref="u2" url_param="eff=784&amp;aff=110" />
					<source id="s670" name="Postpiriform transition area" abbreviation="TR" url_base_ref="u2" url_param="eff=670&amp;aff=110" />
					<source id="s1694" name="Bed nuclei of the stria terminalis, anterior division, subcommisural zone" abbreviation="BSTsc" url_base_ref="u2" url_param="eff=1694&amp;aff=110" />
					<source id="s107" name="Bed nuclei of the stria terminalis anterolateral area" abbreviation="BSTal" url_base_ref="u2" url_param="eff=107&amp;aff=110" />
					<source id="s111" name="Bed nuclei of the stria terminalis rhomboid nucleus" abbreviation="BSTrh" url_base_ref="u2" url_param="eff=111&amp;aff=110" />
					<source id="s110" name="Bed nuclei of the stria terminalis juxtacapsular nucleus" abbreviation="BSTju" url_base_ref="u2" url_param="eff=110&amp;aff=110" />
			</sources>
			<molecules_in_region>
					<molecule_in_region id="m29" name= "androgen receptor" abbreviation="AR" url_base_ref="u3" url_param="aidi=110&amp;chem=29&amp;type=1&amp;what=0" />
			</molecules_in_region>
			<cells>
					<cell id="c200" name= "spiny bipolar neuron" url_base_ref="u4" url_param="aidi=110&amp;id2=200" />
					<cell id="c201" name= "small pyramidal neuron" url_base_ref="u4" url_param="aidi=110&amp;id2=201" />
					<cell id="c202" name= "neurogliaform" url_base_ref="u4" url_param="aidi=110&amp;id2=202" />
					<cell id="c203" name= "basket neuron" url_base_ref="u4" url_param="aidi=110&amp;id2=203" />
					<cell id="c204" name= "triangular neuron" url_base_ref="u4" url_param="aidi=110&amp;id2=204" />
			</cells>
		</part>
		<part id="p109" name="Bed nuclei of the stria terminalis oval nucleus" abbreviation="BSTov" is_part_of_idrefs="p105" url_base_ref="u1" url_param="aidi=109">
			<targets>
				<target id="t257" name="Central nucleus of amygdala medial part" abbreviation="CEAm" url_base_ref="u2" url_param="eff=109&amp;aff=257" />
				<target id="t258" name="Central nucleus of amygdala lateral part" abbreviation="CEAl" url_base_ref="u2" url_param="eff=109&amp;aff=258" />
				<target id="t259" name="Central nucleus of amygdala capsular part" abbreviation="CEAc" url_base_ref="u2" url_param="eff=109&amp;aff=259" />
				<target id="t120" name="Bed nuclei of the stria terminalis posterior division transverse nucleus" abbreviation="BSTtr" url_base_ref="u2" url_param="eff=109&amp;aff=120" />
				<target id="t1694" name="Bed nuclei of the stria terminalis, anterior division, subcommisural zone" abbreviation="BSTsc" url_base_ref="u2" url_param="eff=109&amp;aff=1694" />
				<target id="t111" name="Bed nuclei of the stria terminalis rhomboid nucleus" abbreviation="BSTrh" url_base_ref="u2" url_param="eff=109&amp;aff=111" />
				<target id="t110" name="Bed nuclei of the stria terminalis juxtacapsular nucleus" abbreviation="BSTju" url_base_ref="u2" url_param="eff=109&amp;aff=110" />
				<target id="t119" name="Bed nuclei of the stria terminalis posterior division interfascicular  nucleus" abbreviation="BSTif" url_base_ref="u2" url_param="eff=109&amp;aff=119" />
				<target id="t114" name="Bed nuclei of the stria terminalis anterior division fusiform nucleus" abbreviation="BSTfu" url_base_ref="u2" url_param="eff=109&amp;aff=114" />
				<target id="t107" name="Bed nuclei of the stria terminalis anterolateral area" abbreviation="BSTal" url_base_ref="u2" url_param="eff=109&amp;aff=107" />
				<target id="t106" name="Bed nuclei of the stria terminalis anterior division anterodorsal area" abbreviation="BSTad" url_base_ref="u2" url_param="eff=109&amp;aff=106" />
				<target id="t131" name="Nucleus accumbens" abbreviation="ACB" url_base_ref="u2" url_param="eff=109&amp;aff=131" />
				<target id="t404" name="Globus pallidus lateral segment" abbreviation="GPl" url_base_ref="u2" url_param="eff=109&amp;aff=404" />
				<target id="t513" name="Kolliker-Fuse subnucleus" abbreviation="KF" url_base_ref="u2" url_param="eff=109&amp;aff=513" />
				<target id="t371" name="Lateral septal nucleus caudal (caudodorsal) part dorsal zone lateral region" abbreviation="LSc.d.l" url_base_ref="u2" url_param="eff=109&amp;aff=371" />
				<target id="t502" name="Nucleus of the solitary tract medial part caudal zone" abbreviation="NTSm(c)" url_base_ref="u2" url_param="eff=109&amp;aff=502" />
				<target id="t501" name="Nucleus of the solitary tract medial part rostral zone" abbreviation="NTSm(r)" url_base_ref="u2" url_param="eff=109&amp;aff=501" />
				<target id="t546" name="Periaqueductal gray ventrolateral division" abbreviation="PAGvl" url_base_ref="u2" url_param="eff=109&amp;aff=546" />
				<target id="t506" name="Parabrachial nucleus lateral division central lateral part" abbreviation="PBlc" url_base_ref="u2" url_param="eff=109&amp;aff=506" />
				<target id="t507" name="Parabrachial nucleus lateral division dorsal lateral part" abbreviation="PBld" url_base_ref="u2" url_param="eff=109&amp;aff=507" />
				<target id="t508" name="Parabrachial nucleus lateral division external lateral part" abbreviation="PBle" url_base_ref="u2" url_param="eff=109&amp;aff=508" />
				<target id="t512" name="Parabrachial nucleus lateral division ventral lateral part" abbreviation="PBlv" url_base_ref="u2" url_param="eff=109&amp;aff=512" />
				<target id="t91" name="Parafascicular nucleus" abbreviation="PF" url_base_ref="u2" url_param="eff=109&amp;aff=91" />
				<target id="t251" name="Paraventricular nucleus of the hypothalamus, parvicellular division, anterior parvicellular part" abbreviation="PVHap" url_base_ref="u2" url_param="eff=109&amp;aff=251" />
				<target id="t73" name="Paraventricular nucleus of the thalamus" abbreviation="PVT" url_base_ref="u2" url_param="eff=109&amp;aff=73" />
				<target id="t590" name="Retrorubral area" abbreviation="RR" url_base_ref="u2" url_param="eff=109&amp;aff=590" />
				<target id="t407" name="Substantia innominata" abbreviation="SI" url_base_ref="u2" url_param="eff=109&amp;aff=407" />
				<target id="t321" name="Lateral hypothalamic area" abbreviation="LHA" url_base_ref="u2" url_param="eff=109&amp;aff=321" />
				<target id="t569" name="Dorsal nucleus raphe" abbreviation="DR" url_base_ref="u2" url_param="eff=109&amp;aff=569" />
				<target id="t515" name="Parabrachial nucleus medial division medial medial part" abbreviation="PBmm" url_base_ref="u2" url_param="eff=109&amp;aff=515" />
				<target id="t554" name="Lateral tegmental nucleus" abbreviation="LTN" url_base_ref="u2" url_param="eff=109&amp;aff=554" />
				<target id="t500" name="Nucleus of the solitary tract medial part" abbreviation="NTSm" url_base_ref="u2" url_param="eff=109&amp;aff=500" />
			</targets>
			<sources>
					<source id="s114" name="Bed nuclei of the stria terminalis anterior division fusiform nucleus" abbreviation="BSTfu" url_base_ref="u2" url_param="eff=114&amp;aff=109" />
					<source id="s786" name="Basomedial nucleus of the amygdala anterior part" abbreviation="BMAa" url_base_ref="u2" url_param="eff=786&amp;aff=109" />
					<source id="s258" name="Central nucleus of amygdala lateral part" abbreviation="CEAl" url_base_ref="u2" url_param="eff=258&amp;aff=109" />
					<source id="s257" name="Central nucleus of amygdala medial part" abbreviation="CEAm" url_base_ref="u2" url_param="eff=257&amp;aff=109" />
					<source id="s259" name="Central nucleus of amygdala capsular part" abbreviation="CEAc" url_base_ref="u2" url_param="eff=259&amp;aff=109" />
					<source id="s670" name="Postpiriform transition area" abbreviation="TR" url_base_ref="u2" url_param="eff=670&amp;aff=109" />
					<source id="s1694" name="Bed nuclei of the stria terminalis, anterior division, subcommisural zone" abbreviation="BSTsc" url_base_ref="u2" url_param="eff=1694&amp;aff=109" />
					<source id="s107" name="Bed nuclei of the stria terminalis anterolateral area" abbreviation="BSTal" url_base_ref="u2" url_param="eff=107&amp;aff=109" />
					<source id="s111" name="Bed nuclei of the stria terminalis rhomboid nucleus" abbreviation="BSTrh" url_base_ref="u2" url_param="eff=111&amp;aff=109" />
					<source id="s110" name="Bed nuclei of the stria terminalis juxtacapsular nucleus" abbreviation="BSTju" url_base_ref="u2" url_param="eff=110&amp;aff=109" />
			</sources>
			<molecules_in_region>
					<molecule_in_region id="m29" name= "androgen receptor" abbreviation="AR" url_base_ref="u3" url_param="aidi=109&amp;chem=29&amp;type=1&amp;what=0" />
			</molecules_in_region>
			<cells>
					<cell id="c214" name= "superficial spiny neuron" url_base_ref="u4" url_param="aidi=109&amp;id2=214" />
					<cell id="c215" name= "common spiny neuron" url_base_ref="u4" url_param="aidi=109&amp;id2=215" />
					<cell id="c216" name= "spiny neuron with chandelier-like axon" url_base_ref="u4" url_param="aidi=109&amp;id2=216" />
					<cell id="c221" name= "projecting star neuron" url_base_ref="u4" url_param="aidi=109&amp;id2=221" />
					<cell id="c202" name= "neurogliaform" url_base_ref="u4" url_param="aidi=109&amp;id2=202" />
					<cell id="c218" name= "spiny neurogliaform neuron" url_base_ref="u4" url_param="aidi=109&amp;id2=218" />
					<cell id="c203" name= "basket neuron" url_base_ref="u4" url_param="aidi=109&amp;id2=203" />
					<cell id="c219" name= "beaded neuron" url_base_ref="u4" url_param="aidi=109&amp;id2=219" />
					<cell id="c220" name= "spiny projection neuron" url_base_ref="u4" url_param="aidi=109&amp;id2=220" />
					<cell id="c224" name= "fusiform neuron" url_base_ref="u4" url_param="aidi=109&amp;id2=224" />
					<cell id="c225" name= "heterodendritic neuron" url_base_ref="u4" url_param="aidi=109&amp;id2=225" />
			</cells>
		</part>
		<part id="p117" name="Bed nuclei of the stria terminalis posterior division" abbreviation="BSTp" is_part_of_idrefs="p104" url_base_ref="u1" url_param="aidi=117">
		</part>
		<part id="p124" name="Bed nuclei of the stria terminalis posterior division cell-sparse zone" abbreviation="BSTsz" is_part_of_idrefs="p117" url_base_ref="u1" url_param="aidi=124">
		</part>
		<part id="p122" name="Bed nuclei of the stria terminalis posterior division dorsal nucleus" abbreviation="BSTd" is_part_of_idrefs="p117" url_base_ref="u1" url_param="aidi=122">
			<sources>
					<source id="s679" name="Cortical nucleus of the amygdala posterior part lateral zone" abbreviation="COApl" url_base_ref="u2" url_param="eff=679&amp;aff=122" />
					<source id="s788" name="Posterior nucleus of the amygdala" abbreviation="PA" url_base_ref="u2" url_param="eff=788&amp;aff=122" />
					<source id="s263" name="Medial nucleus of the amygdala posterodorsal part" abbreviation="MEApd" url_base_ref="u2" url_param="eff=263&amp;aff=122" />
					<source id="s721" name="Subiculum ventral part" abbreviation="SUBv" url_base_ref="u2" url_param="eff=721&amp;aff=122" />
			</sources>
			<molecules_in_region>
					<molecule_in_region id="m29" name= "androgen receptor" abbreviation="AR" url_base_ref="u3" url_param="aidi=122&amp;chem=29&amp;type=1&amp;what=0" />
			</molecules_in_region>
		</part>
		<part id="p119" name="Bed nuclei of the stria terminalis posterior division interfascicular  nucleus" abbreviation="BSTif" is_part_of_idrefs="p117" url_base_ref="u1" url_param="aidi=119">
			<targets>
				<target id="t381" name="Lateral septal nucleus rostral (rostroventral) part" abbreviation="LSr" url_base_ref="u2" url_param="eff=119&amp;aff=381" />
				<target id="t272" name="Dorsomedial nucleus of the hypothalamus" abbreviation="DMH" url_base_ref="u2" url_param="eff=119&amp;aff=272" />
				<target id="t759" name="Infralimbic area" abbreviation="ILA" url_base_ref="u2" url_param="eff=119&amp;aff=759" />
				<target id="t390" name="Lateral septal nucleus rostral (rostroventral) part ventrolateral zone dorsal region lateral domain" abbreviation="LSr.vl.d.l" url_base_ref="u2" url_param="eff=119&amp;aff=390" />
				<target id="t397" name="Lateral septal nucleus rostral (rostroventral) part dorsolateral zone lateral region dorsal domain" abbreviation="LSr.dl.l.d" url_base_ref="u2" url_param="eff=119&amp;aff=397" />
				<target id="t382" name="Lateral septal nucleus rostral (rostroventral) part medial zone" abbreviation="LSr.m" url_base_ref="u2" url_param="eff=119&amp;aff=382" />
				<target id="t394" name="Lateral septal nucleus rostral (rostroventral) part dorsolateral zone medial region dorsal domain" abbreviation="LSr.dl.m.d" url_base_ref="u2" url_param="eff=119&amp;aff=394" />
				<target id="t383" name="Lateral septal nucleus rostral (rostroventral) part medial zone dorsal region" abbreviation="LSr.m.d" url_base_ref="u2" url_param="eff=119&amp;aff=383" />
				<target id="t385" name="Lateral septal nucleus rostral (rostroventral) part medial zone ventral region rostral domain" abbreviation="LSr.m.v.r" url_base_ref="u2" url_param="eff=119&amp;aff=385" />
				<target id="t131" name="Nucleus accumbens" abbreviation="ACB" url_base_ref="u2" url_param="eff=119&amp;aff=131" />
				<target id="t398" name="Lateral septal nucleus rostral (rostroventral) part dorsolateral zone lateral region ventral domain" abbreviation="LSr.dl.l.v" url_base_ref="u2" url_param="eff=119&amp;aff=398" />
				<target id="t395" name="Lateral septal nucleus rostral (rostroventral) part dorsolateral zone medial region ventral domain" abbreviation="LSr.dl.m.v" url_base_ref="u2" url_param="eff=119&amp;aff=395" />
				<target id="t391" name="Lateral septal nucleus rostral (rostroventral) part ventrolateral zone ventral region" abbreviation="LSr.vl.v" url_base_ref="u2" url_param="eff=119&amp;aff=391" />
				<target id="t407" name="Substantia innominata" abbreviation="SI" url_base_ref="u2" url_param="eff=119&amp;aff=407" />
[truncated: 2,083,553 more chars]
