# Supplementary material for: Knowledge engineering tools for reasoning with scientific observations and interpretations: a neural connectivity use case
Source: BMC Bioinformatics. 2011 Aug 22;12:351. doi: 10.1186/1471-2105-12-351 (PMC3176268; doi:10.1186/1471-2105-12-351)
Supplement: Additional file 3 — PowerLoom file defining the qualitative geometric relations between regions including PROPER-PART-OF and OVERLAPS. This provides the basic vocabulary for describing the relation between atlas regions. [file 1471-2105-12-351-S3.PLM]

;;; -*- Mode: Lisp; Package: STELLA; Syntax: COMMON-LISP; Base: 10 -*-

;;; File implementing a part-of set of relations based on the
;;; the RCC5 (Region Connection Calculus)
;;; Author: University of Southern California
;;; Version: $Id: partof.plm 2434 2011-06-07 16:08:02Z tom $

;;;;;;;;;;;;;;;;;;;;;;;;;;;; BEGIN LICENSE BLOCK ;;;;;;;;;;;;;;;;;;;;;;;;;;;;;
;                                                                            ;
; Version: MPL 1.1/GPL 2.0/LGPL 2.1                                          ;
;                                                                            ;
; The contents of this file are subject to the Mozilla Public License        ;
; Version 1.1 (the "License"); you may not use this file except in           ;
; compliance with the License. You may obtain a copy of the License at       ;
; http://www.mozilla.org/MPL/                                                ;
;                                                                            ;
; Software distributed under the License is distributed on an "AS IS" basis, ;
; WITHOUT WARRANTY OF ANY KIND, either express or implied. See the License   ;
; for the specific language governing rights and limitations under the       ;
; License.                                                                   ;
;                                                                            ;
; The Original Code is the PowerLoom KR&R System.                            ;
;                                                                            ;
; The Initial Developer of the Original Code is                              ;
; UNIVERSITY OF SOUTHERN CALIFORNIA, INFORMATION SCIENCES INSTITUTE          ;
; 4676 Admiralty Way, Marina Del Rey, California 90292, U.S.A.               ;
;                                                                            ;
; Portions created by the Initial Developer are Copyright (C) 2008           ;
; the Initial Developer. All Rights Reserved.                                ;
;                                                                            ;
; Contributor(s):                                                            ;
;                                                                            ;
;;;;;;;;;;;;;;;;;;;;;;;;;;;;; END LICENSE BLOCK ;;;;;;;;;;;;;;;;;;;;;;;;;;;;;;


;;;;
;;;;

(in-module "PL-KERNEL-KB")

(defmodule "PART"
  :documentation "Module for a part-of relations based on Region Connection Calculus 5 (RCC5) relations.  $Revision: 2434 $

This implementation is an efficient encoding of the part-of relations.
Inference is limited to transitive relationships in the part-of hierarchy
and certain disjointness axioms.

Implements DISCRETE (DR), OVERLAPS (PO), PROPER-PART-OF (PPI)
relations directly. For EQ the standard PowerLoom equality (=) is
used.  That means that if equality is desired, one must create the
regions using the REGION function, so that they end up being skolems.

Also, there is a basic DIRECT-PART-OF relation for expressing a
relationship where there is no intervening parts.  This is much more
efficient than trying to derive that relationship using a negated
existential.

Examples:
 (assert (discrete (region g0) (region g1)))
 (assert (proper-part-of (region g1) (region g2)))
 (assert (proper-part-of (region g2) (region g3)))
 (assert (= (region g3) (region g3alt)))

 (retrieve all (proper-part-of (region ?x) (region ?y)))
 (retrieve all (discrete (region ?x) (region ?y)))
 (retrieve all (not (discrete (region ?x) (region ?y))))

For more background on the RCC5, consult
  David A. Randell and Zhan Cui and Anthony Cohn,
  'A Spatial Logic Based on Regions and Connection',
  KR '92. Principles of Knowledge Representation and Reasoning:
          Proceedings of the Third International Conference,
  pp. 165-176, 1992.

  Anthony G. Cohn, Brandon Bennett, John Gooday and Nicholas M. Gotts,
  'Representing and Reasoning with Qualitative Spatial Relations About Regions',
  in Spatial and Temporal Reasoning, Oliviero Stock (ed).,
  (Kluwer Academic Publishers: Boston), 1997.
"
  :includes ()
  :uses ())

(defconcept /part/geometric-region)
(defconcept /part/geometric-region-2d (/part/geometric-region))
(defconcept /part/geometric-region-3d (/part/geometric-region))
(deffunction /part/region ((?x THING)) :-> (?g /part/GEOMETRIC-REGION))

(defrelation /part/discrete ((?x /part/geometric-region) (?y /part/geometric-region))
  :documentation "DISCRETE: Discrete regions with no overlap or part containment."
  :=>> (/part/discrete ?y ?x)		; Symmetry, forward-chained
  )

(defrelation /part/overlaps ((?x /part/geometric-region) (?y /part/geometric-region))
  :documentation "OVERLAPS: Partially Overlaps regions"
  :=>> (/part/overlaps ?y ?x)
  )

(defrelation /part/proper-part-of ((?x /part/geometric-region) (?y /part/geometric-region))
  :documentation "PROPER-PART-OF: Proper Part Inverse.  ?x is the proper part of ?y"
  ;; NOTE: Use the assertion level query as part of the axiom to improve
  ;;       efficiency of the query.
  :<= (exists (?z) (and (query (/part/proper-part-of ?x ?z) :how-many :all :inference-level :assertion)
			(bound-variables ?x ?z)
			(/part/proper-part-of ?z ?y)))
  )
