# Supplementary material for: Knowledge engineering tools for reasoning with scientific observations and interpretations: a neural connectivity use case
Source: BMC Bioinformatics. 2011 Aug 22;12:351. doi: 10.1186/1471-2105-12-351 (PMC3176268; doi:10.1186/1471-2105-12-351)
Supplement: Additional file 4 — PowerLoom file defining basic terms for representing an anatomical brain atlas. Includes the BrainRegion concept and relations relating brain regions to their names and abbreviations. [file 1471-2105-12-351-S4.PLM]

;; $Id: atlas.plm 2434 2011-06-07 16:08:02Z tom $

(IN-PACKAGE "STELLA")
(DEFMODULE "ATLAS"
    :USES ("PL-KERNEL-KB" "STELLA" "LOGIC") 
    :INCLUDES ()
    :CASE-SENSITIVE? TRUE)
(IN-MODULE "ATLAS")

(DEFFUNCTION name (?x (?n STRING)))
(DEFFUNCTION status ((?x MODULE) (?n STRING)))
(DEFFUNCTION version ((?x MODULE) (?n STRING)))

(DEFCONCEPT BrainRegion (/PART/GEOMETRIC-REGION))
(DEFFUNCTION abbreviation ((?x BrainRegion) (?n STRING)))
(DEFFUNCTION brain-region-for ((?n STRING) (?x BrainRegion))
  :inverse abbreviation)
(DEFRELATION url-name ((?x BrainRegion) (?base STRING) (?param STRING)))
