# Supplementary material for: Knowledge engineering tools for reasoning with scientific observations and interpretations: a neural connectivity use case
Source: BMC Bioinformatics. 2011 Aug 22;12:351. doi: 10.1186/1471-2105-12-351 (PMC3176268; doi:10.1186/1471-2105-12-351)
Supplement: Additional file 5 — PowerLoom file containing the names and containment relationships between brain regions as defined in the Swanson 1998 brain atlas. This is the file that contains the containment and name information from the BAMS xml file in PowerLoom format. [file 1471-2105-12-351-S5.PLM]

;;; -*- Mode: Lisp; Package: STELLA; Syntax: COMMON-LISP; Base: 10 -*-
;;; 
;;; $Id: 
;;;

(CL:IN-PACKAGE "STELLA")

(DEFMODULE "/ATLAS/SWANSON98"
  :INCLUDES ("ATLAS")
  :USES ("LOGIC" "STELLA" "PL-KERNEL-KB")
  :CASE-SENSITIVE? TRUE)

(IN-MODULE "/ATLAS/SWANSON98")

(IN-DIALECT :KIF)

(ASSERT (BrainRegion p908))
(ASSERT (= (name p908) "Abducens nerve"))
(ASSERT (= (abbreviation p908) "VIn"))
(ASSERT (BrainRegion p886))
(ASSERT (/PART/PROPER-PART-OF p908 p886))
(ASSERT (url-name p908 "u1" "aidi=908"))
(ASSERT (BrainRegion p524))
(ASSERT (= (name p524) "Abducens nucleus"))
(ASSERT (= (abbreviation p524) "VI"))
(ASSERT (BrainRegion p519))
(ASSERT (/PART/PROPER-PART-OF p524 p519))
(ASSERT (url-name p524 "u1" "aidi=524"))
(ASSERT (BrainRegion p526))
(ASSERT (= (name p526) "Abducens nucleus proper"))
(ASSERT (= (abbreviation p526) "VI_p"))
(ASSERT (/PART/PROPER-PART-OF p526 p524))
(ASSERT (url-name p526 "u1" "aidi=526"))
(ASSERT (BrainRegion p525))
(ASSERT (= (name p525) "Accesory abducens nucleus"))
(ASSERT (= (abbreviation p525) "ACVI"))
(ASSERT (/PART/PROPER-PART-OF p525 p524))
(ASSERT (url-name p525 "u1" "aidi=525"))
(ASSERT (BrainRegion p866))
(ASSERT (= (name p866) "Accessory facial nucleus"))
(ASSERT (= (abbreviation p866) "ACVII"))
(ASSERT (BrainRegion p865))
(ASSERT (/PART/PROPER-PART-OF p866 p865))
(ASSERT (url-name p866 "u1" "aidi=866"))
(ASSERT (BrainRegion p37))
(ASSERT (= (name p37) "Accessory olfactory bulb"))
(ASSERT (= (abbreviation p37) "AOB"))
(ASSERT (BrainRegion p30))
(ASSERT (/PART/PROPER-PART-OF p37 p30))
(ASSERT (url-name p37 "u1" "aidi=37"))
(ASSERT (BrainRegion p38))
(ASSERT (= (name p38) "Accessory olfactory bulb, glomerular layer"))
(ASSERT (= (abbreviation p38) "AOBgl"))
(ASSERT (/PART/PROPER-PART-OF p38 p37))
(ASSERT (url-name p38 "u1" "aidi=38"))
(ASSERT (BrainRegion p40))
(ASSERT (= (name p40) "Accessory olfactory bulb, granular layer"))
(ASSERT (= (abbreviation p40) "AOBgr"))
(ASSERT (/PART/PROPER-PART-OF p40 p37))
(ASSERT (url-name p40 "u1" "aidi=40"))
(ASSERT (BrainRegion p39))
(ASSERT (= (name p39) "Accessory olfactory bulb, mitral layer"))
(ASSERT (= (abbreviation p39) "AOBmi"))
(ASSERT (/PART/PROPER-PART-OF p39 p37))
(ASSERT (url-name p39 "u1" "aidi=39"))
(ASSERT (BrainRegion p894))
(ASSERT (= (name p894) "Accessory optic tract"))
(ASSERT (= (abbreviation p894) "aot"))
(ASSERT (BrainRegion p893))
(ASSERT (/PART/PROPER-PART-OF p894 p893))
(ASSERT (url-name p894 "u1" "aidi=894"))
(ASSERT (BrainRegion p930))
(ASSERT (= (name p930) "Accessory spinal nerve"))
(ASSERT (= (abbreviation p930) "XIn"))
(ASSERT (/PART/PROPER-PART-OF p930 p886))
(ASSERT (url-name p930 "u1" "aidi=930"))
(ASSERT (BrainRegion p701))
(ASSERT (= (name p701) "Agranular insular area"))
(ASSERT (= (abbreviation p701) "AI"))
(ASSERT (BrainRegion p29))
(ASSERT (/PART/PROPER-PART-OF p701 p29))
(ASSERT (url-name p701 "u1" "aidi=701"))
(ASSERT (BrainRegion p702))
(ASSERT (= (name p702) "Agranular insular area dorsal part"))
(ASSERT (= (abbreviation p702) "AId"))
(ASSERT (/PART/PROPER-PART-OF p702 p701))
(ASSERT (url-name p702 "u1" "aidi=702"))
(ASSERT (BrainRegion p704))
(ASSERT (= (name p704) "Agranular insular area posterior part"))
(ASSERT (= (abbreviation p704) "AIp"))
(ASSERT (/PART/PROPER-PART-OF p704 p701))
(ASSERT (url-name p704 "u1" "aidi=704"))
(ASSERT (BrainRegion p703))
(ASSERT (= (name p703) "Agranular insular area ventral part"))
(ASSERT (= (abbreviation p703) "AIv"))
(ASSERT (/PART/PROPER-PART-OF p703 p701))
(ASSERT (url-name p703 "u1" "aidi=703"))
(ASSERT (BrainRegion p148))
(ASSERT (= (name p148) "Alveus of fornix"))
(ASSERT (= (abbreviation p148) "alv"))
(ASSERT (BrainRegion p147))
(ASSERT (/PART/PROPER-PART-OF p148 p147))
(ASSERT (url-name p148 "u1" "aidi=148"))
(ASSERT (BrainRegion p726))
(ASSERT (= (name p726) "Ammon Horn"))
(ASSERT (= (abbreviation p726) "CA"))
(ASSERT (BrainRegion p725))
(ASSERT (/PART/PROPER-PART-OF p726 p725))
(ASSERT (url-name p726 "u1" "aidi=726"))
(ASSERT (BrainRegion p144))
(ASSERT (= (name p144) "Amygdalar capsule"))
(ASSERT (= (abbreviation p144) "amc"))
(ASSERT (BrainRegion p143))
(ASSERT (/PART/PROPER-PART-OF p144 p143))
(ASSERT (url-name p144 "u1" "aidi=144"))
(ASSERT (BrainRegion p145))
(ASSERT (= (name p145) "Ansa peduncularis"))
(ASSERT (= (abbreviation p145) "apd"))
(ASSERT (/PART/PROPER-PART-OF p145 p143))
(ASSERT (url-name p145 "u1" "aidi=145"))
(ASSERT (BrainRegion p821))
(ASSERT (= (name p821) "Ansiform lobule"))
(ASSERT (= (abbreviation p821) "AN"))
(ASSERT (BrainRegion p817))
(ASSERT (/PART/PROPER-PART-OF p821 p817))
(ASSERT (url-name p821 "u1" "aidi=821"))
(ASSERT (BrainRegion p822))
(ASSERT (= (name p822) "Ansiform lobule crus 1"))
(ASSERT (= (abbreviation p822) "ANcr1"))
(ASSERT (/PART/PROPER-PART-OF p822 p821))
(ASSERT (url-name p822 "u1" "aidi=822"))
(ASSERT (BrainRegion p823))
(ASSERT (= (name p823) "Ansiform lobule crus 1 sublobule a"))
(ASSERT (= (abbreviation p823) "ANcr1-a"))
(ASSERT (/PART/PROPER-PART-OF p823 p822))
(ASSERT (url-name p823 "u1" "aidi=823"))
(ASSERT (BrainRegion p824))
(ASSERT (= (name p824) "Ansiform lobule crus 1 sublobule b"))
(ASSERT (= (abbreviation p824) "ANcr1-b"))
(ASSERT (/PART/PROPER-PART-OF p824 p822))
(ASSERT (url-name p824 "u1" "aidi=824"))
(ASSERT (BrainRegion p825))
(ASSERT (= (name p825) "Ansiform lobule crus 1 sublobule c"))
(ASSERT (= (abbreviation p825) "ANcr1-c"))
(ASSERT (/PART/PROPER-PART-OF p825 p822))
(ASSERT (url-name p825 "u1" "aidi=825"))
(ASSERT (BrainRegion p826))
(ASSERT (= (name p826) "Ansiform lobule crus 1 sublobule d"))
(ASSERT (= (abbreviation p826) "ANcr1-d"))
(ASSERT (/PART/PROPER-PART-OF p826 p822))
(ASSERT (url-name p826 "u1" "aidi=826"))
(ASSERT (BrainRegion p827))
(ASSERT (= (name p827) "Ansiform lobule crus 2"))
(ASSERT (= (abbreviation p827) "ANcr2"))
(ASSERT (/PART/PROPER-PART-OF p827 p821))
(ASSERT (url-name p827 "u1" "aidi=827"))
(ASSERT (BrainRegion p828))
(ASSERT (= (name p828) "Ansiform lobule crus 2 sublobule a"))
(ASSERT (= (abbreviation p828) "ANcr2-a"))
(ASSERT (/PART/PROPER-PART-OF p828 p827))
(ASSERT (url-name p828 "u1" "aidi=828"))
(ASSERT (BrainRegion p829))
(ASSERT (= (name p829) "Ansiform lobule crus 2 sublobule b"))
(ASSERT (= (abbreviation p829) "ANcr2-b"))
(ASSERT (/PART/PROPER-PART-OF p829 p827))
(ASSERT (url-name p829 "u1" "aidi=829"))
(ASSERT (BrainRegion p255))
(ASSERT (= (name p255) "Anterior amygdaloid area"))
(ASSERT (= (abbreviation p255) "AAA"))
(ASSERT (BrainRegion p254))
(ASSERT (/PART/PROPER-PART-OF p255 p254))
(ASSERT (url-name p255 "u1" "aidi=255"))
(ASSERT (BrainRegion p705))
(ASSERT (= (name p705) "Anterior cingulate area"))
(ASSERT (= (abbreviation p705) "ACA"))
(ASSERT (/PART/PROPER-PART-OF p705 p29))
(ASSERT (url-name p705 "u1" "aidi=705"))
(ASSERT (BrainRegion p706))
(ASSERT (= (name p706) "Anterior cingulate area dorsal part"))
(ASSERT (= (abbreviation p706) "ACAd"))
(ASSERT (/PART/PROPER-PART-OF p706 p705))
(ASSERT (url-name p706 "u1" "aidi=706"))
(ASSERT (BrainRegion p707))
(ASSERT (= (name p707) "Anterior cingulate area ventral part"))
(ASSERT (= (abbreviation p707) "ACAv"))
(ASSERT (/PART/PROPER-PART-OF p707 p705))
(ASSERT (url-name p707 "u1" "aidi=707"))
(ASSERT (BrainRegion p892))
(ASSERT (= (name p892) "Anterior commissure, olfactory limb"))
(ASSERT (= (abbreviation p892) "aco"))
(ASSERT (BrainRegion p889))
(ASSERT (/PART/PROPER-PART-OF p892 p889))
(ASSERT (url-name p892 "u1" "aidi=892"))
(ASSERT (BrainRegion p146))
(ASSERT (= (name p146) "Anterior commissure, temporal limb"))
(ASSERT (= (abbreviation p146) "act"))
(ASSERT (/PART/PROPER-PART-OF p146 p143))
(ASSERT (url-name p146 "u1" "aidi=146"))
(ASSERT (BrainRegion p55))
(ASSERT (= (name p55) "Anterior group of the dorsal thalamus"))
(ASSERT (= (abbreviation p55) "ATN"))
(ASSERT (BrainRegion p54))
(ASSERT (/PART/PROPER-PART-OF p55 p54))
(ASSERT (url-name p55 "u1" "aidi=55"))
(ASSERT (BrainRegion p289))
(ASSERT (= (name p289) "Anterior hypothalamic area"))
(ASSERT (= (abbreviation p289) "AHA"))
(ASSERT (BrainRegion p279))
(ASSERT (/PART/PROPER-PART-OF p289 p279))
(ASSERT (url-name p289 "u1" "aidi=289"))
(ASSERT (BrainRegion p1696))
(ASSERT (= (name p1696) "Anterior hypothalamic area proper"))
(ASSERT (= (abbreviation p1696) "AHA_p"))
(ASSERT (/PART/PROPER-PART-OF p1696 p289))
(ASSERT (url-name p1696 "u1" "aidi=1696"))
(ASSERT (BrainRegion p292))
(ASSERT (= (name p292) "Anterior hypothalamic central part"))
(ASSERT (= (abbreviation p292) "AHNc"))
(ASSERT (BrainRegion p290))
(ASSERT (/PART/PROPER-PART-OF p292 p290))
(ASSERT (url-name p292 "u1" "aidi=292"))
(ASSERT (BrainRegion p294))
(ASSERT (= (name p294) "Anterior hypothalamic dorsal part"))
(ASSERT (= (abbreviation p294) "AHNd"))
(ASSERT (/PART/PROPER-PART-OF p294 p290))
(ASSERT (url-name p294 "u1" "aidi=294"))
(ASSERT (= (name p290) "Anterior hypothalamic nucleus"))
(ASSERT (= (abbreviation p290) "AHN"))
(ASSERT (/PART/PROPER-PART-OF p290 p289))
(ASSERT (url-name p290 "u1" "aidi=290"))
(ASSERT (BrainRegion p291))
(ASSERT (= (name p291) "Anterior hypothalamic nucleus anterior part"))
(ASSERT (= (abbreviation p291) "AHNa"))
(ASSERT (/PART/PROPER-PART-OF p291 p290))
(ASSERT (url-name p291 "u1" "aidi=291"))
(ASSERT (BrainRegion p293))
(ASSERT (= (name p293) "Anterior hypothalamic posterior part"))
(ASSERT (= (abbreviation p293) "AHNp"))
(ASSERT (/PART/PROPER-PART-OF p293 p290))
(ASSERT (url-name p293 "u1" "aidi=293"))
(ASSERT (BrainRegion p692))
(ASSERT (= (name p692) "Anterior laterolateral visual area"))
(ASSERT (= (abbreviation p692) "VISlla"))
(ASSERT (BrainRegion p691))
(ASSERT (/PART/PROPER-PART-OF p692 p691))
(ASSERT (url-name p692 "u1" "aidi=692"))
(ASSERT (BrainRegion p639))
(ASSERT (= (name p639) "Anterior olfactory nucleus"))
(ASSERT (= (abbreviation p639) "AON"))
(ASSERT (/PART/PROPER-PART-OF p639 p30))
(ASSERT (url-name p639 "u1" "aidi=639"))
(ASSERT (BrainRegion p640))
(ASSERT (= (name p640) "Anterior olfactory nucleus dorsal part"))
(ASSERT (= (abbreviation p640) "AONd"))
(ASSERT (/PART/PROPER-PART-OF p640 p639))
(ASSERT (url-name p640 "u1" "aidi=640"))
(ASSERT (BrainRegion p641))
(ASSERT (= (name p641) "Anterior olfactory nucleus dorsal part molecular layer"))
(ASSERT (= (abbreviation p641) "AONd1"))
(ASSERT (/PART/PROPER-PART-OF p641 p640))
(ASSERT (url-name p641 "u1" "aidi=641"))
(ASSERT (BrainRegion p642))
(ASSERT (= (name p642) "Anterior olfactory nucleus dorsal part pyramidal layer"))
(ASSERT (= (abbreviation p642) "AONd2"))
(ASSERT (/PART/PROPER-PART-OF p642 p640))
(ASSERT (url-name p642 "u1" "aidi=642"))
(ASSERT (BrainRegion p643))
(ASSERT (= (name p643) "Anterior olfactory nucleus external part"))
(ASSERT (= (abbreviation p643) "AONe"))
(ASSERT (/PART/PROPER-PART-OF p643 p639))
(ASSERT (url-name p643 "u1" "aidi=643"))
(ASSERT (BrainRegion p644))
(ASSERT (= (name p644) "Anterior olfactory nucleus external part molecular layer"))
(ASSERT (= (abbreviation p644) "AONe1"))
(ASSERT (/PART/PROPER-PART-OF p644 p643))
(ASSERT (url-name p644 "u1" "aidi=644"))
(ASSERT (BrainRegion p645))
(ASSERT (= (name p645) "Anterior olfactory nucleus external part pyramidal layer"))
(ASSERT (= (abbreviation p645) "AONe2"))
(ASSERT (/PART/PROPER-PART-OF p645 p643))
(ASSERT (url-name p645 "u1" "aidi=645"))
(ASSERT (BrainRegion p646))
(ASSERT (= (name p646) "Anterior olfactory nucleus lateral part"))
(ASSERT (= (abbreviation p646) "AONl"))
(ASSERT (/PART/PROPER-PART-OF p646 p639))
(ASSERT (url-name p646 "u1" "aidi=646"))
(ASSERT (BrainRegion p647))
(ASSERT (= (name p647) "Anterior olfactory nucleus lateral part molecular layer"))
(ASSERT (= (abbreviation p647) "AONl1"))
(ASSERT (/PART/PROPER-PART-OF p647 p646))
(ASSERT (url-name p647 "u1" "aidi=647"))
(ASSERT (BrainRegion p648))
(ASSERT (= (name p648) "Anterior olfactory nucleus lateral part pyramidal layer"))
(ASSERT (= (abbreviation p648) "AONl2"))
(ASSERT (/PART/PROPER-PART-OF p648 p646))
(ASSERT (url-name p648 "u1" "aidi=648"))
(ASSERT (BrainRegion p649))
(ASSERT (= (name p649) "Anterior olfactory nucleus medial part"))
(ASSERT (= (abbreviation p649) "AONm"))
(ASSERT (/PART/PROPER-PART-OF p649 p639))
(ASSERT (url-name p649 "u1" "aidi=649"))
(ASSERT (BrainRegion p650))
(ASSERT (= (name p650) "Anterior olfactory nucleus medial part molecular layer"))
(ASSERT (= (abbreviation p650) "AONm1"))
(ASSERT (/PART/PROPER-PART-OF p650 p649))
(ASSERT (url-name p650 "u1" "aidi=650"))
(ASSERT (BrainRegion p651))
(ASSERT (= (name p651) "Anterior olfactory nucleus medial part pyramidal layer"))
(ASSERT (= (abbreviation p651) "AONm2"))
(ASSERT (/PART/PROPER-PART-OF p651 p649))
(ASSERT (url-name p651 "u1" "aidi=651"))
(ASSERT (BrainRegion p652))
(ASSERT (= (name p652) "Anterior olfactory nucleus posteroventral part"))
(ASSERT (= (abbreviation p652) "AONpv"))
(ASSERT (/PART/PROPER-PART-OF p652 p639))
(ASSERT (url-name p652 "u1" "aidi=652"))
(ASSERT (BrainRegion p653))
(ASSERT (= (name p653) "Anterior olfactory nucleus posteroventral part molecular layer"))
(ASSERT (= (abbreviation p653) "AONpv1"))
(ASSERT (/PART/PROPER-PART-OF p653 p652))
(ASSERT (url-name p653 "u1" "aidi=653"))
(ASSERT (BrainRegion p654))
(ASSERT (= (name p654) "Anterior olfactory nucleus posteroventral part pyramidal layer"))
(ASSERT (= (abbreviation p654) "AONpv2"))
(ASSERT (/PART/PROPER-PART-OF p654 p652))
(ASSERT (url-name p654 "u1" "aidi=654"))
(ASSERT (BrainRegion p271))
(ASSERT (= (name p271) "Anterior periventricular nucleus of the hypothalamus"))
(ASSERT (= (abbreviation p271) "PVa"))
(ASSERT (BrainRegion p227))
(ASSERT (/PART/PROPER-PART-OF p271 p227))
(ASSERT (url-name p271 "u1" "aidi=271"))
(ASSERT (BrainRegion p433))
(ASSERT (= (name p433) "Anterior pretectal nucleus"))
(ASSERT (= (abbreviation p433) "APN"))
(ASSERT (BrainRegion p428))
(ASSERT (/PART/PROPER-PART-OF p433 p428))
(ASSERT (url-name p433 "u1" "aidi=433"))
(ASSERT (BrainRegion p553))
(ASSERT (= (name p553) "Anterior tegmental nucleus"))
(ASSERT (= (abbreviation p553) "AT"))
(ASSERT (BrainRegion p538))
(ASSERT (/PART/PROPER-PART-OF p553 p538))
(ASSERT (url-name p553 "u1" "aidi=553"))
(ASSERT (BrainRegion p60))
(ASSERT (= (name p60) "Anterodorsal nucleus of the thalamus"))
(ASSERT (= (abbreviation p60) "AD"))
(ASSERT (/PART/PROPER-PART-OF p60 p55))
(ASSERT (url-name p60 "u1" "aidi=60"))
(ASSERT (BrainRegion p285))
(ASSERT (= (name p285) "Anterodorsal preoptic nucleus"))
(ASSERT (= (abbreviation p285) "ADP"))
(ASSERT (BrainRegion p280))
(ASSERT (/PART/PROPER-PART-OF p285 p280))
(ASSERT (url-name p285 "u1" "aidi=285"))
(ASSERT (BrainRegion p693))
(ASSERT (= (name p693) "Anterolateral visual area"))
(ASSERT (= (abbreviation p693) "VISal"))
(ASSERT (/PART/PROPER-PART-OF p693 p691))
(ASSERT (url-name p693 "u1" "aidi=693"))
(ASSERT (BrainRegion p57))
(ASSERT (= (name p57) "Anteromedial nucleus of thalamus"))
(ASSERT (= (abbreviation p57) "AM"))
(ASSERT (/PART/PROPER-PART-OF p57 p55))
(ASSERT (url-name p57 "u1" "aidi=57"))
(ASSERT (BrainRegion p58))
(ASSERT (= (name p58) "Anteromedial nucleus of thalamus dorsal part"))
(ASSERT (= (abbreviation p58) "AMd"))
(ASSERT (/PART/PROPER-PART-OF p58 p57))
(ASSERT (url-name p58 "u1" "aidi=58"))
(ASSERT (BrainRegion p59))
(ASSERT (= (name p59) "Anteromedial nucleus of thalamus ventral part"))
(ASSERT (= (abbreviation p59) "AMv"))
(ASSERT (/PART/PROPER-PART-OF p59 p57))
(ASSERT (url-name p59 "u1" "aidi=59"))
(ASSERT (BrainRegion p694))
(ASSERT (= (name p694) "Anteromedial visual area"))
(ASSERT (= (abbreviation p694) "VISam"))
(ASSERT (/PART/PROPER-PART-OF p694 p691))
(ASSERT (url-name p694 "u1" "aidi=694"))
(ASSERT (BrainRegion p56))
(ASSERT (= (name p56) "Anteroventral nucleus of thalamus"))
(ASSERT (= (abbreviation p56) "AV"))
(ASSERT (/PART/PROPER-PART-OF p56 p55))
(ASSERT (url-name p56 "u1" "aidi=56"))
(ASSERT (BrainRegion p231))
(ASSERT (= (name p231) "Anteroventral periventricular nucleus"))
(ASSERT (= (abbreviation p231) "AVPV"))
(ASSERT (/PART/PROPER-PART-OF p231 p227))
(ASSERT (url-name p231 "u1" "aidi=231"))
(ASSERT (BrainRegion p286))
(ASSERT (= (name p286) "Anteroventral preoptic nucleus"))
(ASSERT (= (abbreviation p286) "AVP"))
(ASSERT (/PART/PROPER-PART-OF p286 p280))
(ASSERT (url-name p286 "u1" "aidi=286"))
(ASSERT (BrainRegion p968))
(ASSERT (= (name p968) "Arbor vitae"))
(ASSERT (= (abbreviation p968) "arb"))
(ASSERT (BrainRegion p23))
(ASSERT (/PART/PROPER-PART-OF p968 p23))
(ASSERT (url-name p968 "u1" "aidi=968"))
(ASSERT (BrainRegion p277))
(ASSERT (= (name p277) "Arcuate nucleus of the hypothalamus"))
(ASSERT (= (abbreviation p277) "ARH"))
(ASSERT (/PART/PROPER-PART-OF p277 p227))
(ASSERT (url-name p277 "u1" "aidi=277"))
(ASSERT (BrainRegion p503))
(ASSERT (= (name p503) "Area postrema"))
(ASSERT (= (abbreviation p503) "AP"))
(ASSERT (BrainRegion p494))
(ASSERT (/PART/PROPER-PART-OF p503 p494))
(ASSERT (url-name p503 "u1" "aidi=503"))
(ASSERT (BrainRegion p634))
(ASSERT (= (name p634) "Auditory areas"))
(ASSERT (= (abbreviation p634) "AUD"))
(ASSERT (/PART/PROPER-PART-OF p634 p29))
(ASSERT (url-name p634 "u1" "aidi=634"))
(ASSERT (BrainRegion p559))
(ASSERT (= (name p559) "Barrington nucleus"))
(ASSERT (= (abbreviation p559) "B"))
(ASSERT (/PART/PROPER-PART-OF p559 p538))
(ASSERT (url-name p559 "u1" "aidi=559"))
(ASSERT (BrainRegion p101))
(ASSERT (= (name p101) "Basal Nuclei"))
(ASSERT (= (abbreviation p101) "BG"))
(ASSERT (BrainRegion p22))
(ASSERT (/PART/PROPER-PART-OF p101 p22))
(ASSERT (url-name p101 "u1" "aidi=101"))
(ASSERT (BrainRegion p613))
(ASSERT (= (name p613) "Basal nucleus of the dorsal horn"))
(ASSERT (= (abbreviation p613) "BN"))
(ASSERT (BrainRegion p608))
(ASSERT (/PART/PROPER-PART-OF p613 p608))
(ASSERT (url-name p613 "u1" "aidi=613"))
(ASSERT (BrainRegion p782))
(ASSERT (= (name p782) "Basolateral nucleus of the amygdala"))
(ASSERT (= (abbreviation p782) "BLA"))
(ASSERT (BrainRegion p775))
(ASSERT (/PART/PROPER-PART-OF p782 p775))
(ASSERT (url-name p782 "u1" "aidi=782"))
(ASSERT (BrainRegion p783))
(ASSERT (= (name p783) "Basolateral nucleus of the amygdala anterior part"))
(ASSERT (= (abbreviation p783) "BLAa"))
(ASSERT (/PART/PROPER-PART-OF p783 p782))
(ASSERT (url-name p783 "u1" "aidi=783"))
(ASSERT (BrainRegion p784))
(ASSERT (= (name p784) "Basolateral nucleus of the amygdala posterior part"))
(ASSERT (= (abbreviation p784) "BLAp"))
(ASSERT (/PART/PROPER-PART-OF p784 p782))
(ASSERT (url-name p784 "u1" "aidi=784"))
(ASSERT (BrainRegion p785))
(ASSERT (= (name p785) "Basomedial nucleus of the amygdala"))
(ASSERT (= (abbreviation p785) "BMA"))
(ASSERT (/PART/PROPER-PART-OF p785 p775))
(ASSERT (url-name p785 "u1" "aidi=785"))
(ASSERT (BrainRegion p786))
(ASSERT (= (name p786) "Basomedial nucleus of the amygdala anterior part"))
(ASSERT (= (abbreviation p786) "BMAa"))
(ASSERT (/PART/PROPER-PART-OF p786 p785))
(ASSERT (url-name p786 "u1" "aidi=786"))
(ASSERT (BrainRegion p787))
(ASSERT (= (name p787) "Basomedial nucleus of the amygdala posterior part"))
(ASSERT (= (abbreviation p787) "BMAp"))
(ASSERT (/PART/PROPER-PART-OF p787 p785))
(ASSERT (url-name p787 "u1" "aidi=787"))
(ASSERT (BrainRegion p104))
(ASSERT (= (name p104) "Bed nuclei of the stria terminalis"))
(ASSERT (= (abbreviation p104) "BST"))
(ASSERT (BrainRegion p103))
(ASSERT (/PART/PROPER-PART-OF p104 p103))
(ASSERT (url-name p104 "u1" "aidi=104"))
(ASSERT (BrainRegion p105))
(ASSERT (= (name p105) "Bed nuclei of the stria terminalis anterior division"))
(ASSERT (= (abbreviation p105) "BSTa"))
(ASSERT (/PART/PROPER-PART-OF p105 p104))
(ASSERT (url-name p105 "u1" "aidi=105"))
(ASSERT (BrainRegion p106))
(ASSERT (= (name p106) "Bed nuclei of the stria terminalis anterior division anterodorsal area"))
(ASSERT (= (abbreviation p106) "BSTad"))
(ASSERT (/PART/PROPER-PART-OF p106 p105))
(ASSERT (url-name p106 "u1" "aidi=106"))
(ASSERT (BrainRegion p1704))
(ASSERT (= (name p1704) "Bed nuclei of the stria terminalis anterior division anterodorsal area central core"))
(ASSERT (= (abbreviation p1704) "BSTcc"))
(ASSERT (/PART/PROPER-PART-OF p1704 p106))
(ASSERT (url-name p1704 "u1" "aidi=1704"))
(ASSERT (BrainRegion p1703))
(ASSERT (= (name p1703) "Bed nuclei of the stria terminalis anterior division anterodorsal area proper"))
(ASSERT (= (abbreviation p1703) "BSTad_p"))
(ASSERT (/PART/PROPER-PART-OF p1703 p106))
(ASSERT (url-name p1703 "u1" "aidi=1703"))
(ASSERT (BrainRegion p108))
(ASSERT (= (name p108) "Bed nuclei of the stria terminalis anterior division anteroventral area"))
(ASSERT (= (abbreviation p108) "BSTav"))
(ASSERT (/PART/PROPER-PART-OF p108 p105))
(ASSERT (url-name p108 "u1" "aidi=108"))
(ASSERT (BrainRegion p113))
(ASSERT (= (name p113) "Bed nuclei of the stria terminalis anterior division dorsolateral nucleus"))
(ASSERT (= (abbreviation p113) "BSTdl"))
(ASSERT (/PART/PROPER-PART-OF p113 p105))
(ASSERT (url-name p113 "u1" "aidi=113"))
(ASSERT (BrainRegion p112))
(ASSERT (= (name p112) "Bed nuclei of the stria terminalis anterior division dorsomedial nucleus"))
(ASSERT (= (abbreviation p112) "BSTdm"))
(ASSERT (/PART/PROPER-PART-OF p112 p105))
(ASSERT (url-name p112 "u1" "aidi=112"))
(ASSERT (BrainRegion p114))
(ASSERT (= (name p114) "Bed nuclei of the stria terminalis anterior division fusiform nucleus"))
(ASSERT (= (abbreviation p114) "BSTfu"))
(ASSERT (/PART/PROPER-PART-OF p114 p105))
(ASSERT (url-name p114 "u1" "aidi=114"))
(ASSERT (BrainRegion p116))
(ASSERT (= (name p116) "Bed nuclei of the stria terminalis anterior division magnocellular nucleus"))
(ASSERT (= (abbreviation p116) "BSTmg"))
(ASSERT (/PART/PROPER-PART-OF p116 p105))
(ASSERT (url-name p116 "u1" "aidi=116"))
(ASSERT (BrainRegion p115))
(ASSERT (= (name p115) "Bed nuclei of the stria terminalis anterior division ventral nucleus"))
(ASSERT (= (abbreviation p115) "BSTv"))
(ASSERT (/PART/PROPER-PART-OF p115 p105))
(ASSERT (url-name p115 "u1" "aidi=115"))
(ASSERT (BrainRegion p107))
(ASSERT (= (name p107) "Bed nuclei of the stria terminalis anterolateral area"))
(ASSERT (= (abbreviation p107) "BSTal"))
(ASSERT (/PART/PROPER-PART-OF p107 p105))
(ASSERT (url-name p107 "u1" "aidi=107"))
(ASSERT (BrainRegion p110))
(ASSERT (= (name p110) "Bed nuclei of the stria terminalis juxtacapsular nucleus"))
(ASSERT (= (abbreviation p110) "BSTju"))
(ASSERT (/PART/PROPER-PART-OF p110 p105))
(ASSERT (url-name p110 "u1" "aidi=110"))
(ASSERT (BrainRegion p109))
(ASSERT (= (name p109) "Bed nuclei of the stria terminalis oval nucleus"))
(ASSERT (= (abbreviation p109) "BSTov"))
(ASSERT (/PART/PROPER-PART-OF p109 p105))
(ASSERT (url-name p109 "u1" "aidi=109"))
(ASSERT (BrainRegion p117))
(ASSERT (= (name p117) "Bed nuclei of the stria terminalis posterior division"))
(ASSERT (= (abbreviation p117) "BSTp"))
(ASSERT (/PART/PROPER-PART-OF p117 p104))
(ASSERT (url-name p117 "u1" "aidi=117"))
(ASSERT (BrainRegion p124))
(ASSERT (= (name p124) "Bed nuclei of the stria terminalis posterior division cell-sparse zone"))
(ASSERT (= (abbreviation p124) "BSTsz"))
(ASSERT (/PART/PROPER-PART-OF p124 p117))
(ASSERT (url-name p124 "u1" "aidi=124"))
(ASSERT (BrainRegion p122))
(ASSERT (= (name p122) "Bed nuclei of the stria terminalis posterior division dorsal nucleus"))
(ASSERT (= (abbreviation p122) "BSTd"))
(ASSERT (/PART/PROPER-PART-OF p122 p117))
(ASSERT (url-name p122 "u1" "aidi=122"))
(ASSERT (BrainRegion p119))
(ASSERT (= (name p119) "Bed nuclei of the stria terminalis posterior division interfascicular  nucleus"))
(ASSERT (= (abbreviation p119) "BSTif"))
(ASSERT (/PART/PROPER-PART-OF p119 p117))
(ASSERT (url-name p119 "u1" "aidi=119"))
(ASSERT (BrainRegion p121))
(ASSERT (= (name p121) "Bed nuclei of the stria terminalis posterior division premedullary nucleus"))
(ASSERT (= (abbreviation p121) "BSTpm"))
(ASSERT (/PART/PROPER-PART-OF p121 p117))
(ASSERT (url-name p121 "u1" "aidi=121"))
(ASSERT (BrainRegion p118))
(ASSERT (= (name p118) "Bed nuclei of the stria terminalis posterior division principal nucleus"))
(ASSERT (= (abbreviation p118) "BSTpr"))
(ASSERT (/PART/PROPER-PART-OF p118 p117))
(ASSERT (url-name p118 "u1" "aidi=118"))
(ASSERT (BrainRegion p123))
(ASSERT (= (name p123) "Bed nuclei of the stria terminalis posterior division strial extension"))
(ASSERT (= (abbreviation p123) "BSTse"))
(ASSERT (/PART/PROPER-PART-OF p123 p117))
(ASSERT (url-name p123 "u1" "aidi=123"))
(ASSERT (BrainRegion p120))
(ASSERT (= (name p120) "Bed nuclei of the stria terminalis posterior division transverse nucleus"))
(ASSERT (= (abbreviation p120) "BSTtr"))
(ASSERT (/PART/PROPER-PART-OF p120 p117))
(ASSERT (url-name p120 "u1" "aidi=120"))
(ASSERT (BrainRegion p111))
(ASSERT (= (name p111) "Bed nuclei of the stria terminalis rhomboid nucleus"))
(ASSERT (= (abbreviation p111) "BSTrh"))
(ASSERT (/PART/PROPER-PART-OF p111 p105))
(ASSERT (url-name p111 "u1" "aidi=111"))
(ASSERT (BrainRegion p1694))
(ASSERT (= (name p1694) "Bed nuclei of the stria terminalis, anterior division, subcommisural zone"))
(ASSERT (= (abbreviation p1694) "BSTsc"))
(ASSERT (/PART/PROPER-PART-OF p1694 p105))
(ASSERT (url-name p1694 "u1" "aidi=1694"))
(ASSERT (BrainRegion p268))
(ASSERT (= (name p268) "Bed nucleus of the accessory olfactory part"))
(ASSERT (= (abbreviation p268) "BA"))
(ASSERT (/PART/PROPER-PART-OF p268 p254))
(ASSERT (url-name p268 "u1" "aidi=268"))
(ASSERT (BrainRegion p125))
(ASSERT (= (name p125) "Bed nucleus of the anterior commissure"))
(ASSERT (= (abbreviation p125) "BAC"))
(ASSERT (/PART/PROPER-PART-OF p125 p103))
(ASSERT (url-name p125 "u1" "aidi=125"))
(ASSERT (BrainRegion p126))
(ASSERT (= (name p126) "Bed nucleus of the stria medularis"))
(ASSERT (= (abbreviation p126) "BSM"))
(ASSERT (/PART/PROPER-PART-OF p126 p103))
(ASSERT (url-name p126 "u1" "aidi=126"))
(ASSERT (BrainRegion p926))
(ASSERT (= (name p926) "Brachium of the inferior colliculus"))
(ASSERT (= (abbreviation p926) "bic"))
(ASSERT (BrainRegion p920))
(ASSERT (/PART/PROPER-PART-OF p926 p920))
(ASSERT (url-name p926 "u1" "aidi=926"))
(ASSERT (BrainRegion p895))
(ASSERT (= (name p895) "Brachium of the superior colliculus"))
(ASSERT (= (abbreviation p895) "bsc"))
(ASSERT (/PART/PROPER-PART-OF p895 p893))
(ASSERT (url-name p895 "u1" "aidi=895"))
(ASSERT (BrainRegion p20))
(ASSERT (= (name p20) "Brain"))
(ASSERT (= (abbreviation p20) "Br"))
(ASSERT (url-name p20 "u1" "aidi=20"))
(ASSERT (BrainRegion p24))
(ASSERT (= (name p24) "Brainstem"))
(ASSERT (= (abbreviation p24) "BS"))
(ASSERT (/PART/PROPER-PART-OF p24 p20))
(ASSERT (url-name p24 "u1" "aidi=24"))
(ASSERT (BrainRegion p964))
(ASSERT (= (name p964) "Bulbocerebellar tract"))
(ASSERT (= (abbreviation p964) "bct"))
(ASSERT (BrainRegion p960))
(ASSERT (/PART/PROPER-PART-OF p964 p960))
(ASSERT (url-name p964 "u1" "aidi=964"))
(ASSERT (BrainRegion p177))
(ASSERT (= (name p177) "Caudal medullary velum"))
(ASSERT (= (abbreviation p177) "CMVE"))
(ASSERT (BrainRegion p172))
(ASSERT (/PART/PROPER-PART-OF p177 p172))
(ASSERT (url-name p177 "u1" "aidi=177"))
(ASSERT (BrainRegion p129))
(ASSERT (= (name p129) "Caudoputamen"))
(ASSERT (= (abbreviation p129) "CP"))
(ASSERT (BrainRegion p128))
(ASSERT (/PART/PROPER-PART-OF p129 p128))
(ASSERT (url-name p129 "u1" "aidi=129"))
(ASSERT (BrainRegion p7730))
(ASSERT (= (name p7730) "Central canal"))
(ASSERT (= (abbreviation p7730) "C"))
(ASSERT (BrainRegion p21))
(ASSERT (/PART/PROPER-PART-OF p7730 p21))
(ASSERT (url-name p7730 "u1" "aidi=7730"))
(ASSERT (BrainRegion p617))
(ASSERT (= (name p617) "Central cervical nucleus"))
(ASSERT (= (abbreviation p617) "CEC"))
(ASSERT (BrainRegion p616))
(ASSERT (/PART/PROPER-PART-OF p617 p616))
(ASSERT (url-name p617 "u1" "aidi=617"))
(ASSERT (= (name p538) "Central gray of the brain"))
(ASSERT (= (abbreviation p538) "CGB"))
(ASSERT (BrainRegion p536))
(ASSERT (/PART/PROPER-PART-OF p538 p536))
(ASSERT (url-name p538 "u1" "aidi=538"))
(ASSERT (BrainRegion p626))
(ASSERT (= (name p626) "Central gray of the spinal cord"))
(ASSERT (= (abbreviation p626) "CGS"))
(ASSERT (/PART/PROPER-PART-OF p626 p21))
(ASSERT (url-name p626 "u1" "aidi=626"))
(ASSERT (BrainRegion p90))
(ASSERT (= (name p90) "Central lateral nucleus of the thalamus"))
(ASSERT (= (abbreviation p90) "CL"))
(ASSERT (BrainRegion p86))
(ASSERT (/PART/PROPER-PART-OF p90 p86))
(ASSERT (url-name p90 "u1" "aidi=90"))
(ASSERT (BrainRegion p565))
(ASSERT (= (name p565) "Central linear nucleus raphe"))
(ASSERT (= (abbreviation p565) "CLI"))
(ASSERT (BrainRegion p562))
(ASSERT (/PART/PROPER-PART-OF p565 p562))
(ASSERT (url-name p565 "u1" "aidi=565"))
(ASSERT (BrainRegion p792))
(ASSERT (= (name p792) "Central lobule"))
(ASSERT (= (abbreviation p792) "CENT"))
(ASSERT (BrainRegion p790))
(ASSERT (/PART/PROPER-PART-OF p792 p790))
(ASSERT (url-name p792 "u1" "aidi=792"))
(ASSERT (BrainRegion p793))
(ASSERT (= (name p793) "Central lobule, lobule II"))
(ASSERT (= (abbreviation p793) "CENT2"))
(ASSERT (/PART/PROPER-PART-OF p793 p792))
(ASSERT (url-name p793 "u1" "aidi=793"))
(ASSERT (BrainRegion p794))
(ASSERT (= (name p794) "Central lobule, lobule II sublobule a"))
(ASSERT (= (abbreviation p794) "CENT2a"))
(ASSERT (/PART/PROPER-PART-OF p794 p793))
(ASSERT (url-name p794 "u1" "aidi=794"))
(ASSERT (BrainRegion p795))
(ASSERT (= (name p795) "Central lobule, lobule II sublobule b"))
(ASSERT (= (abbreviation p795) "CENT2b"))
(ASSERT (/PART/PROPER-PART-OF p795 p793))
(ASSERT (url-name p795 "u1" "aidi=795"))
(ASSERT (BrainRegion p796))
(ASSERT (= (name p796) "Central lobule, lobule III"))
(ASSERT (= (abbreviation p796) "CENT3"))
(ASSERT (/PART/PROPER-PART-OF p796 p792))
(ASSERT (url-name p796 "u1" "aidi=796"))
(ASSERT (BrainRegion p797))
(ASSERT (= (name p797) "Central lobule, lobule III sublobule a"))
(ASSERT (= (abbreviation p797) "CENT3a"))
(ASSERT (/PART/PROPER-PART-OF p797 p796))
(ASSERT (url-name p797 "u1" "aidi=797"))
(ASSERT (BrainRegion p798))
(ASSERT (= (name p798) "Central lobule, lobule III sublobule b"))
(ASSERT (= (abbreviation p798) "CENT3b"))
(ASSERT (/PART/PROPER-PART-OF p798 p796))
(ASSERT (url-name p798 "u1" "aidi=798"))
(ASSERT (BrainRegion p88))
(ASSERT (= (name p88) "Central medial nucleus of the thalamus"))
(ASSERT (= (abbreviation p88) "CM"))
(ASSERT (/PART/PROPER-PART-OF p88 p86))
(ASSERT (url-name p88 "u1" "aidi=88"))
(ASSERT (BrainRegion p256))
(ASSERT (= (name p256) "Central nucleus of amygdala"))
(ASSERT (= (abbreviation p256) "CEA"))
(ASSERT (/PART/PROPER-PART-OF p256 p254))
(ASSERT (url-name p256 "u1" "aidi=256"))
(ASSERT (BrainRegion p259))
(ASSERT (= (name p259) "Central nucleus of amygdala capsular part"))
(ASSERT (= (abbreviation p259) "CEAc"))
(ASSERT (/PART/PROPER-PART-OF p259 p256))
(ASSERT (url-name p259 "u1" "aidi=259"))
(ASSERT (BrainRegion p258))
(ASSERT (= (name p258) "Central nucleus of amygdala lateral part"))
(ASSERT (= (abbreviation p258) "CEAl"))
(ASSERT (/PART/PROPER-PART-OF p258 p256))
(ASSERT (url-name p258 "u1" "aidi=258"))
(ASSERT (BrainRegion p257))
(ASSERT (= (name p257) "Central nucleus of amygdala medial part"))
(ASSERT (= (abbreviation p257) "CEAm"))
(ASSERT (/PART/PROPER-PART-OF p257 p256))
(ASSERT (url-name p257 "u1" "aidi=257"))
(ASSERT (BrainRegion p984))
(ASSERT (= (name p984) "Central tegmental bundle"))
(ASSERT (= (abbreviation p984) "ctb"))
(ASSERT (BrainRegion p969))
(ASSERT (/PART/PROPER-PART-OF p984 p969))
(ASSERT (url-name p984 "u1" "aidi=984"))
(ASSERT (BrainRegion p953))
(ASSERT (= (name p953) "Cerebellar commissure"))
(ASSERT (= (abbreviation p953) "cbc"))
(ASSERT (/PART/PROPER-PART-OF p953 p23))
(ASSERT (url-name p953 "u1" "aidi=953"))
(ASSERT (BrainRegion p789))
(ASSERT (= (name p789) "Cerebellar cortex"))
(ASSERT (= (abbreviation p789) "CBX"))
(ASSERT (/PART/PROPER-PART-OF p789 p23))
(ASSERT (url-name p789 "u1" "aidi=789"))
(ASSERT (BrainRegion p954))
(ASSERT (= (name p954) "Cerebellar peduncles"))
(ASSERT (= (abbreviation p954) "cbp"))
(ASSERT (/PART/PROPER-PART-OF p954 p23))
(ASSERT (url-name p954 "u1" "aidi=954"))
(ASSERT (= (name p23) "Cerebellum"))
(ASSERT (= (abbreviation p23) "CB"))
(ASSERT (/PART/PROPER-PART-OF p23 p20))
(ASSERT (url-name p23 "u1" "aidi=23"))
(ASSERT (BrainRegion p169))
(ASSERT (= (name p169) "Cerebral aqueduct"))
(ASSERT (= (abbreviation p169) "AQ"))
(ASSERT (/PART/PROPER-PART-OF p169 p20))
(ASSERT (url-name p169 "u1" "aidi=169"))
(ASSERT (BrainRegion p170))
(ASSERT (= (name p170) "Cerebral aqueduct collicular recess"))
(ASSERT (= (abbreviation p170) "AQc"))
(ASSERT (/PART/PROPER-PART-OF p170 p169))
(ASSERT (url-name p170 "u1" "aidi=170"))
(ASSERT (BrainRegion p171))
(ASSERT (= (name p171) "Cerebral aqueduct subcommissural organ"))
(ASSERT (= (abbreviation p171) "SCO"))
(ASSERT (/PART/PROPER-PART-OF p171 p169))
(ASSERT (url-name p171 "u1" "aidi=171"))
(ASSERT (BrainRegion p28))
(ASSERT (= (name p28) "Cerebral cortex"))
(ASSERT (= (abbreviation p28) "CTX"))
(ASSERT (/PART/PROPER-PART-OF p28 p22))
(ASSERT (url-name p28 "u1" "aidi=28"))
(ASSERT (= (name p29) "Cerebral cortex, layers1-6a [cortical plate]"))
(ASSERT (= (abbreviation p29) "CTXp"))
(ASSERT (/PART/PROPER-PART-OF p29 p28))
(ASSERT (url-name p29 "u1" "aidi=29"))
(ASSERT (BrainRegion p180))
(ASSERT (= (name p180) "Cerebral peduncle"))
(ASSERT (= (abbreviation p180) "cpd"))
(ASSERT (BrainRegion p178))
(ASSERT (/PART/PROPER-PART-OF p180 p178))
(ASSERT (url-name p180 "u1" "aidi=180"))
(ASSERT (= (name p22) "Cerebrum"))
(ASSERT (= (abbreviation p22) "CH"))
(ASSERT (/PART/PROPER-PART-OF p22 p20))
(ASSERT (url-name p22 "u1" "aidi=22"))
(ASSERT (BrainRegion p934))
(ASSERT (= (name p934) "Cervicothalamic tract"))
(ASSERT (= (abbreviation p934) "cett"))
(ASSERT (/PART/PROPER-PART-OF p934 p886))
(ASSERT (url-name p934 "u1" "aidi=934"))
(ASSERT (BrainRegion p989))
(ASSERT (= (name p989) "Cingulum bundle"))
(ASSERT (= (abbreviation p989) "cing"))
(ASSERT (/PART/PROPER-PART-OF p989 p143))
(ASSERT (url-name p989 "u1" "aidi=989"))
(ASSERT (BrainRegion p777))
(ASSERT (= (name p777) "Claustrum"))
(ASSERT (= (abbreviation p777) "CLA"))
(ASSERT (/PART/PROPER-PART-OF p777 p775))
(ASSERT (url-name p777 "u1" "aidi=777"))
(ASSERT (= (name p920) "Cochlear nerve"))
(ASSERT (= (abbreviation p920) "cVIIIn"))
(ASSERT (BrainRegion p917))
(ASSERT (/PART/PROPER-PART-OF p920 p917))
(ASSERT (url-name p920 "u1" "aidi=920"))
(ASSERT (BrainRegion p460))
(ASSERT (= (name p460) "Cochlear nuclei"))
(ASSERT (= (abbreviation p460) "CN"))
(ASSERT (BrainRegion p459))
(ASSERT (/PART/PROPER-PART-OF p460 p459))
(ASSERT (url-name p460 "u1" "aidi=460"))
(ASSERT (BrainRegion p155))
(ASSERT (= (name p155) "Columns of the fornix"))
(ASSERT (= (abbreviation p155) "fx"))
(ASSERT (BrainRegion p153))
(ASSERT (/PART/PROPER-PART-OF p155 p153))
(ASSERT (url-name p155 "u1" "aidi=155"))
(ASSERT (BrainRegion p541))
(ASSERT (= (name p541) "Commissural nucleus"))
(ASSERT (= (abbreviation p541) "COM"))
(ASSERT (BrainRegion p539))
(ASSERT (/PART/PROPER-PART-OF p541 p539))
(ASSERT (url-name p541 "u1" "aidi=541"))
(ASSERT (BrainRegion p925))
(ASSERT (= (name p925) "Commissure of the inferior colliculus"))
(ASSERT (= (abbreviation p925) "cic"))
(ASSERT (/PART/PROPER-PART-OF p925 p920))
(ASSERT (url-name p925 "u1" "aidi=925"))
(ASSERT (BrainRegion p897))
(ASSERT (= (name p897) "Commissure of the superior colliculus"))
(ASSERT (= (abbreviation p897) "csc"))
(ASSERT (/PART/PROPER-PART-OF p897 p893))
(ASSERT (url-name p897 "u1" "aidi=897"))
(ASSERT (BrainRegion p831))
(ASSERT (= (name p831) "Copula pyramidis"))
(ASSERT (= (abbreviation p831) "COPY"))
(ASSERT (/PART/PROPER-PART-OF p831 p817))
(ASSERT (url-name p831 "u1" "aidi=831"))
(ASSERT (BrainRegion p832))
(ASSERT (= (name p832) "Copula pyramidis sublobule a"))
(ASSERT (= (abbreviation p832) "COPYa"))
(ASSERT (/PART/PROPER-PART-OF p832 p831))
(ASSERT (url-name p832 "u1" "aidi=832"))
(ASSERT (BrainRegion p833))
(ASSERT (= (name p833) "Copula pyramidis sublobule b"))
(ASSERT (= (abbreviation p833) "COPYb"))
(ASSERT (/PART/PROPER-PART-OF p833 p831))
(ASSERT (url-name p833 "u1" "aidi=833"))
(ASSERT (BrainRegion p135))
(ASSERT (= (name p135) "Corpus callosum"))
(ASSERT (= (abbreviation p135) "cc"))
(ASSERT (BrainRegion p134))
(ASSERT (/PART/PROPER-PART-OF p135 p134))
(ASSERT (url-name p135 "u1" "aidi=135"))
(ASSERT (BrainRegion p136))
(ASSERT (= (name p136) "Corpus callosum anterior forceps"))
(ASSERT (= (abbreviation p136) "fa"))
(ASSERT (/PART/PROPER-PART-OF p136 p135))
(ASSERT (url-name p136 "u1" "aidi=136"))
(ASSERT (BrainRegion p137))
(ASSERT (= (name p137) "Corpus callosum external capsule"))
(ASSERT (= (abbreviation p137) "ec"))
(ASSERT (/PART/PROPER-PART-OF p137 p135))
(ASSERT (url-name p137 "u1" "aidi=137"))
(ASSERT (BrainRegion p138))
(ASSERT (= (name p138) "Corpus callosum extreme capsule"))
(ASSERT (= (abbreviation p138) "ee"))
(ASSERT (/PART/PROPER-PART-OF p138 p135))
(ASSERT (url-name p138 "u1" "aidi=138"))
(ASSERT (BrainRegion p140))
(ASSERT (= (name p140) "Corpus callosum posterior forceps"))
(ASSERT (= (abbreviation p140) "fp"))
(ASSERT (/PART/PROPER-PART-OF p140 p135))
(ASSERT (url-name p140 "u1" "aidi=140"))
(ASSERT (BrainRegion p676))
(ASSERT (= (name p676) "Cortical nucleus of the amygdala"))
(ASSERT (= (abbreviation p676) "COA"))
(ASSERT (/PART/PROPER-PART-OF p676 p30))
(ASSERT (url-name p676 "u1" "aidi=676"))
(ASSERT (BrainRegion p677))
(ASSERT (= (name p677) "Cortical nucleus of the amygdala anterior part"))
(ASSERT (= (abbreviation p677) "COAa"))
(ASSERT (/PART/PROPER-PART-OF p677 p676))
(ASSERT (url-name p677 "u1" "aidi=677"))
(ASSERT (BrainRegion p678))
(ASSERT (= (name p678) "Cortical nucleus of the amygdala posterior part"))
(ASSERT (= (abbreviation p678) "COAp"))
(ASSERT (/PART/PROPER-PART-OF p678 p676))
(ASSERT (url-name p678 "u1" "aidi=678"))
(ASSERT (BrainRegion p679))
(ASSERT (= (name p679) "Cortical nucleus of the amygdala posterior part lateral zone"))
(ASSERT (= (abbreviation p679) "COApl"))
(ASSERT (/PART/PROPER-PART-OF p679 p678))
(ASSERT (url-name p679 "u1" "aidi=679"))
(ASSERT (BrainRegion p680))
(ASSERT (= (name p680) "Cortical nucleus of the amygdala posterior part medial zone"))
(ASSERT (= (abbreviation p680) "COApm"))
(ASSERT (/PART/PROPER-PART-OF p680 p678))
(ASSERT (url-name p680 "u1" "aidi=680"))
(ASSERT (BrainRegion p185))
(ASSERT (= (name p185) "Corticobulbar tract"))
(ASSERT (= (abbreviation p185) "cbt"))
(ASSERT (/PART/PROPER-PART-OF p185 p178))
(ASSERT (url-name p185 "u1" "aidi=185"))
(ASSERT (BrainRegion p184))
(ASSERT (= (name p184) "Corticopontine tract"))
(ASSERT (= (abbreviation p184) "cpt"))
(ASSERT (/PART/PROPER-PART-OF p184 p178))
(ASSERT (url-name p184 "u1" "aidi=184"))
(ASSERT (BrainRegion p183))
(ASSERT (= (name p183) "Corticorubral tract"))
(ASSERT (= (abbreviation p183) "crt"))
(ASSERT (/PART/PROPER-PART-OF p183 p172))
(ASSERT (url-name p183 "u1" "aidi=183"))
(ASSERT (= (name p178) "Corticospinal tract"))
(ASSERT (= (abbreviation p178) "cst"))
(ASSERT (/PART/PROPER-PART-OF p178 p134))
(ASSERT (url-name p178 "u1" "aidi=178"))
(ASSERT (BrainRegion p182))
(ASSERT (= (name p182) "Corticotectal tract"))
(ASSERT (= (abbreviation p182) "cte"))
(ASSERT (/PART/PROPER-PART-OF p182 p178))
(ASSERT (url-name p182 "u1" "aidi=182"))
(ASSERT (= (name p886) "Cranial and Spinal Nerves (and Related)"))
(ASSERT (= (abbreviation p886) "CSN"))
(ASSERT (url-name p886 "u1" "aidi=886"))
(ASSERT (BrainRegion p980))
(ASSERT (= (name p980) "Crossed tectospinal pathway"))
(ASSERT (= (abbreviation p980) "tspc"))
(ASSERT (BrainRegion p977))
(ASSERT (/PART/PROPER-PART-OF p980 p977))
(ASSERT (url-name p980 "u1" "aidi=980"))
(ASSERT (BrainRegion p799))
(ASSERT (= (name p799) "Culmen"))
(ASSERT (= (abbreviation p799) "CUL"))
(ASSERT (/PART/PROPER-PART-OF p799 p790))
(ASSERT (url-name p799 "u1" "aidi=799"))
(ASSERT (BrainRegion p800))
(ASSERT (= (name p800) "Culmen lobule IV"))
(ASSERT (= (abbreviation p800) "CUL4"))
(ASSERT (/PART/PROPER-PART-OF p800 p799))
(ASSERT (url-name p800 "u1" "aidi=800"))
(ASSERT (BrainRegion p801))
(ASSERT (= (name p801) "Culmen lobule V"))
(ASSERT (= (abbreviation p801) "CUL5"))
(ASSERT (/PART/PROPER-PART-OF p801 p799))
(ASSERT (url-name p801 "u1" "aidi=801"))
(ASSERT (BrainRegion p938))
(ASSERT (= (name p938) "Cuneate fascicle"))
(ASSERT (= (abbreviation p938) "cuf"))
(ASSERT (BrainRegion p937))
(ASSERT (/PART/PROPER-PART-OF p938 p937))
(ASSERT (url-name p938 "u1" "aidi=938"))
(ASSERT (BrainRegion p456))
(ASSERT (= (name p456) "Cuneate nucleus"))
(ASSERT (= (abbreviation p456) "CU"))
(ASSERT (BrainRegion p452))
(ASSERT (/PART/PROPER-PART-OF p456 p452))
(ASSERT (url-name p456 "u1" "aidi=456"))
(ASSERT (BrainRegion p592))
(ASSERT (= (name p592) "Cuneiform nucleus"))
(ASSERT (= (abbreviation p592) "CUN"))
(ASSERT (BrainRegion p588))
(ASSERT (/PART/PROPER-PART-OF p592 p588))
(ASSERT (url-name p592 "u1" "aidi=592"))
(ASSERT (BrainRegion p962))
(ASSERT (= (name p962) "Cuneocerebellar tract"))
(ASSERT (= (abbreviation p962) "cct"))
(ASSERT (/PART/PROPER-PART-OF p962 p960))
(ASSERT (url-name p962 "u1" "aidi=962"))
(ASSERT (BrainRegion p802))
(ASSERT (= (name p802) "Declive (VI)"))
(ASSERT (= (abbreviation p802) "DEC"))
(ASSERT (/PART/PROPER-PART-OF p802 p790))
(ASSERT (url-name p802 "u1" "aidi=802"))
(ASSERT (BrainRegion p803))
(ASSERT (= (name p803) "Declive, sublobule a"))
(ASSERT (= (abbreviation p803) "DEC-a"))
(ASSERT (/PART/PROPER-PART-OF p803 p802))
(ASSERT (url-name p803 "u1" "aidi=803"))
(ASSERT (BrainRegion p804))
(ASSERT (= (name p804) "Declive, sublobule b"))
(ASSERT (= (abbreviation p804) "DEC-b"))
(ASSERT (/PART/PROPER-PART-OF p804 p802))
(ASSERT (url-name p804 "u1" "aidi=804"))
(ASSERT (BrainRegion p805))
(ASSERT (= (name p805) "Declive, sublobule c"))
(ASSERT (= (abbreviation p805) "DEC-c"))
(ASSERT (/PART/PROPER-PART-OF p805 p802))
(ASSERT (url-name p805 "u1" "aidi=805"))
(ASSERT (BrainRegion p806))
(ASSERT (= (name p806) "Declive, sublobule d"))
(ASSERT (= (abbreviation p806) "DEC-D"))
(ASSERT (/PART/PROPER-PART-OF p806 p802))
(ASSERT (url-name p806 "u1" "aidi=806"))
(ASSERT (BrainRegion p906))
(ASSERT (= (name p906) "Decussation of the trochlear nerve"))
(ASSERT (= (abbreviation p906) "IVd"))
(ASSERT (BrainRegion p905))
(ASSERT (/PART/PROPER-PART-OF p906 p905))
(ASSERT (url-name p906 "u1" "aidi=906"))
(ASSERT (BrainRegion p836))
(ASSERT (= (name p836) "Deep cerebellar nuclei"))
(ASSERT (= (abbreviation p836) "DNC"))
(ASSERT (/PART/PROPER-PART-OF p836 p23))
(ASSERT (url-name p836 "u1" "aidi=836"))
(ASSERT (BrainRegion p744))
(ASSERT (= (name p744) "Dentate gyrus"))
(ASSERT (= (abbreviation p744) "DG"))
(ASSERT (/PART/PROPER-PART-OF p744 p725))
(ASSERT (url-name p744 "u1" "aidi=744"))
(ASSERT (BrainRegion p745))
(ASSERT (= (name p745) "Dentate gyrus crest"))
(ASSERT (= (abbreviation p745) "DGcr"))
(ASSERT (/PART/PROPER-PART-OF p745 p744))
(ASSERT (url-name p745 "u1" "aidi=745"))
(ASSERT (BrainRegion p747))
(ASSERT (= (name p747) "Dentate gyrus crest granule cell  layer"))
(ASSERT (= (abbreviation p747) "DGcr-sg"))
(ASSERT (/PART/PROPER-PART-OF p747 p745))
(ASSERT (url-name p747 "u1" "aidi=747"))
(ASSERT (BrainRegion p746))
(ASSERT (= (name p746) "Dentate gyrus crest molecular layer"))
(ASSERT (= (abbreviation p746) "DGcr-mo"))
(ASSERT (/PART/PROPER-PART-OF p746 p745))
(ASSERT (url-name p746 "u1" "aidi=746"))
(ASSERT (BrainRegion p748))
(ASSERT (= (name p748) "Dentate gyrus crest polymorph  layer"))
(ASSERT (= (abbreviation p748) "DGcr-po"))
(ASSERT (/PART/PROPER-PART-OF p748 p745))
(ASSERT (url-name p748 "u1" "aidi=748"))
(ASSERT (BrainRegion p749))
(ASSERT (= (name p749) "Dentate gyrus lateral blade"))
(ASSERT (= (abbreviation p749) "DGlb"))
(ASSERT (/PART/PROPER-PART-OF p749 p744))
(ASSERT (url-name p749 "u1" "aidi=749"))
(ASSERT (BrainRegion p751))
(ASSERT (= (name p751) "Dentate gyrus lateral blade granule cell layer"))
(ASSERT (= (abbreviation p751) "DGlb-sg"))
(ASSERT (/PART/PROPER-PART-OF p751 p749))
(ASSERT (url-name p751 "u1" "aidi=751"))
(ASSERT (BrainRegion p750))
(ASSERT (= (name p750) "Dentate gyrus lateral blade molecular layer"))
(ASSERT (= (abbreviation p750) "DGlb-mo"))
(ASSERT (/PART/PROPER-PART-OF p750 p749))
(ASSERT (url-name p750 "u1" "aidi=750"))
(ASSERT (BrainRegion p752))
(ASSERT (= (name p752) "Dentate gyrus lateral blade polymorph layer"))
(ASSERT (= (abbreviation p752) "DGlb-po"))
(ASSERT (/PART/PROPER-PART-OF p752 p749))
(ASSERT (url-name p752 "u1" "aidi=752"))
(ASSERT (BrainRegion p753))
(ASSERT (= (name p753) "Dentate gyrus medial blade"))
(ASSERT (= (abbreviation p753) "DGmb"))
(ASSERT (/PART/PROPER-PART-OF p753 p744))
(ASSERT (url-name p753 "u1" "aidi=753"))
(ASSERT (BrainRegion p755))
(ASSERT (= (name p755) "Dentate gyrus medial blade granule cell layer"))
(ASSERT (= (abbreviation p755) "DGmb-sg"))
(ASSERT (/PART/PROPER-PART-OF p755 p753))
(ASSERT (url-name p755 "u1" "aidi=755"))
(ASSERT (BrainRegion p754))
(ASSERT (= (name p754) "Dentate gyrus medial blade molecular layer"))
(ASSERT (= (abbreviation p754) "DGmb-mo"))
(ASSERT (/PART/PROPER-PART-OF p754 p753))
(ASSERT (url-name p754 "u1" "aidi=754"))
(ASSERT (BrainRegion p756))
(ASSERT (= (name p756) "Dentate gyrus medial blade polymorph layer"))
(ASSERT (= (abbreviation p756) "DGmb-po"))
(ASSERT (/PART/PROPER-PART-OF p756 p753))
(ASSERT (url-name p756 "u1" "aidi=756"))
(ASSERT (BrainRegion p841))
(ASSERT (= (name p841) "Dentate nucleus"))
(ASSERT (= (abbreviation p841) "DN"))
(ASSERT (/PART/PROPER-PART-OF p841 p836))
(ASSERT (url-name p841 "u1" "aidi=841"))
(ASSERT (BrainRegion p842))
(ASSERT (= (name p842) "Dentate nucleus parvicellular part"))
(ASSERT (= (abbreviation p842) "DNp"))
(ASSERT (/PART/PROPER-PART-OF p842 p841))
(ASSERT (url-name p842 "u1" "aidi=842"))
(ASSERT (BrainRegion p843))
(ASSERT (= (name p843) "Dentate nucleus proper"))
(ASSERT (= (abbreviation p843) "DN_p"))
(ASSERT (/PART/PROPER-PART-OF p843 p841))
(ASSERT (url-name p843 "u1" "aidi=843"))
(ASSERT (BrainRegion p956))
(ASSERT (= (name p956) "Descussation of the scp"))
(ASSERT (= (abbreviation p956) "dscp"))
(ASSERT (BrainRegion p955))
(ASSERT (/PART/PROPER-PART-OF p956 p955))
(ASSERT (url-name p956 "u1" "aidi=956"))
(ASSERT (BrainRegion p978))
(ASSERT (= (name p978) "Direct tectospinal pathway"))
(ASSERT (= (abbreviation p978) "tspd"))
(ASSERT (/PART/PROPER-PART-OF p978 p977))
(ASSERT (url-name p978 "u1" "aidi=978"))
(ASSERT (BrainRegion p854))
(ASSERT (= (name p854) "Dorsal accessory olive"))
(ASSERT (= (abbreviation p854) "IOda"))
(ASSERT (BrainRegion p853))
(ASSERT (/PART/PROPER-PART-OF p854 p853))
(ASSERT (url-name p854 "u1" "aidi=854"))
(ASSERT (BrainRegion p923))
(ASSERT (= (name p923) "Dorsal acoustic stria"))
(ASSERT (= (abbreviation p923) "das"))
(ASSERT (/PART/PROPER-PART-OF p923 p920))
(ASSERT (url-name p923 "u1" "aidi=923"))
(ASSERT (BrainRegion p636))
(ASSERT (= (name p636) "Dorsal auditory areas"))
(ASSERT (= (abbreviation p636) "AUDd"))
(ASSERT (/PART/PROPER-PART-OF p636 p634))
(ASSERT (url-name p636 "u1" "aidi=636"))
(ASSERT (BrainRegion p461))
(ASSERT (= (name p461) "Dorsal coclear nucleus"))
(ASSERT (= (abbreviation p461) "DCO"))
(ASSERT (/PART/PROPER-PART-OF p461 p460))
(ASSERT (url-name p461 "u1" "aidi=461"))
(ASSERT (= (name p452) "Dorsal column nuclei"))
(ASSERT (= (abbreviation p452) "DCN"))
(ASSERT (BrainRegion p438))
(ASSERT (/PART/PROPER-PART-OF p452 p438))
(ASSERT (url-name p452 "u1" "aidi=452"))
(ASSERT (= (name p937) "Dorsal columns"))
(ASSERT (= (abbreviation p937) "dc"))
(ASSERT (/PART/PROPER-PART-OF p937 p886))
(ASSERT (url-name p937 "u1" "aidi=937"))
(ASSERT (BrainRegion p622))
(ASSERT (= (name p622) "Dorsal commissural nucleus"))
(ASSERT (= (abbreviation p622) "DOL"))
(ASSERT (BrainRegion p621))
(ASSERT (/PART/PROPER-PART-OF p622 p621))
(ASSERT (url-name p622 "u1" "aidi=622"))
(ASSERT (BrainRegion p1007))
(ASSERT (= (name p1007) "Dorsal commissure of the spinal cord"))
(ASSERT (= (abbreviation p1007) "dcm"))
(ASSERT (/PART/PROPER-PART-OF p1007 p21))
(ASSERT (url-name p1007 "u1" "aidi=1007"))
(ASSERT (BrainRegion p149))
(ASSERT (= (name p149) "Dorsal fornix"))
(ASSERT (= (abbreviation p149) "df"))
(ASSERT (/PART/PROPER-PART-OF p149 p147))
(ASSERT (url-name p149 "u1" "aidi=149"))
(ASSERT (BrainRegion p157))
(ASSERT (= (name p157) "Dorsal hippocampal commissure"))
(ASSERT (= (abbreviation p157) "dhc"))
(ASSERT (BrainRegion p156))
(ASSERT (/PART/PROPER-PART-OF p157 p156))
(ASSERT (url-name p157 "u1" "aidi=157"))
(ASSERT (BrainRegion p158))
(ASSERT (= (name p158) "Dorsal hippocampal commissure angular bundle"))
(ASSERT (= (abbreviation p158) "ab"))
(ASSERT (/PART/PROPER-PART-OF p158 p157))
(ASSERT (url-name p158 "u1" "aidi=158"))
(ASSERT (= (name p608) "Dorsal horn of the spinal cord"))
(ASSERT (= (abbreviation p608) "DH"))
(ASSERT (/PART/PROPER-PART-OF p608 p21))
(ASSERT (url-name p608 "u1" "aidi=608"))
(ASSERT (BrainRegion p1005))
(ASSERT (= (name p1005) "Dorsal longitudinal fascicle"))
(ASSERT (= (abbreviation p1005) "dlf"))
(ASSERT (/PART/PROPER-PART-OF p1005 p143))
(ASSERT (url-name p1005 "u1" "aidi=1005"))
(ASSERT (BrainRegion p883))
(ASSERT (= (name p883) "Dorsal motor nucleus of the vagus nerve"))
(ASSERT (= (abbreviation p883) "DMX"))
(ASSERT (BrainRegion p879))
(ASSERT (/PART/PROPER-PART-OF p883 p879))
(ASSERT (url-name p883 "u1" "aidi=883"))
(ASSERT (BrainRegion p618))
(ASSERT (= (name p618) "Dorsal nucleus of the spinal cord"))
(ASSERT (= (abbreviation p618) "DSN"))
(ASSERT (/PART/PROPER-PART-OF p618 p616))
(ASSERT (url-name p618 "u1" "aidi=618"))
(ASSERT (BrainRegion p619))
(ASSERT (= (name p619) "Dorsal nucleus of the spinal cord caudal part"))
(ASSERT (= (abbreviation p619) "DSNc"))
(ASSERT (/PART/PROPER-PART-OF p619 p618))
(ASSERT (url-name p619 "u1" "aidi=619"))
(ASSERT (BrainRegion p569))
(ASSERT (= (name p569) "Dorsal nucleus raphe"))
(ASSERT (= (abbreviation p569) "DR"))
(ASSERT (/PART/PROPER-PART-OF p569 p562))
(ASSERT (url-name p569 "u1" "aidi=569"))
(ASSERT (BrainRegion p333))
(ASSERT (= (name p333) "Dorsal part of the lateral geniculate complex"))
(ASSERT (= (abbreviation p333) "LGd"))
(ASSERT (BrainRegion p328))
(ASSERT (/PART/PROPER-PART-OF p333 p328))
(ASSERT (url-name p333 "u1" "aidi=333"))
(ASSERT (BrainRegion p314))
(ASSERT (= (name p314) "Dorsal premammillary nucleus"))
(ASSERT (= (abbreviation p314) "PMd"))
(ASSERT (BrainRegion p307))
(ASSERT (/PART/PROPER-PART-OF p314 p307))
(ASSERT (url-name p314 "u1" "aidi=314"))
(ASSERT (BrainRegion p933))
(ASSERT (= (name p933) "Dorsal roots"))
(ASSERT (= (abbreviation p933) "drt"))
(ASSERT (/PART/PROPER-PART-OF p933 p886))
(ASSERT (url-name p933 "u1" "aidi=933"))
(ASSERT (BrainRegion p961))
(ASSERT (= (name p961) "Dorsal spinocerebellar tract"))
(ASSERT (= (abbreviation p961) "sctd"))
(ASSERT (/PART/PROPER-PART-OF p961 p960))
(ASSERT (url-name p961 "u1" "aidi=961"))
(ASSERT (BrainRegion p979))
(ASSERT (= (name p979) "Dorsal tegmental decussation"))
(ASSERT (= (abbreviation p979) "dtd"))
(ASSERT (/PART/PROPER-PART-OF p979 p977))
(ASSERT (url-name p979 "u1" "aidi=979"))
(ASSERT (BrainRegion p551))
(ASSERT (= (name p551) "Dorsal tegmental nucleus"))
(ASSERT (= (abbreviation p551) "DTN"))
(ASSERT (/PART/PROPER-PART-OF p551 p538))
(ASSERT (url-name p551 "u1" "aidi=551"))
(ASSERT (BrainRegion p1006))
(ASSERT (= (name p1006) "Dorsal tegmental tract"))
(ASSERT (= (abbreviation p1006) "dtt"))
(ASSERT (/PART/PROPER-PART-OF p1006 p143))
(ASSERT (url-name p1006 "u1" "aidi=1006"))
(ASSERT (BrainRegion p437))
(ASSERT (= (name p437) "Dorsal terminal nucleus of the accessory optic tract"))
(ASSERT (= (abbreviation p437) "DT"))
(ASSERT (BrainRegion p415))
(ASSERT (/PART/PROPER-PART-OF p437 p415))
(ASSERT (url-name p437 "u1" "aidi=437"))
(ASSERT (= (name p54) "Dorsal Thalamus"))
(ASSERT (= (abbreviation p54) "DOR"))
(ASSERT (BrainRegion p53))
(ASSERT (/PART/PROPER-PART-OF p54 p53))
(ASSERT (url-name p54 "u1" "aidi=54"))
(ASSERT (BrainRegion p935))
(ASSERT (= (name p935) "Dorsolateral fascicle"))
(ASSERT (= (abbreviation p935) "dl"))
(ASSERT (/PART/PROPER-PART-OF p935 p886))
(ASSERT (url-name p935 "u1" "aidi=935"))
(ASSERT (BrainRegion p272))
(ASSERT (= (name p272) "Dorsomedial nucleus of the hypothalamus"))
(ASSERT (= (abbreviation p272) "DMH"))
(ASSERT (/PART/PROPER-PART-OF p272 p227))
(ASSERT (url-name p272 "u1" "aidi=272"))
(ASSERT (BrainRegion p273))
(ASSERT (= (name p273) "Dorsomedial nucleus of the hypothalamus anterior part"))
(ASSERT (= (abbreviation p273) "DMHa"))
(ASSERT (/PART/PROPER-PART-OF p273 p272))
(ASSERT (url-name p273 "u1" "aidi=273"))
(ASSERT (BrainRegion p274))
(ASSERT (= (name p274) "Dorsomedial nucleus of the hypothalamus posterior part"))
(ASSERT (= (abbreviation p274) "DMHp"))
(ASSERT (/PART/PROPER-PART-OF p274 p272))
(ASSERT (url-name p274 "u1" "aidi=274"))
(ASSERT (BrainRegion p275))
(ASSERT (= (name p275) "Dorsomedial nucleus of the hypothalamus ventral part"))
(ASSERT (= (abbreviation p275) "DMHv"))
(ASSERT (/PART/PROPER-PART-OF p275 p272))
(ASSERT (url-name p275 "u1" "aidi=275"))
(ASSERT (BrainRegion p708))
(ASSERT (= (name p708) "Ectorhinal area"))
(ASSERT (= (abbreviation p708) "ECT"))
(ASSERT (/PART/PROPER-PART-OF p708 p29))
(ASSERT (url-name p708 "u1" "aidi=708"))
(ASSERT (BrainRegion p880))
(ASSERT (= (name p880) "Edinger-Westphal nucleus"))
(ASSERT (= (abbreviation p880) "EW"))
(ASSERT (/PART/PROPER-PART-OF p880 p879))
(ASSERT (url-name p880 "u1" "aidi=880"))
(ASSERT (BrainRegion p869))
(ASSERT (= (name p869) "Efferent cochlear group"))
(ASSERT (= (abbreviation p869) "ECO"))
(ASSERT (BrainRegion p868))
(ASSERT (/PART/PROPER-PART-OF p869 p868))
(ASSERT (url-name p869 "u1" "aidi=869"))
(ASSERT (BrainRegion p918))
(ASSERT (= (name p918) "Efferent cochleovestibular bundle"))
(ASSERT (= (abbreviation p918) "cvb"))
(ASSERT (/PART/PROPER-PART-OF p918 p917))
(ASSERT (url-name p918 "u1" "aidi=918"))
(ASSERT (BrainRegion p870))
(ASSERT (= (name p870) "Efferent vesstibular nucleus"))
(ASSERT (= (abbreviation p870) "EV"))
(ASSERT (/PART/PROPER-PART-OF p870 p868))
(ASSERT (url-name p870 "u1" "aidi=870"))
(ASSERT (BrainRegion p778))
(ASSERT (= (name p778) "Endopiriform nucleus"))
(ASSERT (= (abbreviation p778) "EP"))
(ASSERT (/PART/PROPER-PART-OF p778 p775))
(ASSERT (url-name p778 "u1" "aidi=778"))
(ASSERT (BrainRegion p779))
(ASSERT (= (name p779) "Endopiriform nucleus dorsal part"))
(ASSERT (= (abbreviation p779) "EPd"))
(ASSERT (/PART/PROPER-PART-OF p779 p778))
(ASSERT (url-name p779 "u1" "aidi=779"))
(ASSERT (BrainRegion p780))
(ASSERT (= (name p780) "Endopiriform nucleus ventral part"))
(ASSERT (= (abbreviation p780) "EPv"))
(ASSERT (/PART/PROPER-PART-OF p780 p778))
(ASSERT (url-name p780 "u1" "aidi=780"))
(ASSERT (BrainRegion p43))
(ASSERT (= (name p43) "Entorhinal area"))
(ASSERT (= (abbreviation p43) "ENT"))
(ASSERT (BrainRegion p42))
(ASSERT (/PART/PROPER-PART-OF p43 p42))
(ASSERT (url-name p43 "u1" "aidi=43"))
(ASSERT (BrainRegion p46))
(ASSERT (= (name p46) "Entorhinal area medial part, dorsal zone"))
(ASSERT (= (abbreviation p46) "ENTm"))
(ASSERT (/PART/PROPER-PART-OF p46 p43))
(ASSERT (url-name p46 "u1" "aidi=46"))
(ASSERT (BrainRegion p47))
(ASSERT (= (name p47) "Entorhinal area medial part, dorsal zone layers 1-6"))
(ASSERT (= (abbreviation p47) "ENTm1-6"))
(ASSERT (/PART/PROPER-PART-OF p47 p46))
(ASSERT (url-name p47 "u1" "aidi=47"))
(ASSERT (BrainRegion p48))
(ASSERT (= (name p48) "Entorhinal area medial part, ventral zone"))
(ASSERT (= (abbreviation p48) "ENTMv"))
(ASSERT (/PART/PROPER-PART-OF p48 p43))
(ASSERT (url-name p48 "u1" "aidi=48"))
(ASSERT (BrainRegion p44))
(ASSERT (= (name p44) "Entorhinal area, lateral part"))
(ASSERT (= (abbreviation p44) "ENTl"))
(ASSERT (/PART/PROPER-PART-OF p44 p43))
(ASSERT (url-name p44 "u1" "aidi=44"))
(ASSERT (BrainRegion p45))
(ASSERT (= (name p45) "Entorhinal area, lateral part layers 1-6"))
(ASSERT (= (abbreviation p45) "ENTl1-6"))
(ASSERT (/PART/PROPER-PART-OF p45 p44))
(ASSERT (url-name p45 "u1" "aidi=45"))
(ASSERT (BrainRegion p133))
(ASSERT (= (name p133) "Epithalamus"))
(ASSERT (= (abbreviation p133) "EPI"))
(ASSERT (/PART/PROPER-PART-OF p133 p53))
(ASSERT (url-name p133 "u1" "aidi=133"))
(ASSERT (BrainRegion p458))
(ASSERT (= (name p458) "External cuneate nucleus"))
(ASSERT (= (abbreviation p458) "ECU"))
(ASSERT (/PART/PROPER-PART-OF p458 p438))
(ASSERT (url-name p458 "u1" "aidi=458"))
(ASSERT (= (name p969) "Extrapyramidal fiber systems"))
(ASSERT (= (abbreviation p969) "esp"))
(ASSERT (url-name p969 "u1" "aidi=969"))
(ASSERT (BrainRegion p970))
(ASSERT (= (name p970) "Extrapyramidal fiber systems, basal-nuclei related"))
(ASSERT (= (abbreviation p970) "esp(bg)"))
(ASSERT (/PART/PROPER-PART-OF p970 p969))
(ASSERT (url-name p970 "u1" "aidi=970"))
(ASSERT (BrainRegion p914))
(ASSERT (= (name p914) "Facial nerve"))
(ASSERT (= (abbreviation p914) "Viin"))
(ASSERT (/PART/PROPER-PART-OF p914 p886))
(ASSERT (url-name p914 "u1" "aidi=914"))
(ASSERT (= (name p865) "Facial nucleus"))
(ASSERT (= (abbreviation p865) "VII"))
(ASSERT (BrainRegion p864))
(ASSERT (/PART/PROPER-PART-OF p865 p864))
(ASSERT (url-name p865 "u1" "aidi=865"))
(ASSERT (BrainRegion p867))
(ASSERT (= (name p867) "Facial nucleus_proper"))
(ASSERT (= (abbreviation p867) "VII_p"))
(ASSERT (/PART/PROPER-PART-OF p867 p865))
(ASSERT (url-name p867 "u1" "aidi=867"))
(ASSERT (BrainRegion p1003))
(ASSERT (= (name p1003) "Fasciculus retroflexus"))
(ASSERT (= (abbreviation p1003) "fr"))
(ASSERT (/PART/PROPER-PART-OF p1003 p143))
(ASSERT (url-name p1003 "u1" "aidi=1003"))
(ASSERT (BrainRegion p758))
(ASSERT (= (name p758) "Fasciola cinerea"))
(ASSERT (= (abbreviation p758) "FC"))
(ASSERT (/PART/PROPER-PART-OF p758 p725))
(ASSERT (url-name p758 "u1" "aidi=758"))
(ASSERT (BrainRegion p837))
(ASSERT (= (name p837) "Fastigial nucleus"))
(ASSERT (= (abbreviation p837) "FN"))
(ASSERT (/PART/PROPER-PART-OF p837 p836))
(ASSERT (url-name p837 "u1" "aidi=837"))
(ASSERT (BrainRegion p727))
(ASSERT (= (name p727) "Field CA1"))
(ASSERT (= (abbreviation p727) "CA1"))
(ASSERT (/PART/PROPER-PART-OF p727 p726))
(ASSERT (url-name p727 "u1" "aidi=727"))
(ASSERT (BrainRegion p730))
(ASSERT (= (name p730) "Field CA1 pyramidal layer"))
(ASSERT (= (abbreviation p730) "CA1sp"))
(ASSERT (/PART/PROPER-PART-OF p730 p727))
(ASSERT (url-name p730 "u1" "aidi=730"))
(ASSERT (BrainRegion p731))
(ASSERT (= (name p731) "Field CA1 pyramidal layer, deep"))
(ASSERT (= (abbreviation p731) "CA1spd"))
(ASSERT (/PART/PROPER-PART-OF p731 p730))
(ASSERT (url-name p731 "u1" "aidi=731"))
(ASSERT (BrainRegion p732))
(ASSERT (= (name p732) "Field CA1 pyramidal layer, superficial"))
(ASSERT (= (abbreviation p732) "CA1sps"))
(ASSERT (/PART/PROPER-PART-OF p732 p730))
(ASSERT (url-name p732 "u1" "aidi=732"))
(ASSERT (BrainRegion p728))
(ASSERT (= (name p728) "Field CA1 stratum lacunosum-moleculare"))
(ASSERT (= (abbreviation p728) "CA1slm"))
(ASSERT (/PART/PROPER-PART-OF p728 p727))
(ASSERT (url-name p728 "u1" "aidi=728"))
(ASSERT (BrainRegion p733))
(ASSERT (= (name p733) "Field CA1 stratum oriens"))
(ASSERT (= (abbreviation p733) "CA1so"))
(ASSERT (/PART/PROPER-PART-OF p733 p727))
(ASSERT (url-name p733 "u1" "aidi=733"))
(ASSERT (BrainRegion p729))
(ASSERT (= (name p729) "Field CA1 stratum radiatum"))
(ASSERT (= (abbreviation p729) "CA1sr"))
(ASSERT (/PART/PROPER-PART-OF p729 p727))
(ASSERT (url-name p729 "u1" "aidi=729"))
(ASSERT (BrainRegion p734))
(ASSERT (= (name p734) "Field CA2"))
(ASSERT (= (abbreviation p734) "CA2"))
(ASSERT (/PART/PROPER-PART-OF p734 p726))
(ASSERT (url-name p734 "u1" "aidi=734"))
(ASSERT (BrainRegion p737))
(ASSERT (= (name p737) "Field CA2 pyramidal layer"))
(ASSERT (= (abbreviation p737) "CA2sp"))
(ASSERT (/PART/PROPER-PART-OF p737 p734))
(ASSERT (url-name p737 "u1" "aidi=737"))
(ASSERT (BrainRegion p735))
(ASSERT (= (name p735) "Field CA2 stratum lacunosum-moleculare"))
(ASSERT (= (abbreviation p735) "CA2slm"))
(ASSERT (/PART/PROPER-PART-OF p735 p734))
(ASSERT (url-name p735 "u1" "aidi=735"))
(ASSERT (BrainRegion p738))
(ASSERT (= (name p738) "Field CA2 stratum oriens"))
(ASSERT (= (abbreviation p738) "CA2so"))
(ASSERT (/PART/PROPER-PART-OF p738 p734))
(ASSERT (url-name p738 "u1" "aidi=738"))
(ASSERT (BrainRegion p736))
(ASSERT (= (name p736) "Field CA2 stratum radiatum"))
(ASSERT (= (abbreviation p736) "CA2sr"))
(ASSERT (/PART/PROPER-PART-OF p736 p734))
(ASSERT (url-name p736 "u1" "aidi=736"))
(ASSERT (BrainRegion p739))
(ASSERT (= (name p739) "Field CA3"))
(ASSERT (= (abbreviation p739) "CA3"))
(ASSERT (/PART/PROPER-PART-OF p739 p726))
(ASSERT (url-name p739 "u1" "aidi=739"))
(ASSERT (BrainRegion p743))
(ASSERT (= (name p743) "Field CA3 pyramidal layer"))
(ASSERT (= (abbreviation p743) "CA3sp"))
(ASSERT (/PART/PROPER-PART-OF p743 p739))
(ASSERT (url-name p743 "u1" "aidi=743"))
(ASSERT (BrainRegion p740))
(ASSERT (= (name p740) "Field CA3 stratum lacunosum-moleculare"))
(ASSERT (= (abbreviation p740) "CA3slm"))
(ASSERT (/PART/PROPER-PART-OF p740 p739))
(ASSERT (url-name p740 "u1" "aidi=740"))
(ASSERT (BrainRegion p741))
(ASSERT (= (name p741) "Field CA3 stratum lucidum"))
(ASSERT (= (abbreviation p741) "CA3slu"))
(ASSERT (/PART/PROPER-PART-OF p741 p739))
(ASSERT (url-name p741 "u1" "aidi=741"))
(ASSERT (BrainRegion p742))
(ASSERT (= (name p742) "Field CA3 stratum oriens"))
(ASSERT (= (abbreviation p742) "CA3so"))
(ASSERT (/PART/PROPER-PART-OF p742 p739))
(ASSERT (url-name p742 "u1" "aidi=742"))
(ASSERT (BrainRegion p6968))
(ASSERT (= (name p6968) "Field CA3 stratum radiatum"))
(ASSERT (= (abbreviation p6968) "CA3sr"))
(ASSERT (/PART/PROPER-PART-OF p6968 p739))
(ASSERT (url-name p6968 "u1" "aidi=6968"))
(ASSERT (BrainRegion p349))
(ASSERT (= (name p349) "Fields of Forel"))
(ASSERT (= (abbreviation p349) "FF"))
(ASSERT (BrainRegion p347))
(ASSERT (/PART/PROPER-PART-OF p349 p347))
(ASSERT (url-name p349 "u1" "aidi=349"))
(ASSERT (BrainRegion p150))
(ASSERT (= (name p150) "Fimbria"))
(ASSERT (= (abbreviation p150) "fi"))
(ASSERT (/PART/PROPER-PART-OF p150 p146))
(ASSERT (url-name p150 "u1" "aidi=150"))
(ASSERT (BrainRegion p835))
(ASSERT (= (name p835) "Flocculus"))
(ASSERT (= (abbreviation p835) "FL"))
(ASSERT (/PART/PROPER-PART-OF p835 p817))
(ASSERT (url-name p835 "u1" "aidi=835"))
(ASSERT (BrainRegion p807))
(ASSERT (= (name p807) "Folium-tuber vermis (VII)"))
(ASSERT (= (abbreviation p807) "FOTU"))
(ASSERT (/PART/PROPER-PART-OF p807 p790))
(ASSERT (url-name p807 "u1" "aidi=807"))
(ASSERT (= (name p147) "Fornix system"))
(ASSERT (= (abbreviation p147) "fxs"))
(ASSERT (/PART/PROPER-PART-OF p147 p143))
(ASSERT (url-name p147 "u1" "aidi=147"))
(ASSERT (= (name p172) "Fourth ventricle"))
(ASSERT (= (abbreviation p172) "V4"))
(ASSERT (/PART/PROPER-PART-OF p172 p20))
(ASSERT (url-name p172 "u1" "aidi=172"))
(ASSERT (BrainRegion p174))
(ASSERT (= (name p174) "Fourth ventricle lateral aperture"))
(ASSERT (= (abbreviation p174) "LAP"))
(ASSERT (/PART/PROPER-PART-OF p174 p172))
(ASSERT (url-name p174 "u1" "aidi=174"))
(ASSERT (BrainRegion p175))
(ASSERT (= (name p175) "Fourth ventricle lateral recess"))
(ASSERT (= (abbreviation p175) "V4r"))
(ASSERT (/PART/PROPER-PART-OF p175 p172))
(ASSERT (url-name p175 "u1" "aidi=175"))
(ASSERT (BrainRegion p173))
(ASSERT (= (name p173) "Fourth ventricle median aperture"))
(ASSERT (= (abbreviation p173) "MAP"))
(ASSERT (/PART/PROPER-PART-OF p173 p172))
(ASSERT (url-name p173 "u1" "aidi=173"))
(ASSERT (BrainRegion p355))
(ASSERT (= (name p355) "Fundus of the striatum"))
(ASSERT (= (abbreviation p355) "FS"))
(ASSERT (BrainRegion p130))
(ASSERT (/PART/PROPER-PART-OF p355 p130))
(ASSERT (url-name p355 "u1" "aidi=355"))
(ASSERT (= (name p328) "Geniculate group of the dorsal thalamus"))
(ASSERT (= (abbreviation p328) "GENd"))
(ASSERT (/PART/PROPER-PART-OF p328 p54))
(ASSERT (url-name p328 "u1" "aidi=328"))
(ASSERT (BrainRegion p342))
(ASSERT (= (name p342) "Geniculate group of the ventral thalamus"))
(ASSERT (= (abbreviation p342) "GENv"))
(ASSERT (BrainRegion p340))
(ASSERT (/PART/PROPER-PART-OF p342 p340))
(ASSERT (url-name p342 "u1" "aidi=342"))
(ASSERT (BrainRegion p139))
(ASSERT (= (name p139) "Genu of corpus callosum"))
(ASSERT (= (abbreviation p139) "ccg"))
(ASSERT (/PART/PROPER-PART-OF p139 p135))
(ASSERT (url-name p139 "u1" "aidi=139"))
(ASSERT (BrainRegion p916))
(ASSERT (= (name p916) "Genu of the facial nerve"))
(ASSERT (= (abbreviation p916) "gVIIn"))
(ASSERT (/PART/PROPER-PART-OF p916 p914))
(ASSERT (url-name p916 "u1" "aidi=916"))
(ASSERT (BrainRegion p596))
(ASSERT (= (name p596) "Gigantocellular reticular nucleus"))
(ASSERT (= (abbreviation p596) "GRN"))
(ASSERT (/PART/PROPER-PART-OF p596 p588))
(ASSERT (url-name p596 "u1" "aidi=596"))
(ASSERT (BrainRegion p403))
(ASSERT (= (name p403) "Globus pallidus"))
(ASSERT (= (abbreviation p403) "GP"))
(ASSERT (BrainRegion p402))
(ASSERT (/PART/PROPER-PART-OF p403 p402))
(ASSERT (url-name p403 "u1" "aidi=403"))
(ASSERT (BrainRegion p404))
(ASSERT (= (name p404) "Globus pallidus lateral segment"))
(ASSERT (= (abbreviation p404) "GPl"))
(ASSERT (/PART/PROPER-PART-OF p404 p403))
(ASSERT (url-name p404 "u1" "aidi=404"))
(ASSERT (BrainRegion p405))
(ASSERT (= (name p405) "Globus pallidus medial segment"))
(ASSERT (= (abbreviation p405) "GPm"))
(ASSERT (/PART/PROPER-PART-OF p405 p403))
(ASSERT (url-name p405 "u1" "aidi=405"))
(ASSERT (BrainRegion p927))
(ASSERT (= (name p927) "Glossopharyngeal nerve"))
(ASSERT (= (abbreviation p927) "IXn"))
(ASSERT (/PART/PROPER-PART-OF p927 p886))
(ASSERT (url-name p927 "u1" "aidi=927"))
(ASSERT (BrainRegion p939))
(ASSERT (= (name p939) "Gracile fascicle"))
(ASSERT (= (abbreviation p939) "grf"))
(ASSERT (/PART/PROPER-PART-OF p939 p937))
(ASSERT (url-name p939 "u1" "aidi=939"))
(ASSERT (BrainRegion p453))
(ASSERT (= (name p453) "Gracile nucleus"))
(ASSERT (= (abbreviation p453) "GR"))
(ASSERT (/PART/PROPER-PART-OF p453 p452))
(ASSERT (url-name p453 "u1" "aidi=453"))
(ASSERT (BrainRegion p454))
(ASSERT (= (name p454) "Gracile nucleus median part"))
(ASSERT (= (abbreviation p454) "GRm"))
(ASSERT (/PART/PROPER-PART-OF p454 p453))
(ASSERT (url-name p454 "u1" "aidi=454"))
(ASSERT (BrainRegion p455))
(ASSERT (= (name p455) "Gracile nucleus proper"))
(ASSERT (= (abbreviation p455) "GR_p"))
(ASSERT (/PART/PROPER-PART-OF p455 p453))
(ASSERT (url-name p455 "u1" "aidi=455"))
(ASSERT (BrainRegion p466))
(ASSERT (= (name p466) "Granular lamina of the cochlear nuclei"))
(ASSERT (= (abbreviation p466) "CNIam"))
(ASSERT (/PART/PROPER-PART-OF p466 p460))
(ASSERT (url-name p466 "u1" "aidi=466"))
(ASSERT (BrainRegion p638))
(ASSERT (= (name p638) "Gustatory areas"))
(ASSERT (= (abbreviation p638) "GU"))
(ASSERT (/PART/PROPER-PART-OF p638 p29))
(ASSERT (url-name p638 "u1" "aidi=638"))
(ASSERT (BrainRegion p1004))
(ASSERT (= (name p1004) "Habenular commisure"))
(ASSERT (= (abbreviation p1004) "hbc"))
(ASSERT (/PART/PROPER-PART-OF p1004 p143))
(ASSERT (url-name p1004 "u1" "aidi=1004"))
(ASSERT (= (name p817) "Hemispheric regions"))
(ASSERT (= (abbreviation p817) "HEM"))
(ASSERT (/PART/PROPER-PART-OF p817 p789))
(ASSERT (url-name p817 "u1" "aidi=817"))
(ASSERT (= (name p156) "Hippocampal commissures"))
(ASSERT (= (abbreviation p156) "hc"))
(ASSERT (/PART/PROPER-PART-OF p156 p147))
(ASSERT (url-name p156 "u1" "aidi=156"))
(ASSERT (BrainRegion p41))
(ASSERT (= (name p41) "Hippocampal formation"))
(ASSERT (= (abbreviation p41) "HPF"))
(ASSERT (/PART/PROPER-PART-OF p41 p29))
(ASSERT (url-name p41 "u1" "aidi=41"))
(ASSERT (= (name p725) "Hippocampal region"))
(ASSERT (= (abbreviation p725) "HIP"))
(ASSERT (/PART/PROPER-PART-OF p725 p41))
(ASSERT (url-name p725 "u1" "aidi=725"))
(ASSERT (BrainRegion p931))
(ASSERT (= (name p931) "Hypoglossal nerve"))
(ASSERT (= (abbreviation p931) "XIIn"))
(ASSERT (/PART/PROPER-PART-OF p931 p886))
(ASSERT (url-name p931 "u1" "aidi=931"))
(ASSERT (BrainRegion p878))
(ASSERT (= (name p878) "Hypoglossal nucleus"))
(ASSERT (= (abbreviation p878) "XII"))
(ASSERT (BrainRegion p877))
(ASSERT (/PART/PROPER-PART-OF p878 p877))
(ASSERT (url-name p878 "u1" "aidi=878"))
(ASSERT (BrainRegion p952))
(ASSERT (= (name p952) "Hypothalamohypophysial tract"))
(ASSERT (= (abbreviation p952) "hht"))
(ASSERT (/PART/PROPER-PART-OF p952 p886))
(ASSERT (url-name p952 "u1" "aidi=952"))
(ASSERT (BrainRegion p132))
(ASSERT (= (name p132) "Hypothalamus"))
(ASSERT (= (abbreviation p132) "HY"))
(ASSERT (BrainRegion p25))
(ASSERT (/PART/PROPER-PART-OF p132 p25))
(ASSERT (url-name p132 "u1" "aidi=132"))
(ASSERT (BrainRegion p757))
(ASSERT (= (name p757) "Induseum griseum"))
(ASSERT (= (abbreviation p757) "IG"))
(ASSERT (/PART/PROPER-PART-OF p757 p725))
(ASSERT (url-name p757 "u1" "aidi=757"))
(ASSERT (= (name p960) "Inferior cerebellar peduncle"))
(ASSERT (= (abbreviation p960) "icp"))
(ASSERT (/PART/PROPER-PART-OF p960 p954))
(ASSERT (url-name p960 "u1" "aidi=960"))
(ASSERT (BrainRegion p474))
(ASSERT (= (name p474) "Inferior colliculus"))
(ASSERT (= (abbreviation p474) "IC"))
(ASSERT (/PART/PROPER-PART-OF p474 p459))
(ASSERT (url-name p474 "u1" "aidi=474"))
(ASSERT (BrainRegion p477))
(ASSERT (= (name p477) "Inferior colliculus central nucleus"))
(ASSERT (= (abbreviation p477) "ICc"))
(ASSERT (/PART/PROPER-PART-OF p477 p474))
(ASSERT (url-name p477 "u1" "aidi=477"))
(ASSERT (BrainRegion p476))
(ASSERT (= (name p476) "Inferior colliculus dorsal nucleus"))
(ASSERT (= (abbreviation p476) "ICd"))
(ASSERT (/PART/PROPER-PART-OF p476 p474))
(ASSERT (url-name p476 "u1" "aidi=476"))
(ASSERT (BrainRegion p475))
(ASSERT (= (name p475) "Inferior colliculus external nucleus"))
(ASSERT (= (abbreviation p475) "ICe"))
(ASSERT (/PART/PROPER-PART-OF p475 p474))
(ASSERT (url-name p475 "u1" "aidi=475"))
(ASSERT (= (name p853) "Inferior olivary complex"))
(ASSERT (= (abbreviation p853) "IO"))
(ASSERT (BrainRegion p849))
(ASSERT (/PART/PROPER-PART-OF p853 p849))
(ASSERT (url-name p853 "u1" "aidi=853"))
(ASSERT (BrainRegion p882))
(ASSERT (= (name p882) "Inferior salivatory nucleus"))
(ASSERT (= (abbreviation p882) "ISN"))
(ASSERT (/PART/PROPER-PART-OF p882 p879))
(ASSERT (url-name p882 "u1" "aidi=882"))
(ASSERT (BrainRegion p493))
(ASSERT (= (name p493) "Infracerebellar nucleus"))
(ASSERT (= (abbreviation p493) "ICB"))
(ASSERT (BrainRegion p480))
(ASSERT (/PART/PROPER-PART-OF p493 p480))
(ASSERT (url-name p493 "u1" "aidi=493"))
(ASSERT (BrainRegion p759))
(ASSERT (= (name p759) "Infralimbic area"))
(ASSERT (= (abbreviation p759) "ILA"))
(ASSERT (/PART/PROPER-PART-OF p759 p29))
(ASSERT (url-name p759 "u1" "aidi=759"))
(ASSERT (BrainRegion p6975))
(ASSERT (= (name p6975) "Infundibulum"))
(ASSERT (= (abbreviation p6975) "INF"))
(ASSERT (BrainRegion p6971))
(ASSERT (/PART/PROPER-PART-OF p6975 p6971))
(ASSERT (url-name p6975 "u1" "aidi=6975"))
(ASSERT (BrainRegion p6976))
(ASSERT (= (name p6976) "Infundibulum external lamina"))
(ASSERT (= (abbreviation p6976) "INFex"))
(ASSERT (/PART/PROPER-PART-OF p6976 p6975))
(ASSERT (url-name p6976 "u1" "aidi=6976"))
(ASSERT (BrainRegion p6977))
(ASSERT (= (name p6977) "Infundibulum internal lamina"))
(ASSERT (= (abbreviation p6977) "INFin"))
(ASSERT (/PART/PROPER-PART-OF p6977 p6975))
(ASSERT (url-name p6977 "u1" "aidi=6977"))
(ASSERT (BrainRegion p62))
(ASSERT (= (name p62) "Interanterodorsal nucleus of the thalamus"))
(ASSERT (= (abbreviation p62) "IAD"))
(ASSERT (/PART/PROPER-PART-OF p62 p55))
(ASSERT (url-name p62 "u1" "aidi=62"))
(ASSERT (BrainRegion p61))
(ASSERT (= (name p61) "Interanteromedial nucleus of the thalamus"))
(ASSERT (= (abbreviation p61) "IAM"))
(ASSERT (/PART/PROPER-PART-OF p61 p55))
(ASSERT (url-name p61 "u1" "aidi=61"))
(ASSERT (= (name p25) "Interbrain"))
(ASSERT (= (abbreviation p25) "DI"))
(ASSERT (/PART/PROPER-PART-OF p25 p24))
(ASSERT (url-name p25 "u1" "aidi=25"))
(ASSERT (BrainRegion p269))
(ASSERT (= (name p269) "Intercalated nuclei of the amygdala"))
(ASSERT (= (abbreviation p269) "IA"))
(ASSERT (/PART/PROPER-PART-OF p269 p254))
(ASSERT (url-name p269 "u1" "aidi=269"))
(ASSERT (BrainRegion p623))
(ASSERT (= (name p623) "Intercalated nucleus of the spinal cord"))
(ASSERT (= (abbreviation p623) "ICS"))
(ASSERT (/PART/PROPER-PART-OF p623 p621))
(ASSERT (url-name p623 "u1" "aidi=623"))
(ASSERT (BrainRegion p563))
(ASSERT (= (name p563) "Interfascicular nucleus raphe"))
(ASSERT (= (abbreviation p563) "IF"))
(ASSERT (/PART/PROPER-PART-OF p563 p562))
(ASSERT (url-name p563 "u1" "aidi=563"))
(ASSERT (BrainRegion p343))
(ASSERT (= (name p343) "Intergeniculate leaflet of the lateral geniculate complex"))
(ASSERT (= (abbreviation p343) "IGL"))
(ASSERT (/PART/PROPER-PART-OF p343 p342))
(ASSERT (url-name p343 "u1" "aidi=343"))
(ASSERT (BrainRegion p922))
(ASSERT (= (name p922) "Intermediate acoustic stria"))
(ASSERT (= (abbreviation p922) "ias"))
(ASSERT (/PART/PROPER-PART-OF p922 p920))
(ASSERT (url-name p922 "u1" "aidi=922"))
(ASSERT (= (name p616) "Intermediate Gray of the Spinal Cord"))
(ASSERT (= (abbreviation p616) "IH"))
(ASSERT (/PART/PROPER-PART-OF p616 p21))
(ASSERT (url-name p616 "u1" "aidi=616"))
(ASSERT (BrainRegion p915))
(ASSERT (= (name p915) "Intermediate nerve"))
(ASSERT (= (abbreviation p915) "iVIIn"))
(ASSERT (/PART/PROPER-PART-OF p915 p914))
(ASSERT (url-name p915 "u1" "aidi=915"))
(ASSERT (BrainRegion p276))
(ASSERT (= (name p276) "Intermediate periventricular nucleus of the hypothalamus"))
(ASSERT (= (abbreviation p276) "PVI"))
(ASSERT (/PART/PROPER-PART-OF p276 p227))
(ASSERT (url-name p276 "u1" "aidi=276"))
(ASSERT (BrainRegion p69))
(ASSERT (= (name p69) "Intermediodorsal nucleus of the thalamus"))
(ASSERT (= (abbreviation p69) "IMD"))
(ASSERT (BrainRegion p65))
(ASSERT (/PART/PROPER-PART-OF p69 p65))
(ASSERT (url-name p69 "u1" "aidi=69"))
(ASSERT (= (name p621) "Intermediolateral column of the spinal cord"))
(ASSERT (= (abbreviation p621) "IML"))
(ASSERT (/PART/PROPER-PART-OF p621 p616))
(ASSERT (url-name p621 "u1" "aidi=621"))
(ASSERT (BrainRegion p625))
(ASSERT (= (name p625) "Intermediolateral column of the spinal cord parasympathetic column"))
(ASSERT (= (abbreviation p625) "IMLp"))
(ASSERT (/PART/PROPER-PART-OF p625 p621))
(ASSERT (url-name p625 "u1" "aidi=625"))
(ASSERT (BrainRegion p624))
(ASSERT (= (name p624) "Intermediolateral column of the spinal cord sympathetic column"))
(ASSERT (= (abbreviation p624) "IMLs"))
(ASSERT (/PART/PROPER-PART-OF p624 p621))
(ASSERT (url-name p624 "u1" "aidi=624"))
(ASSERT (BrainRegion p695))
(ASSERT (= (name p695) "Intermediolateral visual area"))
(ASSERT (= (abbreviation p695) "VISli"))
(ASSERT (/PART/PROPER-PART-OF p695 p691))
(ASSERT (url-name p695 "u1" "aidi=695"))
(ASSERT (BrainRegion p620))
(ASSERT (= (name p620) "Intermediomedial column of the spinal cord"))
(ASSERT (= (abbreviation p620) "IMM"))
(ASSERT (/PART/PROPER-PART-OF p620 p616))
(ASSERT (url-name p620 "u1" "aidi=620"))
(ASSERT (BrainRegion p940))
(ASSERT (= (name p940) "Internal arcuate fibers"))
(ASSERT (= (abbreviation p940) "iaf"))
(ASSERT (/PART/PROPER-PART-OF p940 p937))
(ASSERT (url-name p940 "u1" "aidi=940"))
(ASSERT (BrainRegion p179))
(ASSERT (= (name p179) "Internal capsule"))
(ASSERT (= (abbreviation p179) "int"))
(ASSERT (/PART/PROPER-PART-OF p179 p178))
(ASSERT (url-name p179 "u1" "aidi=179"))
(ASSERT (BrainRegion p577))
(ASSERT (= (name p577) "Interpeduncular nucleus"))
(ASSERT (= (abbreviation p577) "IPN"))
(ASSERT (/PART/PROPER-PART-OF p577 p536))
(ASSERT (url-name p577 "u1" "aidi=577"))
(ASSERT (BrainRegion p579))
(ASSERT (= (name p579) "Interpeduncular nucleus apical subnucleus"))
(ASSERT (= (abbreviation p579) "IPNa"))
(ASSERT (/PART/PROPER-PART-OF p579 p577))
(ASSERT (url-name p579 "u1" "aidi=579"))
(ASSERT (BrainRegion p587))
(ASSERT (= (name p587) "Interpeduncular nucleus central subnucleus"))
(ASSERT (= (abbreviation p587) "IPNc"))
(ASSERT (/PART/PROPER-PART-OF p587 p577))
(ASSERT (url-name p587 "u1" "aidi=587"))
(ASSERT (BrainRegion p580))
(ASSERT (= (name p580) "Interpeduncular nucleus dorsomedial subnucleus"))
(ASSERT (= (abbreviation p580) "IPNd"))
(ASSERT (/PART/PROPER-PART-OF p580 p577))
(ASSERT (url-name p580 "u1" "aidi=580"))
(ASSERT (BrainRegion p586))
(ASSERT (= (name p586) "Interpeduncular nucleus intermediate subnucleus"))
(ASSERT (= (abbreviation p586) "IPNi"))
(ASSERT (/PART/PROPER-PART-OF p586 p577))
(ASSERT (url-name p586 "u1" "aidi=586"))
(ASSERT (BrainRegion p581))
(ASSERT (= (name p581) "Interpeduncular nucleus lateral subnucleus"))
(ASSERT (= (abbreviation p581) "IPNl"))
(ASSERT (/PART/PROPER-PART-OF p581 p577))
(ASSERT (url-name p581 "u1" "aidi=581"))
(ASSERT (BrainRegion p582))
(ASSERT (= (name p582) "Interpeduncular nucleus lateral subnucleus dorsal part"))
(ASSERT (= (abbreviation p582) "IPNld"))
(ASSERT (/PART/PROPER-PART-OF p582 p581))
(ASSERT (url-name p582 "u1" "aidi=582"))
(ASSERT (BrainRegion p583))
(ASSERT (= (name p583) "Interpeduncular nucleus lateral subnucleus intermediate part"))
(ASSERT (= (abbreviation p583) "IPNli"))
(ASSERT (/PART/PROPER-PART-OF p583 p581))
(ASSERT (url-name p583 "u1" "aidi=583"))
(ASSERT (BrainRegion p585))
(ASSERT (= (name p585) "Interpeduncular nucleus lateral subnucleus rostral part"))
(ASSERT (= (abbreviation p585) "IPNlr"))
(ASSERT (/PART/PROPER-PART-OF p585 p581))
(ASSERT (url-name p585 "u1" "aidi=585"))
(ASSERT (BrainRegion p584))
(ASSERT (= (name p584) "Interpeduncular nucleus lateral subnucleus ventral part"))
(ASSERT (= (abbreviation p584) "IPNlv"))
(ASSERT (/PART/PROPER-PART-OF p584 p581))
(ASSERT (url-name p584 "u1" "aidi=584"))
(ASSERT (BrainRegion p578))
(ASSERT (= (name p578) "Interpeduncular nucleus rostral subnucleus"))
(ASSERT (= (abbreviation p578) "IPNr"))
(ASSERT (/PART/PROPER-PART-OF p578 p577))
(ASSERT (url-name p578 "u1" "aidi=578"))
(ASSERT (BrainRegion p838))
(ASSERT (= (name p838) "Interposed nucleus"))
(ASSERT (= (abbreviation p838) "IP"))
(ASSERT (/PART/PROPER-PART-OF p838 p836))
(ASSERT (url-name p838 "u1" "aidi=838"))
(ASSERT (BrainRegion p839))
(ASSERT (= (name p839) "Interposed nucleus parvicellular part"))
(ASSERT (= (abbreviation p839) "IPp"))
(ASSERT (/PART/PROPER-PART-OF p839 p838))
(ASSERT (url-name p839 "u1" "aidi=839"))
(ASSERT (BrainRegion p840))
(ASSERT (= (name p840) "Interposed nucleus proper"))
(ASSERT (= (abbreviation p840) "IP_p"))
(ASSERT (/PART/PROPER-PART-OF p840 p838))
(ASSERT (url-name p840 "u1" "aidi=840"))
(ASSERT (BrainRegion p548))
(ASSERT (= (name p548) "Interstitial nucleus of Cajal"))
(ASSERT (= (abbreviation p548) "INC"))
(ASSERT (/PART/PROPER-PART-OF p548 p538))
(ASSERT (url-name p548 "u1" "aidi=548"))
(ASSERT (BrainRegion p467))
(ASSERT (= (name p467) "Interstitial nucleus of the auditory nerve"))
(ASSERT (= (abbreviation p467) "IAN"))
(ASSERT (/PART/PROPER-PART-OF p467 p460))
(ASSERT (url-name p467 "u1" "aidi=467"))
(ASSERT (BrainRegion p490))
(ASSERT (= (name p490) "Interstitial nucleus of the vestibular nerve"))
(ASSERT (= (abbreviation p490) "INV"))
(ASSERT (/PART/PROPER-PART-OF p490 p480))
(ASSERT (url-name p490 "u1" "aidi=490"))
(ASSERT (BrainRegion p164))
(ASSERT (= (name p164) "Interventricular foramen"))
(ASSERT (= (abbreviation p164) "IVF"))
(ASSERT (/PART/PROPER-PART-OF p164 p20))
(ASSERT (url-name p164 "u1" "aidi=164"))
(ASSERT (= (name p86) "Intralaminar nuclei of the dorsal thalamus"))
(ASSERT (= (abbreviation p86) "ILM"))
(ASSERT (/PART/PROPER-PART-OF p86 p54))
(ASSERT (url-name p86 "u1" "aidi=86"))
(ASSERT (BrainRegion p361))
(ASSERT (= (name p361) "Islands of Calleja"))
(ASSERT (= (abbreviation p361) "isl"))
(ASSERT (BrainRegion p357))
(ASSERT (/PART/PROPER-PART-OF p361 p357))
(ASSERT (url-name p361 "u1" "aidi=361"))
(ASSERT (BrainRegion p963))
(ASSERT (= (name p963) "Juxtarestiform body"))
(ASSERT (= (abbreviation p963) "jrb"))
(ASSERT (/PART/PROPER-PART-OF p963 p960))
(ASSERT (url-name p963 "u1" "aidi=963"))
(ASSERT (BrainRegion p513))
(ASSERT (= (name p513) "Kolliker-Fuse subnucleus"))
(ASSERT (= (abbreviation p513) "KF"))
(ASSERT (BrainRegion p504))
(ASSERT (/PART/PROPER-PART-OF p513 p504))
(ASSERT (url-name p513 "u1" "aidi=513"))
(ASSERT (BrainRegion p614))
(ASSERT (= (name p614) "Lateral cervical nucleus"))
(ASSERT (= (abbreviation p614) "LCN"))
(ASSERT (/PART/PROPER-PART-OF p614 p613))
(ASSERT (url-name p614 "u1" "aidi=614"))
(ASSERT (BrainRegion p63))
(ASSERT (= (name p63) "Lateral dorsal nucleus of thalamus"))
(ASSERT (= (abbreviation p63) "LD"))
(ASSERT (/PART/PROPER-PART-OF p63 p55))
(ASSERT (url-name p63 "u1" "aidi=63"))
(ASSERT (= (name p134) "Lateral forebrain bundle system"))
(ASSERT (= (abbreviation p134) "lfbs"))
(ASSERT (url-name p134 "u1" "aidi=134"))
(ASSERT (BrainRegion p92))
(ASSERT (= (name p92) "Lateral group of the dorsal thalamus"))
(ASSERT (= (abbreviation p92) "LAT"))
(ASSERT (/PART/PROPER-PART-OF p92 p54))
(ASSERT (url-name p92 "u1" "aidi=92"))
(ASSERT (BrainRegion p339))
(ASSERT (= (name p339) "Lateral habenula"))
(ASSERT (= (abbreviation p339) "LH"))
(ASSERT (/PART/PROPER-PART-OF p339 p133))
(ASSERT (url-name p339 "u1" "aidi=339"))
(ASSERT (BrainRegion p321))
(ASSERT (= (name p321) "Lateral hypothalamic area"))
(ASSERT (= (abbreviation p321) "LHA"))
(ASSERT (BrainRegion p319))
(ASSERT (/PART/PROPER-PART-OF p321 p319))
(ASSERT (url-name p321 "u1" "aidi=321"))
(ASSERT (BrainRegion p1009))
(ASSERT (= (name p1009) "Lateral hypothalamic area proper"))
(ASSERT (= (abbreviation p1009) "LHA"))
(ASSERT (/PART/PROPER-PART-OF p1009 p321))
(ASSERT (url-name p1009 "u1" "aidi=1009"))
(ASSERT (BrainRegion p924))
(ASSERT (= (name p924) "Lateral lemniscus"))
(ASSERT (= (abbreviation p924) "II"))
(ASSERT (/PART/PROPER-PART-OF p924 p920))
(ASSERT (url-name p924 "u1" "aidi=924"))
(ASSERT (BrainRegion p317))
(ASSERT (= (name p317) "Lateral mammillary nucleus"))
(ASSERT (= (abbreviation p317) "LM"))
(ASSERT (/PART/PROPER-PART-OF p317 p307))
(ASSERT (url-name p317 "u1" "aidi=317"))
(ASSERT (BrainRegion p781))
(ASSERT (= (name p781) "Lateral nucleus of the amygdala"))
(ASSERT (= (abbreviation p781) "LA"))
(ASSERT (/PART/PROPER-PART-OF p781 p775))
(ASSERT (url-name p781 "u1" "aidi=781"))
(ASSERT (BrainRegion p890))
(ASSERT (= (name p890) "Lateral olfactory tract"))
(ASSERT (= (abbreviation p890) "lot"))
(ASSERT (/PART/PROPER-PART-OF p890 p889))
(ASSERT (url-name p890 "u1" "aidi=890"))
(ASSERT (BrainRegion p891))
(ASSERT (= (name p891) "Lateral olfactory tract dorsal limb"))
(ASSERT (= (abbreviation p891) "lotd"))
(ASSERT (/PART/PROPER-PART-OF p891 p890))
(ASSERT (url-name p891 "u1" "aidi=891"))
(ASSERT (BrainRegion p93))
(ASSERT (= (name p93) "Lateral posterior nucleus of the thalamus"))
(ASSERT (= (abbreviation p93) "LP"))
(ASSERT (/PART/PROPER-PART-OF p93 p92))
(ASSERT (url-name p93 "u1" "aidi=93"))
(ASSERT (BrainRegion p320))
(ASSERT (= (name p320) "Lateral preoptic area"))
(ASSERT (= (abbreviation p320) "LPO"))
(ASSERT (/PART/PROPER-PART-OF p320 p319))
(ASSERT (url-name p320 "u1" "aidi=320"))
(ASSERT (BrainRegion p857))
(ASSERT (= (name p857) "Lateral reticular nucleus"))
(ASSERT (= (abbreviation p857) "LRN"))
(ASSERT (/PART/PROPER-PART-OF p857 p849))
(ASSERT (url-name p857 "u1" "aidi=857"))
(ASSERT (BrainRegion p858))
(ASSERT (= (name p858) "Lateral reticular nucleus magnocellular part"))
(ASSERT (= (abbreviation p858) "LRNm"))
(ASSERT (/PART/PROPER-PART-OF p858 p857))
(ASSERT (url-name p858 "u1" "aidi=858"))
(ASSERT (BrainRegion p859))
(ASSERT (= (name p859) "Lateral reticular nucleus parvicellular part"))
(ASSERT (= (abbreviation p859) "LRNp"))
(ASSERT (/PART/PROPER-PART-OF p859 p857))
(ASSERT (url-name p859 "u1" "aidi=859"))
(ASSERT (BrainRegion p364))
(ASSERT (= (name p364) "Lateral septal complex"))
(ASSERT (= (abbreviation p364) "LSX"))
(ASSERT (BrainRegion p363))
(ASSERT (/PART/PROPER-PART-OF p364 p363))
(ASSERT (url-name p364 "u1" "aidi=364"))
(ASSERT (BrainRegion p365))
(ASSERT (= (name p365) "Lateral septal nucleus"))
(ASSERT (= (abbreviation p365) "LS"))
(ASSERT (/PART/PROPER-PART-OF p365 p364))
(ASSERT (url-name p365 "u1" "aidi=365"))
(ASSERT (BrainRegion p366))
(ASSERT (= (name p366) "Lateral septal nucleus caudal (caudodorsal) part"))
(ASSERT (= (abbreviation p366) "LSc"))
(ASSERT (/PART/PROPER-PART-OF p366 p365))
(ASSERT (url-name p366 "u1" "aidi=366"))
(ASSERT (BrainRegion p367))
(ASSERT (= (name p367) "Lateral septal nucleus caudal (caudodorsal) part dorsal zone"))
(ASSERT (= (abbreviation p367) "LSc.d"))
(ASSERT (/PART/PROPER-PART-OF p367 p366))
(ASSERT (url-name p367 "u1" "aidi=367"))
(ASSERT (BrainRegion p370))
(ASSERT (= (name p370) "Lateral septal nucleus caudal (caudodorsal) part dorsal zone dorsal region"))
(ASSERT (= (abbreviation p370) "LSc.d.d"))
(ASSERT (/PART/PROPER-PART-OF p370 p367))
(ASSERT (url-name p370 "u1" "aidi=370"))
(ASSERT (BrainRegion p371))
(ASSERT (= (name p371) "Lateral septal nucleus caudal (caudodorsal) part dorsal zone lateral region"))
(ASSERT (= (abbreviation p371) "LSc.d.l"))
(ASSERT (/PART/PROPER-PART-OF p371 p367))
(ASSERT (url-name p371 "u1" "aidi=371"))
(ASSERT (BrainRegion p369))
(ASSERT (= (name p369) "Lateral septal nucleus caudal (caudodorsal) part dorsal zone rostral region"))
(ASSERT (= (abbreviation p369) "LSc.d.r"))
(ASSERT (/PART/PROPER-PART-OF p369 p367))
(ASSERT (url-name p369 "u1" "aidi=369"))
(ASSERT (BrainRegion p372))
(ASSERT (= (name p372) "Lateral septal nucleus caudal (caudodorsal) part dorsal zone ventral region"))
(ASSERT (= (abbreviation p372) "LSc.d.v"))
(ASSERT (/PART/PROPER-PART-OF p372 p367))
(ASSERT (url-name p372 "u1" "aidi=372"))
(ASSERT (BrainRegion p373))
(ASSERT (= (name p373) "Lateral septal nucleus caudal (caudodorsal) part ventral zone"))
(ASSERT (= (abbreviation p373) "LSc.v"))
(ASSERT (/PART/PROPER-PART-OF p373 p366))
(ASSERT (url-name p373 "u1" "aidi=373"))
(ASSERT (BrainRegion p377))
(ASSERT (= (name p377) "Lateral septal nucleus caudal (caudodorsal) part ventral zone intermediate region"))
(ASSERT (= (abbreviation p377) "LSc.v.i"))
(ASSERT (/PART/PROPER-PART-OF p377 p373))
(ASSERT (url-name p377 "u1" "aidi=377"))
(ASSERT (BrainRegion p378))
(ASSERT (= (name p378) "Lateral septal nucleus caudal (caudodorsal) part ventral zone lateral region"))
(ASSERT (= (abbreviation p378) "LSc.v.v.l"))
(ASSERT (/PART/PROPER-PART-OF p378 p373))
(ASSERT (url-name p378 "u1" "aidi=378"))
(ASSERT (BrainRegion p379))
(ASSERT (= (name p379) "Lateral septal nucleus caudal (caudodorsal) part ventral zone lateral region dorsal domain"))
(ASSERT (= (abbreviation p379) "LSc.v.l.d"))
(ASSERT (/PART/PROPER-PART-OF p379 p378))
(ASSERT (url-name p379 "u1" "aidi=379"))
(ASSERT (BrainRegion p380))
(ASSERT (= (name p380) "Lateral septal nucleus caudal (caudodorsal) part ventral zone lateral region ventral domain"))
(ASSERT (= (abbreviation p380) "LSc.v.l.v"))
(ASSERT (/PART/PROPER-PART-OF p380 p378))
(ASSERT (url-name p380 "u1" "aidi=380"))
(ASSERT (BrainRegion p374))
(ASSERT (= (name p374) "Lateral septal nucleus caudal (caudodorsal) part ventral zone medial region"))
(ASSERT (= (abbreviation p374) "LSc.v.m"))
(ASSERT (/PART/PROPER-PART-OF p374 p373))
(ASSERT (url-name p374 "u1" "aidi=374"))
(ASSERT (BrainRegion p375))
(ASSERT (= (name p375) "Lateral septal nucleus caudal (caudodorsal) part ventral zone medial region dorsal domain"))
(ASSERT (= (abbreviation p375) "LSc.v.m.d"))
(ASSERT (/PART/PROPER-PART-OF p375 p374))
(ASSERT (url-name p375 "u1" "aidi=375"))
(ASSERT (BrainRegion p376))
(ASSERT (= (name p376) "Lateral septal nucleus caudal (caudodorsal) part ventral zone medial region ventral domain"))
(ASSERT (= (abbreviation p376) "LSc.v.m.v"))
(ASSERT (/PART/PROPER-PART-OF p376 p374))
(ASSERT (url-name p376 "u1" "aidi=376"))
(ASSERT (BrainRegion p381))
(ASSERT (= (name p381) "Lateral septal nucleus rostral (rostroventral) part"))
(ASSERT (= (abbreviation p381) "LSr"))
(ASSERT (/PART/PROPER-PART-OF p381 p365))
(ASSERT (url-name p381 "u1" "aidi=381"))
(ASSERT (BrainRegion p392))
(ASSERT (= (name p392) "Lateral septal nucleus rostral (rostroventral) part dorsolateral zone"))
(ASSERT (= (abbreviation p392) "LSr.dl"))
(ASSERT (/PART/PROPER-PART-OF p392 p381))
(ASSERT (url-name p392 "u1" "aidi=392"))
(ASSERT (BrainRegion p396))
(ASSERT (= (name p396) "Lateral septal nucleus rostral (rostroventral) part dorsolateral zone lateral region"))
(ASSERT (= (abbreviation p396) "LSr.dl.l"))
(ASSERT (/PART/PROPER-PART-OF p396 p392))
(ASSERT (url-name p396 "u1" "aidi=396"))
(ASSERT (BrainRegion p397))
(ASSERT (= (name p397) "Lateral septal nucleus rostral (rostroventral) part dorsolateral zone lateral region dorsal domain"))
(ASSERT (= (abbreviation p397) "LSr.dl.l.d"))
(ASSERT (/PART/PROPER-PART-OF p397 p396))
(ASSERT (url-name p397 "u1" "aidi=397"))
(ASSERT (BrainRegion p398))
(ASSERT (= (name p398) "Lateral septal nucleus rostral (rostroventral) part dorsolateral zone lateral region ventral domain"))
(ASSERT (= (abbreviation p398) "LSr.dl.l.v"))
(ASSERT (/PART/PROPER-PART-OF p398 p396))
(ASSERT (url-name p398 "u1" "aidi=398"))
(ASSERT (BrainRegion p393))
(ASSERT (= (name p393) "Lateral septal nucleus rostral (rostroventral) part dorsolateral zone medial region"))
(ASSERT (= (abbreviation p393) "LSr.dl.m"))
(ASSERT (/PART/PROPER-PART-OF p393 p392))
(ASSERT (url-name p393 "u1" "aidi=393"))
(ASSERT (BrainRegion p394))
(ASSERT (= (name p394) "Lateral septal nucleus rostral (rostroventral) part dorsolateral zone medial region dorsal domain"))
(ASSERT (= (abbreviation p394) "LSr.dl.m.d"))
(ASSERT (/PART/PROPER-PART-OF p394 p393))
(ASSERT (url-name p394 "u1" "aidi=394"))
(ASSERT (BrainRegion p395))
(ASSERT (= (name p395) "Lateral septal nucleus rostral (rostroventral) part dorsolateral zone medial region ventral domain"))
(ASSERT (= (abbreviation p395) "LSr.dl.m.v"))
(ASSERT (/PART/PROPER-PART-OF p395 p393))
(ASSERT (url-name p395 "u1" "aidi=395"))
(ASSERT (BrainRegion p382))
(ASSERT (= (name p382) "Lateral septal nucleus rostral (rostroventral) part medial zone"))
(ASSERT (= (abbreviation p382) "LSr.m"))
(ASSERT (/PART/PROPER-PART-OF p382 p381))
(ASSERT (url-name p382 "u1" "aidi=382"))
(ASSERT (BrainRegion p383))
(ASSERT (= (name p383) "Lateral septal nucleus rostral (rostroventral) part medial zone dorsal region"))
(ASSERT (= (abbreviation p383) "LSr.m.d"))
(ASSERT (/PART/PROPER-PART-OF p383 p382))
(ASSERT (url-name p383 "u1" "aidi=383"))
(ASSERT (BrainRegion p384))
(ASSERT (= (name p384) "Lateral septal nucleus rostral (rostroventral) part medial zone ventral region"))
(ASSERT (= (abbreviation p384) "LSr.m.v"))
(ASSERT (/PART/PROPER-PART-OF p384 p382))
(ASSERT (url-name p384 "u1" "aidi=384"))
(ASSERT (BrainRegion p386))
(ASSERT (= (name p386) "Lateral septal nucleus rostral (rostroventral) part medial zone ventral region caudal domain"))
(ASSERT (= (abbreviation p386) "LSr.m.v.c"))
(ASSERT (/PART/PROPER-PART-OF p386 p384))
(ASSERT (url-name p386 "u1" "aidi=386"))
(ASSERT (BrainRegion p385))
(ASSERT (= (name p385) "Lateral septal nucleus rostral (rostroventral) part medial zone ventral region rostral domain"))
(ASSERT (= (abbreviation p385) "LSr.m.v.r"))
(ASSERT (/PART/PROPER-PART-OF p385 p384))
(ASSERT (url-name p385 "u1" "aidi=385"))
(ASSERT (BrainRegion p387))
(ASSERT (= (name p387) "Lateral septal nucleus rostral (rostroventral) part ventrolateral zone"))
(ASSERT (= (abbreviation p387) "LSr.vl"))
(ASSERT (/PART/PROPER-PART-OF p387 p381))
(ASSERT (url-name p387 "u1" "aidi=387"))
(ASSERT (BrainRegion p388))
(ASSERT (= (name p388) "Lateral septal nucleus rostral (rostroventral) part ventrolateral zone dorsal region"))
(ASSERT (= (abbreviation p388) "LSr.vl.d"))
(ASSERT (/PART/PROPER-PART-OF p388 p387))
(ASSERT (url-name p388 "u1" "aidi=388"))
(ASSERT (BrainRegion p390))
(ASSERT (= (name p390) "Lateral septal nucleus rostral (rostroventral) part ventrolateral zone dorsal region lateral domain"))
(ASSERT (= (abbreviation p390) "LSr.vl.d.l"))
(ASSERT (/PART/PROPER-PART-OF p390 p388))
(ASSERT (url-name p390 "u1" "aidi=390"))
(ASSERT (BrainRegion p389))
(ASSERT (= (name p389) "Lateral septal nucleus rostral (rostroventral) part ventrolateral zone dorsal region medial domain"))
(ASSERT (= (abbreviation p389) "LSr.vl.d.m"))
(ASSERT (/PART/PROPER-PART-OF p389 p388))
(ASSERT (url-name p389 "u1" "aidi=389"))
(ASSERT (BrainRegion p391))
(ASSERT (= (name p391) "Lateral septal nucleus rostral (rostroventral) part ventrolateral zone ventral region"))
(ASSERT (= (abbreviation p391) "LSr.vl.v"))
(ASSERT (/PART/PROPER-PART-OF p391 p387))
(ASSERT (url-name p391 "u1" "aidi=391"))
(ASSERT (BrainRegion p399))
(ASSERT (= (name p399) "Lateral septal nucleus ventral part"))
(ASSERT (= (abbreviation p399) "LSv"))
(ASSERT (/PART/PROPER-PART-OF p399 p365))
(ASSERT (url-name p399 "u1" "aidi=399"))
(ASSERT (BrainRegion p615))
(ASSERT (= (name p615) "Lateral spinal nucleus"))
(ASSERT (= (abbreviation p615) "LSN"))
(ASSERT (/PART/PROPER-PART-OF p615 p613))
(ASSERT (url-name p615 "u1" "aidi=615"))
(ASSERT (BrainRegion p943))
(ASSERT (= (name p943) "Lateral spinothalamic tract"))
(ASSERT (= (abbreviation p943) "sttl"))
(ASSERT (BrainRegion p942))
(ASSERT (/PART/PROPER-PART-OF p943 p942))
(ASSERT (url-name p943 "u1" "aidi=943"))
(ASSERT (BrainRegion p554))
(ASSERT (= (name p554) "Lateral tegmental nucleus"))
(ASSERT (= (abbreviation p554) "LTN"))
(ASSERT (/PART/PROPER-PART-OF p554 p538))
(ASSERT (url-name p554 "u1" "aidi=554"))
(ASSERT (BrainRegion p436))
(ASSERT (= (name p436) "Lateral terminal nucleus of the accessory optic tract"))
(ASSERT (= (abbreviation p436) "LT"))
(ASSERT (/PART/PROPER-PART-OF p436 p415))
(ASSERT (url-name p436 "u1" "aidi=436"))
(ASSERT (BrainRegion p161))
(ASSERT (= (name p161) "Lateral ventricle"))
(ASSERT (= (abbreviation p161) "LV"))
(ASSERT (/PART/PROPER-PART-OF p161 p20))
(ASSERT (url-name p161 "u1" "aidi=161"))
(ASSERT (BrainRegion p483))
(ASSERT (= (name p483) "Lateral vestibular nucleus"))
(ASSERT (= (abbreviation p483) "LAV"))
(ASSERT (BrainRegion p481))
(ASSERT (/PART/PROPER-PART-OF p483 p481))
(ASSERT (url-name p483 "u1" "aidi=483"))
(ASSERT (= (name p319) "Lateral zone of the hypothalamus"))
(ASSERT (= (abbreviation p319) "LZ"))
(ASSERT (/PART/PROPER-PART-OF p319 p132))
(ASSERT (url-name p319 "u1" "aidi=319"))
(ASSERT (BrainRegion p555))
(ASSERT (= (name p555) "Laterodorsal tegmental nucleus"))
(ASSERT (= (abbreviation p555) "LDT"))
(ASSERT (/PART/PROPER-PART-OF p555 p538))
(ASSERT (url-name p555 "u1" "aidi=555"))
(ASSERT (BrainRegion p1705))
(ASSERT (= (name p1705) "Laterodorsal tegmental nucleus proper"))
(ASSERT (= (abbreviation p1705) "LDT_p"))
(ASSERT (/PART/PROPER-PART-OF p1705 p555))
(ASSERT (url-name p1705 "u1" "aidi=1705"))
(ASSERT (BrainRegion p696))
(ASSERT (= (name p696) "Laterolateral visual area"))
(ASSERT (= (abbreviation p696) "VISll"))
(ASSERT (/PART/PROPER-PART-OF p696 p691))
(ASSERT (url-name p696 "u1" "aidi=696"))
(ASSERT (= (name p775) "Layer 6b(layer 7, subplate, deep cortex, claustral complex)"))
(ASSERT (= (abbreviation p775) "CTXsp"))
(ASSERT (/PART/PROPER-PART-OF p775 p28))
(ASSERT (url-name p775 "u1" "aidi=775"))
(ASSERT (BrainRegion p776))
(ASSERT (= (name p776) "Layer 6b, isocortex"))
(ASSERT (= (abbreviation p776) "6b"))
(ASSERT (/PART/PROPER-PART-OF p776 p775))
(ASSERT (url-name p776 "u1" "aidi=776"))
(ASSERT (BrainRegion p860))
(ASSERT (= (name p860) "Linear nucleus of the medulla"))
(ASSERT (= (abbreviation p860) "LIN"))
(ASSERT (/PART/PROPER-PART-OF p860 p849))
(ASSERT (url-name p860 "u1" "aidi=860"))
(ASSERT (BrainRegion p791))
(ASSERT (= (name p791) "Lingula (l)"))
(ASSERT (= (abbreviation p791) "LING"))
(ASSERT (/PART/PROPER-PART-OF p791 p790))
(ASSERT (url-name p791 "u1" "aidi=791"))
(ASSERT (BrainRegion p557))
(ASSERT (= (name p557) "Locus coeruleus"))
(ASSERT (= (abbreviation p557) "LC"))
(ASSERT (/PART/PROPER-PART-OF p557 p538))
(ASSERT (url-name p557 "u1" "aidi=557"))
(ASSERT (BrainRegion p1701))
(ASSERT (= (name p1701) "Locus coeruleus proper"))
(ASSERT (= (abbreviation p1701) "LC_p"))
(ASSERT (/PART/PROPER-PART-OF p1701 p557))
(ASSERT (url-name p1701 "u1" "aidi=1701"))
(ASSERT (BrainRegion p408))
(ASSERT (= (name p408) "Magnocellular preoptic nucleus"))
(ASSERT (= (abbreviation p408) "MA"))
(ASSERT (BrainRegion p406))
(ASSERT (/PART/PROPER-PART-OF p408 p406))
(ASSERT (url-name p408 "u1" "aidi=408"))
(ASSERT (BrainRegion p603))
(ASSERT (= (name p603) "Magnocellular reticular nucleus"))
(ASSERT (= (abbreviation p603) "MARN"))
(ASSERT (/PART/PROPER-PART-OF p603 p588))
(ASSERT (url-name p603 "u1" "aidi=603"))
(ASSERT (BrainRegion p31))
(ASSERT (= (name p31) "Main olfactory bulb"))
(ASSERT (= (abbreviation p31) "MOB"))
(ASSERT (/PART/PROPER-PART-OF p31 p30))
(ASSERT (url-name p31 "u1" "aidi=31"))
(ASSERT (BrainRegion p32))
(ASSERT (= (name p32) "Main olfactory bulb, glomerular layer"))
(ASSERT (= (abbreviation p32) "MOBgl"))
(ASSERT (/PART/PROPER-PART-OF p32 p31))
(ASSERT (url-name p32 "u1" "aidi=32"))
(ASSERT (BrainRegion p36))
(ASSERT (= (name p36) "Main olfactory bulb, granule layer"))
(ASSERT (= (abbreviation p36) "MOBgr"))
(ASSERT (/PART/PROPER-PART-OF p36 p31))
(ASSERT (url-name p36 "u1" "aidi=36"))
(ASSERT (BrainRegion p35))
(ASSERT (= (name p35) "Main olfactory bulb, inner plexiform layer"))
(ASSERT (= (abbreviation p35) "MOBipl"))
(ASSERT (/PART/PROPER-PART-OF p35 p31))
(ASSERT (url-name p35 "u1" "aidi=35"))
(ASSERT (BrainRegion p34))
(ASSERT (= (name p34) "Main olfactory bulb, mitral layer"))
(ASSERT (= (abbreviation p34) "MOBmi"))
(ASSERT (/PART/PROPER-PART-OF p34 p31))
(ASSERT (url-name p34 "u1" "aidi=34"))
(ASSERT (BrainRegion p33))
(ASSERT (= (name p33) "Main olfactory bulb, outer plexiform layer"))
(ASSERT (= (abbreviation p33) "MOBopl"))
(ASSERT (/PART/PROPER-PART-OF p33 p31))
(ASSERT (url-name p33 "u1" "aidi=33"))
(ASSERT (BrainRegion p362))
(ASSERT (= (name p362) "Major island of Calleja"))
(ASSERT (= (abbreviation p362) "islm"))
(ASSERT (/PART/PROPER-PART-OF p362 p357))
(ASSERT (url-name p362 "u1" "aidi=362"))
(ASSERT (= (name p307) "Mammillary body"))
(ASSERT (= (abbreviation p307) "MBO"))
(ASSERT (/PART/PROPER-PART-OF p307 p279))
(ASSERT (url-name p307 "u1" "aidi=307"))
(ASSERT (BrainRegion p1000))
(ASSERT (= (name p1000) "Mammillary peduncle"))
(ASSERT (= (abbreviation p1000) "mp"))
(ASSERT (/PART/PROPER-PART-OF p1000 p143))
(ASSERT (url-name p1000 "u1" "aidi=1000"))
(ASSERT (BrainRegion p999))
(ASSERT (= (name p999) "Mammillotegmental tract"))
(ASSERT (= (abbreviation p999) "mtg"))
(ASSERT (/PART/PROPER-PART-OF p999 p143))
(ASSERT (url-name p999 "u1" "aidi=999"))
(ASSERT (BrainRegion p998))
(ASSERT (= (name p998) "Mammillothalamic tract"))
(ASSERT (= (abbreviation p998) "mtt"))
(ASSERT (/PART/PROPER-PART-OF p998 p143))
(ASSERT (url-name p998 "u1" "aidi=998"))
(ASSERT (BrainRegion p609))
(ASSERT (= (name p609) "Marginal zone of the spinal cord"))
(ASSERT (= (abbreviation p609) "MZ"))
(ASSERT (/PART/PROPER-PART-OF p609 p608))
(ASSERT (url-name p609 "u1" "aidi=609"))
(ASSERT (BrainRegion p521))
(ASSERT (= (name p521) "Medial accessory nucleus"))
(ASSERT (= (abbreviation p521) "MAN"))
(ASSERT (BrainRegion p520))
(ASSERT (/PART/PROPER-PART-OF p521 p520))
(ASSERT (url-name p521 "u1" "aidi=521"))
(ASSERT (BrainRegion p855))
(ASSERT (= (name p855) "Medial accessory olive"))
(ASSERT (= (abbreviation p855) "IOma"))
(ASSERT (/PART/PROPER-PART-OF p855 p853))
(ASSERT (url-name p855 "u1" "aidi=855"))
(ASSERT (BrainRegion p154))
(ASSERT (= (name p154) "Medial corticohypothalamic tract"))
(ASSERT (= (abbreviation p154) "mct"))
(ASSERT (/PART/PROPER-PART-OF p154 p153))
(ASSERT (url-name p154 "u1" "aidi=154"))
(ASSERT (BrainRegion p990))
(ASSERT (= (name p990) "Medial forebrain bundle"))
(ASSERT (= (abbreviation p990) "mfb"))
(ASSERT (/PART/PROPER-PART-OF p990 p143))
(ASSERT (url-name p990 "u1" "aidi=990"))
(ASSERT (= (name p143) "Medial forebrain bundle system"))
(ASSERT (= (abbreviation p143) "mfbs"))
(ASSERT (url-name p143 "u1" "aidi=143"))
(ASSERT (BrainRegion p329))
(ASSERT (= (name p329) "Medial geniculate complex"))
(ASSERT (= (abbreviation p329) "MG"))
(ASSERT (/PART/PROPER-PART-OF p329 p328))
(ASSERT (url-name p329 "u1" "aidi=329"))
(ASSERT (BrainRegion p330))
(ASSERT (= (name p330) "Medial geniculate complex dorsal part"))
(ASSERT (= (abbreviation p330) "MGd"))
(ASSERT (/PART/PROPER-PART-OF p330 p329))
(ASSERT (url-name p330 "u1" "aidi=330"))
(ASSERT (BrainRegion p332))
(ASSERT (= (name p332) "Medial geniculate complex medial part"))
(ASSERT (= (abbreviation p332) "MGm"))
(ASSERT (/PART/PROPER-PART-OF p332 p329))
(ASSERT (url-name p332 "u1" "aidi=332"))
(ASSERT (BrainRegion p331))
(ASSERT (= (name p331) "Medial geniculate complex ventral part"))
(ASSERT (= (abbreviation p331) "MGv"))
(ASSERT (/PART/PROPER-PART-OF p331 p329))
(ASSERT (url-name p331 "u1" "aidi=331"))
(ASSERT (BrainRegion p64))
(ASSERT (= (name p64) "Medial group of the dorsal thalamus"))
(ASSERT (= (abbreviation p64) "MED"))
(ASSERT (/PART/PROPER-PART-OF p64 p54))
(ASSERT (url-name p64 "u1" "aidi=64"))
(ASSERT (BrainRegion p335))
(ASSERT (= (name p335) "Medial habenula"))
(ASSERT (= (abbreviation p335) "MH"))
(ASSERT (/PART/PROPER-PART-OF p335 p133))
(ASSERT (url-name p335 "u1" "aidi=335"))
(ASSERT (BrainRegion p336))
(ASSERT (= (name p336) "Medial habenula dorsal part"))
(ASSERT (= (abbreviation p336) "MHd"))
(ASSERT (/PART/PROPER-PART-OF p336 p335))
(ASSERT (url-name p336 "u1" "aidi=336"))
(ASSERT (BrainRegion p338))
(ASSERT (= (name p338) "Medial habenula ventral part"))
(ASSERT (= (abbreviation p338) "MHv"))
(ASSERT (/PART/PROPER-PART-OF p338 p335))
(ASSERT (url-name p338 "u1" "aidi=338"))
(ASSERT (BrainRegion p941))
(ASSERT (= (name p941) "Medial lemniscus"))
(ASSERT (= (abbreviation p941) "ml"))
(ASSERT (/PART/PROPER-PART-OF p941 p937))
(ASSERT (url-name p941 "u1" "aidi=941"))
(ASSERT (BrainRegion p902))
(ASSERT (= (name p902) "Medial longitudinal fascicle"))
(ASSERT (= (abbreviation p902) "mlf"))
(ASSERT (BrainRegion p901))
(ASSERT (/PART/PROPER-PART-OF p902 p901))
(ASSERT (url-name p902 "u1" "aidi=902"))
(ASSERT (BrainRegion p315))
(ASSERT (= (name p315) "Medial mammillary nucleus"))
(ASSERT (= (abbreviation p315) "MM"))
(ASSERT (/PART/PROPER-PART-OF p315 p307))
(ASSERT (url-name p315 "u1" "aidi=315"))
(ASSERT (BrainRegion p316))
(ASSERT (= (name p316) "Medial mammillary nucleus median part"))
(ASSERT (= (abbreviation p316) "MMme"))
(ASSERT (/PART/PROPER-PART-OF p316 p315))
(ASSERT (url-name p316 "u1" "aidi=316"))
(ASSERT (BrainRegion p260))
(ASSERT (= (name p260) "Medial nucleus of the amygdala"))
(ASSERT (= (abbreviation p260) "MEA"))
(ASSERT (/PART/PROPER-PART-OF p260 p254))
(ASSERT (url-name p260 "u1" "aidi=260"))
(ASSERT (BrainRegion p261))
(ASSERT (= (name p261) "Medial nucleus of the amygdala anterodorsal part"))
(ASSERT (= (abbreviation p261) "MEAad"))
(ASSERT (/PART/PROPER-PART-OF p261 p260))
(ASSERT (url-name p261 "u1" "aidi=261"))
(ASSERT (BrainRegion p262))
(ASSERT (= (name p262) "Medial nucleus of the amygdala anteroventral part"))
(ASSERT (= (abbreviation p262) "MEAav"))
(ASSERT (/PART/PROPER-PART-OF p262 p260))
(ASSERT (url-name p262 "u1" "aidi=262"))
(ASSERT (BrainRegion p263))
(ASSERT (= (name p263) "Medial nucleus of the amygdala posterodorsal part"))
(ASSERT (= (abbreviation p263) "MEApd"))
(ASSERT (/PART/PROPER-PART-OF p263 p260))
(ASSERT (url-name p263 "u1" "aidi=263"))
(ASSERT (BrainRegion p264))
(ASSERT (= (name p264) "Medial nucleus of the amygdala posterodorsal part,sublayer a"))
(ASSERT (= (abbreviation p264) "MEApd-a"))
(ASSERT (/PART/PROPER-PART-OF p264 p263))
(ASSERT (url-name p264 "u1" "aidi=264"))
(ASSERT (BrainRegion p265))
(ASSERT (= (name p265) "Medial nucleus of the amygdala posterodorsal part,sublayer b"))
(ASSERT (= (abbreviation p265) "MEApd-b"))
(ASSERT (/PART/PROPER-PART-OF p265 p263))
(ASSERT (url-name p265 "u1" "aidi=265"))
(ASSERT (BrainRegion p266))
(ASSERT (= (name p266) "Medial nucleus of the amygdala posterodorsal part,sublayer c"))
(ASSERT (= (abbreviation p266) "MEApd-c"))
(ASSERT (/PART/PROPER-PART-OF p266 p263))
(ASSERT (url-name p266 "u1" "aidi=266"))
(ASSERT (BrainRegion p267))
(ASSERT (= (name p267) "Medial nucleus of the amygdala posteroventral part"))
(ASSERT (= (abbreviation p267) "MEApv"))
(ASSERT (/PART/PROPER-PART-OF p267 p260))
(ASSERT (url-name p267 "u1" "aidi=267"))
(ASSERT (= (name p280) "Medial preoptic area"))
(ASSERT (= (abbreviation p280) "MPO"))
(ASSERT (/PART/PROPER-PART-OF p280 p279))
(ASSERT (url-name p280 "u1" "aidi=280"))
(ASSERT (BrainRegion p1695))
(ASSERT (= (name p1695) "Medial preoptic area proper"))
(ASSERT (= (abbreviation p1695) "MPO_p"))
(ASSERT (/PART/PROPER-PART-OF p1695 p280))
(ASSERT (url-name p1695 "u1" "aidi=1695"))
(ASSERT (BrainRegion p281))
(ASSERT (= (name p281) "Medial preoptic nucleus"))
(ASSERT (= (abbreviation p281) "MPN"))
(ASSERT (/PART/PROPER-PART-OF p281 p280))
(ASSERT (url-name p281 "u1" "aidi=281"))
(ASSERT (BrainRegion p284))
(ASSERT (= (name p284) "Medial preoptic nucleus central part"))
(ASSERT (= (abbreviation p284) "MPNc"))
(ASSERT (/PART/PROPER-PART-OF p284 p281))
(ASSERT (url-name p284 "u1" "aidi=284"))
(ASSERT (BrainRegion p282))
(ASSERT (= (name p282) "Medial preoptic nucleus lateral part"))
(ASSERT (= (abbreviation p282) "MPNl"))
(ASSERT (/PART/PROPER-PART-OF p282 p281))
(ASSERT (url-name p282 "u1" "aidi=282"))
(ASSERT (BrainRegion p283))
(ASSERT (= (name p283) "Medial preoptic nucleus medial part"))
(ASSERT (= (abbreviation p283) "MPNm"))
(ASSERT (/PART/PROPER-PART-OF p283 p281))
(ASSERT (url-name p283 "u1" "aidi=283"))
(ASSERT (BrainRegion p434))
(ASSERT (= (name p434) "Medial pretectal area"))
(ASSERT (= (abbreviation p434) "MPT"))
(ASSERT (/PART/PROPER-PART-OF p434 p428))
(ASSERT (url-name p434 "u1" "aidi=434"))
(ASSERT (BrainRegion p409))
(ASSERT (= (name p409) "Medial septal complex"))
(ASSERT (= (abbreviation p409) "MSC"))
(ASSERT (/PART/PROPER-PART-OF p409 p406))
(ASSERT (url-name p409 "u1" "aidi=409"))
(ASSERT (BrainRegion p410))
(ASSERT (= (name p410) "Medial septal nucleus"))
(ASSERT (= (abbreviation p410) "MS"))
(ASSERT (/PART/PROPER-PART-OF p410 p409))
(ASSERT (url-name p410 "u1" "aidi=410"))
(ASSERT (BrainRegion p435))
(ASSERT (= (name p435) "Medial terminal nucleus of the accessory optic tract"))
(ASSERT (= (abbreviation p435) "MT"))
(ASSERT (/PART/PROPER-PART-OF p435 p415))
(ASSERT (url-name p435 "u1" "aidi=435"))
(ASSERT (BrainRegion p482))
(ASSERT (= (name p482) "Medial vestibular nucleus"))
(ASSERT (= (abbreviation p482) "MV"))
(ASSERT (/PART/PROPER-PART-OF p482 p481))
(ASSERT (url-name p482 "u1" "aidi=482"))
(ASSERT (= (name p279) "Medial zone of the hypothalamus"))
(ASSERT (= (abbreviation p279) "MEZ"))
(ASSERT (/PART/PROPER-PART-OF p279 p132))
(ASSERT (url-name p279 "u1" "aidi=279"))
(ASSERT (BrainRegion p6972))
(ASSERT (= (name p6972) "Median eminence"))
(ASSERT (= (abbreviation p6972) "ME"))
(ASSERT (/PART/PROPER-PART-OF p6972 p6971))
(ASSERT (url-name p6972 "u1" "aidi=6972"))
(ASSERT (BrainRegion p6973))
(ASSERT (= (name p6973) "Median eminence external lamina"))
(ASSERT (= (abbreviation p6973) "MEex"))
(ASSERT (/PART/PROPER-PART-OF p6973 p6972))
(ASSERT (url-name p6973 "u1" "aidi=6973"))
(ASSERT (BrainRegion p6974))
(ASSERT (= (name p6974) "Median eminence internal lamina"))
(ASSERT (= (abbreviation p6974) "MEin"))
(ASSERT (/PART/PROPER-PART-OF p6974 p6972))
(ASSERT (url-name p6974 "u1" "aidi=6974"))
(ASSERT (BrainRegion p230))
(ASSERT (= (name p230) "Median preoptic nucleus"))
(ASSERT (= (abbreviation p230) "MEPO"))
(ASSERT (/PART/PROPER-PART-OF p230 p227))
(ASSERT (url-name p230 "u1" "aidi=230"))
(ASSERT (= (name p65) "Mediodorsal nucleus of the thalamus"))
(ASSERT (= (abbreviation p65) "MD"))
(ASSERT (/PART/PROPER-PART-OF p65 p64))
(ASSERT (url-name p65 "u1" "aidi=65"))
(ASSERT (BrainRegion p67))
(ASSERT (= (name p67) "Mediodorsal nucleus of the thalamus central part"))
(ASSERT (= (abbreviation p67) "MDc"))
(ASSERT (/PART/PROPER-PART-OF p67 p65))
(ASSERT (url-name p67 "u1" "aidi=67"))
(ASSERT (BrainRegion p68))
(ASSERT (= (name p68) "Mediodorsal nucleus of the thalamus lateral part"))
(ASSERT (= (abbreviation p68) "MDl"))
(ASSERT (/PART/PROPER-PART-OF p68 p65))
(ASSERT (url-name p68 "u1" "aidi=68"))
(ASSERT (BrainRegion p66))
(ASSERT (= (name p66) "Mediodorsal nucleus of the thalamus medial part"))
(ASSERT (= (abbreviation p66) "MDm"))
(ASSERT (/PART/PROPER-PART-OF p66 p65))
(ASSERT (url-name p66 "u1" "aidi=66"))
(ASSERT (BrainRegion p697))
(ASSERT (= (name p697) "Mediolateral visual area"))
(ASSERT (= (abbreviation p697) "VISlm"))
(ASSERT (/PART/PROPER-PART-OF p697 p691))
(ASSERT (url-name p697 "u1" "aidi=697"))
(ASSERT (BrainRegion p605))
(ASSERT (= (name p605) "Medullary reticular nucleus"))
(ASSERT (= (abbreviation p605) "MDRN"))
(ASSERT (/PART/PROPER-PART-OF p605 p588))
(ASSERT (url-name p605 "u1" "aidi=605"))
(ASSERT (BrainRegion p606))
(ASSERT (= (name p606) "Medullary reticular nucleus dorsal part"))
(ASSERT (= (abbreviation p606) "MDRNd"))
(ASSERT (/PART/PROPER-PART-OF p606 p605))
(ASSERT (url-name p606 "u1" "aidi=606"))
(ASSERT (BrainRegion p607))
(ASSERT (= (name p607) "Medullary reticular nucleus ventral part"))
(ASSERT (= (abbreviation p607) "MDRNv"))
(ASSERT (/PART/PROPER-PART-OF p607 p605))
(ASSERT (url-name p607 "u1" "aidi=607"))
(ASSERT (BrainRegion p440))
(ASSERT (= (name p440) "Mesencephalic nucleus of the trigeminal"))
(ASSERT (= (abbreviation p440) "MEV"))
(ASSERT (/PART/PROPER-PART-OF p440 p438))
(ASSERT (url-name p440 "u1" "aidi=440"))
(ASSERT (BrainRegion p589))
(ASSERT (= (name p589) "Mesencephalic reticular nucleus"))
(ASSERT (= (abbreviation p589) "MRN"))
(ASSERT (/PART/PROPER-PART-OF p589 p588))
(ASSERT (url-name p589 "u1" "aidi=589"))
(ASSERT (BrainRegion p1700))
(ASSERT (= (name p1700) "Mesencephalic reticular nucleus proper"))
(ASSERT (= (abbreviation p1700) "MRN_p"))
(ASSERT (/PART/PROPER-PART-OF p1700 p589))
(ASSERT (url-name p1700 "u1" "aidi=1700"))
(ASSERT (BrainRegion p912))
(ASSERT (= (name p912) "Mesencephalic tract of the trigeminal nerve"))
(ASSERT (= (abbreviation p912) "mtV"))
(ASSERT (BrainRegion p911))
(ASSERT (/PART/PROPER-PART-OF p912 p911))
(ASSERT (url-name p912 "u1" "aidi=912"))
(ASSERT (BrainRegion p413))
(ASSERT (= (name p413) "Midbrain-Hindbrain"))
(ASSERT (= (abbreviation p413) "MB-HB"))
(ASSERT (/PART/PROPER-PART-OF p413 p20))
(ASSERT (url-name p413 "u1" "aidi=413"))
(ASSERT (BrainRegion p518))
(ASSERT (= (name p518) "Midbrain-Hindbrain, Motor"))
(ASSERT (= (abbreviation p518) "MB-HB(Mot)"))
(ASSERT (/PART/PROPER-PART-OF p518 p413))
(ASSERT (url-name p518 "u1" "aidi=518"))
(ASSERT (BrainRegion p531))
(ASSERT (= (name p531) "Midbrain-Hindbrain, Motor, Extrapyramidal"))
(ASSERT (= (abbreviation p531) "MB-HB(Mot, EP)"))
(ASSERT (/PART/PROPER-PART-OF p531 p518))
(ASSERT (url-name p531 "u1" "aidi=531"))
(ASSERT (= (name p519) "Midbrain-Hindbrain, Motor, Eye"))
(ASSERT (= (abbreviation p519) "MB-HB(Mot, Eye)"))
(ASSERT (/PART/PROPER-PART-OF p519 p518))
(ASSERT (url-name p519 "u1" "aidi=519"))
(ASSERT (= (name p864) "Midbrain-Hindbrain, Motor, Face"))
(ASSERT (= (abbreviation p864) "MB-HB(Mot, Face)"))
(ASSERT (/PART/PROPER-PART-OF p864 p518))
(ASSERT (url-name p864 "u1" "aidi=864"))
(ASSERT (BrainRegion p527))
(ASSERT (= (name p527) "Midbrain-Hindbrain, Motor, Jaw"))
(ASSERT (= (abbreviation p527) "MB-HB(Mot, Jaw)"))
(ASSERT (/PART/PROPER-PART-OF p527 p518))
(ASSERT (url-name p527 "u1" "aidi=527"))
(ASSERT (= (name p868) "Midbrain-Hindbrain, Motor, Labyrinth"))
(ASSERT (= (abbreviation p868) "MB-HB(Mot, Lyb)"))
(ASSERT (/PART/PROPER-PART-OF p868 p518))
(ASSERT (url-name p868 "u1" "aidi=868"))
(ASSERT (BrainRegion p875))
(ASSERT (= (name p875) "Midbrain-Hindbrain, Motor, Neck"))
(ASSERT (= (abbreviation p875) "MB-HB(Mot, Neck)"))
(ASSERT (/PART/PROPER-PART-OF p875 p518))
(ASSERT (url-name p875 "u1" "aidi=875"))
(ASSERT (BrainRegion p871))
(ASSERT (= (name p871) "Midbrain-Hindbrain, Motor, Pharynx-Larynx-Esophagus"))
(ASSERT (= (abbreviation p871) "MB-HB(Mot, P/L/E)"))
(ASSERT (/PART/PROPER-PART-OF p871 p518))
(ASSERT (url-name p871 "u1" "aidi=871"))
(ASSERT (= (name p877) "Midbrain-Hindbrain, Motor, Tongue"))
(ASSERT (= (abbreviation p877) "MB-HB(Mot, Tongue)"))
(ASSERT (/PART/PROPER-PART-OF p877 p518))
(ASSERT (url-name p877 "u1" "aidi=877"))
(ASSERT (= (name p879) "Midbrain-Hindbrain, Motor, Viscera"))
(ASSERT (= (abbreviation p879) "MB-HB(Mot, Visc)"))
(ASSERT (/PART/PROPER-PART-OF p879 p518))
(ASSERT (url-name p879 "u1" "aidi=879"))
(ASSERT (BrainRegion p414))
(ASSERT (= (name p414) "Midbrain-Hindbrain, Sensory"))
(ASSERT (= (abbreviation p414) "MB-HB(Sens)"))
(ASSERT (/PART/PROPER-PART-OF p414 p413))
(ASSERT (url-name p414 "u1" "aidi=414"))
(ASSERT (= (name p459) "Midbrain-Hindbrain, Sensory, Auditory"))
(ASSERT (= (abbreviation p459) "MB-HB(Sens-Aud)"))
(ASSERT (/PART/PROPER-PART-OF p459 p414))
(ASSERT (url-name p459 "u1" "aidi=459"))
(ASSERT (= (name p494) "Midbrain-Hindbrain, Sensory, Gustatory-Visceral"))
(ASSERT (= (abbreviation p494) "MB-HB(Sens-G/Visc)"))
(ASSERT (/PART/PROPER-PART-OF p494 p414))
(ASSERT (url-name p494 "u1" "aidi=494"))
(ASSERT (= (name p438) "Midbrain-Hindbrain, Sensory, Somatosensory"))
(ASSERT (= (abbreviation p438) "MB-HB(Sens-ss)"))
(ASSERT (/PART/PROPER-PART-OF p438 p414))
(ASSERT (url-name p438 "u1" "aidi=438"))
(ASSERT (= (name p480) "Midbrain-Hindbrain, Sensory, Vestibular"))
(ASSERT (= (abbreviation p480) "MB-HB(Sens-Vest)"))
(ASSERT (/PART/PROPER-PART-OF p480 p414))
(ASSERT (url-name p480 "u1" "aidi=480"))
(ASSERT (= (name p415) "Midbrain-Hindbrain, Sensory, Visual"))
(ASSERT (= (abbreviation p415) "MB-HB(Sens-Vis)"))
(ASSERT (/PART/PROPER-PART-OF p415 p414))
(ASSERT (url-name p415 "u1" "aidi=415"))
(ASSERT (BrainRegion p959))
(ASSERT (= (name p959) "Middle cerebellar peduncle"))
(ASSERT (= (abbreviation p959) "mcp"))
(ASSERT (/PART/PROPER-PART-OF p959 p954))
(ASSERT (url-name p959 "u1" "aidi=959"))
(ASSERT (BrainRegion p72))
(ASSERT (= (name p72) "Midline group of the dorsal thalamus"))
(ASSERT (= (abbreviation p72) "MTN"))
(ASSERT (/PART/PROPER-PART-OF p72 p54))
(ASSERT (url-name p72 "u1" "aidi=72"))
(ASSERT (BrainRegion p528))
(ASSERT (= (name p528) "Motor nucleus of the trigeminal"))
(ASSERT (= (abbreviation p528) "V"))
(ASSERT (/PART/PROPER-PART-OF p528 p527))
(ASSERT (url-name p528 "u1" "aidi=528"))
(ASSERT (BrainRegion p529))
(ASSERT (= (name p529) "Motor nucleus of the trigeminal parvicellular part"))
(ASSERT (= (abbreviation p529) "Vpc"))
(ASSERT (/PART/PROPER-PART-OF p529 p528))
(ASSERT (url-name p529 "u1" "aidi=529"))
(ASSERT (BrainRegion p530))
(ASSERT (= (name p530) "Motor nucleus of the trigeminal proper"))
(ASSERT (= (abbreviation p530) "V_p"))
(ASSERT (/PART/PROPER-PART-OF p530 p528))
(ASSERT (url-name p530 "u1" "aidi=530"))
(ASSERT (BrainRegion p910))
(ASSERT (= (name p910) "Motor root of the trigeminal nerve"))
(ASSERT (= (abbreviation p910) "moV"))
(ASSERT (BrainRegion p909))
(ASSERT (/PART/PROPER-PART-OF p910 p909))
(ASSERT (url-name p910 "u1" "aidi=910"))
(ASSERT (BrainRegion p972))
(ASSERT (= (name p972) "Nigrostriatal tract"))
(ASSERT (= (abbreviation p972) "nst"))
(ASSERT (/PART/PROPER-PART-OF p972 p970))
(ASSERT (url-name p972 "u1" "aidi=972"))
(ASSERT (BrainRegion p973))
(ASSERT (= (name p973) "Nigrothalamic fibers"))
(ASSERT (= (abbreviation p973) "ntt"))
(ASSERT (/PART/PROPER-PART-OF p973 p970))
(ASSERT (url-name p973 "u1" "aidi=973"))
(ASSERT (BrainRegion p814))
(ASSERT (= (name p814) "Nodulus (X)"))
(ASSERT (= (abbreviation p814) "NOD"))
(ASSERT (/PART/PROPER-PART-OF p814 p790))
(ASSERT (url-name p814 "u1" "aidi=814"))
(ASSERT (BrainRegion p815))
(ASSERT (= (name p815) "Nodulus sublobule a"))
(ASSERT (= (abbreviation p815) "NODa"))
(ASSERT (/PART/PROPER-PART-OF p815 p814))
(ASSERT (url-name p815 "u1" "aidi=815"))
(ASSERT (BrainRegion p816))
(ASSERT (= (name p816) "Nodulus sublobule b"))
(ASSERT (= (abbreviation p816) "NODb"))
(ASSERT (/PART/PROPER-PART-OF p816 p814))
(ASSERT (url-name p816 "u1" "aidi=816"))
(ASSERT (BrainRegion p131))
(ASSERT (= (name p131) "Nucleus accumbens"))
(ASSERT (= (abbreviation p131) "ACB"))
(ASSERT (/PART/PROPER-PART-OF p131 p130))
(ASSERT (url-name p131 "u1" "aidi=131"))
(ASSERT (BrainRegion p872))
(ASSERT (= (name p872) "Nucleus ambiguus dorsal division"))
(ASSERT (= (abbreviation p872) "AMBd"))
(ASSERT (/PART/PROPER-PART-OF p872 p871))
(ASSERT (url-name p872 "u1" "aidi=872"))
(ASSERT (BrainRegion p874))
(ASSERT (= (name p874) "Nucleus ambiguus dorsal division proper"))
(ASSERT (= (abbreviation p874) "AMB_p"))
(ASSERT (/PART/PROPER-PART-OF p874 p872))
(ASSERT (url-name p874 "u1" "aidi=874"))
(ASSERT (BrainRegion p873))
(ASSERT (= (name p873) "Nucleus ambiguus dorsal division, stylopharyngeal motoneurons"))
(ASSERT (= (abbreviation p873) "AMB(sty)"))
(ASSERT (/PART/PROPER-PART-OF p873 p872))
(ASSERT (url-name p873 "u1" "aidi=873"))
(ASSERT (BrainRegion p884))
(ASSERT (= (name p884) "Nucleus ambiguus, ventral division"))
(ASSERT (= (abbreviation p884) "AMBv"))
(ASSERT (/PART/PROPER-PART-OF p884 p879))
(ASSERT (url-name p884 "u1" "aidi=884"))
(ASSERT (BrainRegion p570))
(ASSERT (= (name p570) "Nucleus incertus"))
(ASSERT (= (abbreviation p570) "NI"))
(ASSERT (/PART/PROPER-PART-OF p570 p562))
(ASSERT (url-name p570 "u1" "aidi=570"))
(ASSERT (BrainRegion p571))
(ASSERT (= (name p571) "Nucleus incertus compact part"))
(ASSERT (= (abbreviation p571) "NIc"))
(ASSERT (/PART/PROPER-PART-OF p571 p570))
(ASSERT (url-name p571 "u1" "aidi=571"))
(ASSERT (BrainRegion p572))
(ASSERT (= (name p572) "Nucleus incertus diffuse part"))
(ASSERT (= (abbreviation p572) "NId"))
(ASSERT (/PART/PROPER-PART-OF p572 p570))
(ASSERT (url-name p572 "u1" "aidi=572"))
(ASSERT (BrainRegion p487))
(ASSERT (= (name p487) "Nucleus intercalatus"))
(ASSERT (= (abbreviation p487) "NIS"))
(ASSERT (BrainRegion p486))
(ASSERT (/PART/PROPER-PART-OF p487 p486))
(ASSERT (url-name p487 "u1" "aidi=487"))
(ASSERT (BrainRegion p549))
(ASSERT (= (name p549) "Nucleus of Darkschewitsch"))
(ASSERT (= (abbreviation p549) "ND"))
(ASSERT (/PART/PROPER-PART-OF p549 p538))
(ASSERT (url-name p549 "u1" "aidi=549"))
(ASSERT (BrainRegion p489))
(ASSERT (= (name p489) "Nucleus of Roller"))
(ASSERT (= (abbreviation p489) "NR"))
(ASSERT (/PART/PROPER-PART-OF p489 p486))
(ASSERT (url-name p489 "u1" "aidi=489"))
(ASSERT (BrainRegion p478))
(ASSERT (= (name p478) "Nucleus of the brachium of the inferior colliculus"))
(ASSERT (= (abbreviation p478) "NB"))
(ASSERT (/PART/PROPER-PART-OF p478 p459))
(ASSERT (url-name p478 "u1" "aidi=478"))
(ASSERT (BrainRegion p628))
(ASSERT (= (name p628) "Nucleus of the bulbocavernosus"))
(ASSERT (= (abbreviation p628) "NBC"))
(ASSERT (BrainRegion p627))
(ASSERT (/PART/PROPER-PART-OF p628 p627))
(ASSERT (url-name p628 "u1" "aidi=628"))
(ASSERT (BrainRegion p411))
(ASSERT (= (name p411) "Nucleus of the diagonal band"))
(ASSERT (= (abbreviation p411) "NDB"))
(ASSERT (/PART/PROPER-PART-OF p411 p409))
(ASSERT (url-name p411 "u1" "aidi=411"))
(ASSERT (BrainRegion p473))
(ASSERT (= (name p473) "Nucleus of the lateral lemniscus"))
(ASSERT (= (abbreviation p473) "NLL"))
(ASSERT (/PART/PROPER-PART-OF p473 p459))
(ASSERT (url-name p473 "u1" "aidi=473"))
(ASSERT (BrainRegion p672))
(ASSERT (= (name p672) "Nucleus of the lateral olfactory tract"))
(ASSERT (= (abbreviation p672) "NLOT"))
(ASSERT (/PART/PROPER-PART-OF p672 p30))
(ASSERT (url-name p672 "u1" "aidi=672"))
(ASSERT (BrainRegion p675))
(ASSERT (= (name p675) "Nucleus of the lateral olfactory tract dorsal cap"))
(ASSERT (= (abbreviation p675) "NLOT3"))
(ASSERT (/PART/PROPER-PART-OF p675 p672))
(ASSERT (url-name p675 "u1" "aidi=675"))
(ASSERT (BrainRegion p673))
(ASSERT (= (name p673) "Nucleus of the lateral olfactory tract molecular layer"))
(ASSERT (= (abbreviation p673) "NLOT1"))
(ASSERT (/PART/PROPER-PART-OF p673 p672))
(ASSERT (url-name p673 "u1" "aidi=673"))
(ASSERT (BrainRegion p674))
(ASSERT (= (name p674) "Nucleus of the lateral olfactory tract pyramidal layer"))
(ASSERT (= (abbreviation p674) "NLOT2"))
(ASSERT (/PART/PROPER-PART-OF p674 p672))
(ASSERT (url-name p674 "u1" "aidi=674"))
(ASSERT (BrainRegion p430))
(ASSERT (= (name p430) "Nucleus of the optic tract"))
(ASSERT (= (abbreviation p430) "NOT"))
(ASSERT (/PART/PROPER-PART-OF p430 p428))
(ASSERT (url-name p430 "u1" "aidi=430"))
(ASSERT (BrainRegion p432))
(ASSERT (= (name p432) "Nucleus of the posterior commissure"))
(ASSERT (= (abbreviation p432) "NPC"))
(ASSERT (/PART/PROPER-PART-OF p432 p428))
(ASSERT (url-name p432 "u1" "aidi=432"))
(ASSERT (BrainRegion p495))
(ASSERT (= (name p495) "Nucleus of the solitary tract"))
(ASSERT (= (abbreviation p495) "NTS"))
(ASSERT (/PART/PROPER-PART-OF p495 p494))
(ASSERT (url-name p495 "u1" "aidi=495"))
(ASSERT (BrainRegion p496))
(ASSERT (= (name p496) "Nucleus of the solitary tract central part"))
(ASSERT (= (abbreviation p496) "NTSce"))
(ASSERT (/PART/PROPER-PART-OF p496 p495))
(ASSERT (url-name p496 "u1" "aidi=496"))
(ASSERT (BrainRegion p497))
(ASSERT (= (name p497) "Nucleus of the solitary tract commissural part"))
(ASSERT (= (abbreviation p497) "NTSco"))
(ASSERT (/PART/PROPER-PART-OF p497 p495))
(ASSERT (url-name p497 "u1" "aidi=497"))
(ASSERT (BrainRegion p498))
(ASSERT (= (name p498) "Nucleus of the solitary tract gelatinous part"))
(ASSERT (= (abbreviation p498) "NTSge"))
(ASSERT (/PART/PROPER-PART-OF p498 p495))
(ASSERT (url-name p498 "u1" "aidi=498"))
(ASSERT (BrainRegion p499))
(ASSERT (= (name p499) "Nucleus of the solitary tract lateral part"))
(ASSERT (= (abbreviation p499) "NTSl"))
(ASSERT (/PART/PROPER-PART-OF p499 p495))
(ASSERT (url-name p499 "u1" "aidi=499"))
(ASSERT (BrainRegion p500))
(ASSERT (= (name p500) "Nucleus of the solitary tract medial part"))
(ASSERT (= (abbreviation p500) "NTSm"))
(ASSERT (/PART/PROPER-PART-OF p500 p495))
(ASSERT (url-name p500 "u1" "aidi=500"))
(ASSERT (BrainRegion p502))
(ASSERT (= (name p502) "Nucleus of the solitary tract medial part caudal zone"))
(ASSERT (= (abbreviation p502) "NTSm(c)"))
(ASSERT (/PART/PROPER-PART-OF p502 p500))
(ASSERT (url-name p502 "u1" "aidi=502"))
(ASSERT (BrainRegion p501))
(ASSERT (= (name p501) "Nucleus of the solitary tract medial part rostral zone"))
(ASSERT (= (abbreviation p501) "NTSm(r)"))
(ASSERT (/PART/PROPER-PART-OF p501 p500))
(ASSERT (url-name p501 "u1" "aidi=501"))
(ASSERT (BrainRegion p876))
(ASSERT (= (name p876) "Nucleus of the spinal accessory nerve"))
(ASSERT (= (abbreviation p876) "XI"))
(ASSERT (/PART/PROPER-PART-OF p876 p875))
(ASSERT (url-name p876 "u1" "aidi=876"))
(ASSERT (BrainRegion p468))
(ASSERT (= (name p468) "Nucleus of the trapezoid body"))
(ASSERT (= (abbreviation p468) "NTB"))
(ASSERT (/PART/PROPER-PART-OF p468 p459))
(ASSERT (url-name p468 "u1" "aidi=468"))
(ASSERT (BrainRegion p488))
(ASSERT (= (name p488) "Nucleus prepositus"))
(ASSERT (= (abbreviation p488) "PRP"))
(ASSERT (/PART/PROPER-PART-OF p488 p486))
(ASSERT (url-name p488 "u1" "aidi=488"))
(ASSERT (BrainRegion p611))
(ASSERT (= (name p611) "Nucleus proprius of the spinal cord"))
(ASSERT (= (abbreviation p611) "NP"))
(ASSERT (/PART/PROPER-PART-OF p611 p608))
(ASSERT (url-name p611 "u1" "aidi=611"))
(ASSERT (BrainRegion p574))
(ASSERT (= (name p574) "Nucleus raphe magnus"))
(ASSERT (= (abbreviation p574) "RM"))
(ASSERT (/PART/PROPER-PART-OF p574 p562))
(ASSERT (url-name p574 "u1" "aidi=574"))
(ASSERT (BrainRegion p576))
(ASSERT (= (name p576) "Nucleus raphe obscurus"))
(ASSERT (= (abbreviation p576) "RO"))
(ASSERT (/PART/PROPER-PART-OF p576 p562))
(ASSERT (url-name p576 "u1" "aidi=576"))
(ASSERT (BrainRegion p575))
(ASSERT (= (name p575) "Nucleus raphe pallidus"))
(ASSERT (= (abbreviation p575) "RPA"))
(ASSERT (/PART/PROPER-PART-OF p575 p562))
(ASSERT (url-name p575 "u1" "aidi=575"))
(ASSERT (BrainRegion p573))
(ASSERT (= (name p573) "Nucleus raphe pontis"))
(ASSERT (= (abbreviation p573) "RPO"))
(ASSERT (/PART/PROPER-PART-OF p573 p562))
(ASSERT (url-name p573 "u1" "aidi=573"))
(ASSERT (BrainRegion p75))
(ASSERT (= (name p75) "Nucleus reuniens"))
(ASSERT (= (abbreviation p75) "RE"))
(ASSERT (/PART/PROPER-PART-OF p75 p72))
(ASSERT (url-name p75 "u1" "aidi=75"))
(ASSERT (BrainRegion p82))
(ASSERT (= (name p82) "Nucleus reuniens caudal division"))
(ASSERT (= (abbreviation p82) "REC"))
(ASSERT (/PART/PROPER-PART-OF p82 p75))
(ASSERT (url-name p82 "u1" "aidi=82"))
(ASSERT (BrainRegion p83))
(ASSERT (= (name p83) "Nucleus reuniens caudal division caudal part"))
(ASSERT (= (abbreviation p83) "RECc"))
(ASSERT (/PART/PROPER-PART-OF p83 p82))
(ASSERT (url-name p83 "u1" "aidi=83"))
(ASSERT (BrainRegion p84))
(ASSERT (= (name p84) "Nucleus reuniens caudal division dorsal part"))
(ASSERT (= (abbreviation p84) "RECd"))
(ASSERT (/PART/PROPER-PART-OF p84 p82))
(ASSERT (url-name p84 "u1" "aidi=84"))
(ASSERT (BrainRegion p85))
(ASSERT (= (name p85) "Nucleus reuniens caudal division median part"))
(ASSERT (= (abbreviation p85) "RECm"))
(ASSERT (/PART/PROPER-PART-OF p85 p82))
(ASSERT (url-name p85 "u1" "aidi=85"))
(ASSERT (BrainRegion p1698))
(ASSERT (= (name p1698) "Nucleus reuniens caudal division posterior part"))
(ASSERT (= (abbreviation p1698) "RECp"))
(ASSERT (/PART/PROPER-PART-OF p1698 p82))
(ASSERT (url-name p1698 "u1" "aidi=1698"))
(ASSERT (BrainRegion p76))
(ASSERT (= (name p76) "Nucleus reuniens rostral division"))
(ASSERT (= (abbreviation p76) "RER"))
(ASSERT (/PART/PROPER-PART-OF p76 p75))
(ASSERT (url-name p76 "u1" "aidi=76"))
(ASSERT (BrainRegion p11103))
(ASSERT (= (name p11103) "Nucleus reuniens rostral division anterior part"))
(ASSERT (= (abbreviation p11103) "REa"))
(ASSERT (/PART/PROPER-PART-OF p11103 p76))
(ASSERT (url-name p11103 "u1" "aidi=11103"))
(ASSERT (BrainRegion p78))
(ASSERT (= (name p78) "Nucleus reuniens rostral division dorsal part"))
(ASSERT (= (abbreviation p78) "RERd"))
(ASSERT (/PART/PROPER-PART-OF p78 p76))
(ASSERT (url-name p78 "u1" "aidi=78"))
(ASSERT (BrainRegion p80))
(ASSERT (= (name p80) "Nucleus reuniens rostral division lateral part"))
(ASSERT (= (abbreviation p80) "RERl"))
(ASSERT (/PART/PROPER-PART-OF p80 p76))
(ASSERT (url-name p80 "u1" "aidi=80"))
(ASSERT (BrainRegion p81))
(ASSERT (= (name p81) "Nucleus reuniens rostral division median part"))
(ASSERT (= (abbreviation p81) "RERm"))
(ASSERT (/PART/PROPER-PART-OF p81 p76))
(ASSERT (url-name p81 "u1" "aidi=81"))
(ASSERT (BrainRegion p77))
(ASSERT (= (name p77) "Nucleus reuniens rostral division rostral part"))
(ASSERT (= (abbreviation p77) "RERr"))
(ASSERT (/PART/PROPER-PART-OF p77 p76))
(ASSERT (url-name p77 "u1" "aidi=77"))
(ASSERT (BrainRegion p79))
(ASSERT (= (name p79) "Nucleus reuniens rostral division ventral part"))
(ASSERT (= (abbreviation p79) "RERv"))
(ASSERT (/PART/PROPER-PART-OF p79 p76))
(ASSERT (url-name p79 "u1" "aidi=79"))
(ASSERT (BrainRegion p479))
(ASSERT (= (name p479) "Nucleus sagulum"))
(ASSERT (= (abbreviation p479) "SAG"))
(ASSERT (/PART/PROPER-PART-OF p479 p459))
(ASSERT (url-name p479 "u1" "aidi=479"))
(ASSERT (BrainRegion p491))
(ASSERT (= (name p491) "Nucleus x"))
(ASSERT (= (abbreviation p491) "x"))
(ASSERT (/PART/PROPER-PART-OF p491 p480))
(ASSERT (url-name p491 "u1" "aidi=491"))
(ASSERT (BrainRegion p492))
(ASSERT (= (name p492) "Nucleus y"))
(ASSERT (= (abbreviation p492) "y"))
(ASSERT (/PART/PROPER-PART-OF p492 p480))
(ASSERT (url-name p492 "u1" "aidi=492"))
(ASSERT (BrainRegion p457))
(ASSERT (= (name p457) "Nucleus z"))
(ASSERT (= (abbreviation p457) "z"))
(ASSERT (/PART/PROPER-PART-OF p457 p438))
(ASSERT (url-name p457 "u1" "aidi=457"))
(ASSERT (= (name p901) "Oculomotor nerve"))
(ASSERT (= (abbreviation p901) "IIIn"))
(ASSERT (/PART/PROPER-PART-OF p901 p886))
(ASSERT (url-name p901 "u1" "aidi=901"))
(ASSERT (= (name p520) "Oculomotor nucleus"))
(ASSERT (= (abbreviation p520) "III"))
(ASSERT (/PART/PROPER-PART-OF p520 p519))
(ASSERT (url-name p520 "u1" "aidi=520"))
(ASSERT (BrainRegion p522))
(ASSERT (= (name p522) "Oculomotor nucleus proper"))
(ASSERT (= (abbreviation p522) "III_p"))
(ASSERT (/PART/PROPER-PART-OF p522 p520))
(ASSERT (url-name p522 "u1" "aidi=522"))
(ASSERT (= (name p30) "Olfactory areas"))
(ASSERT (= (abbreviation p30) "OLF"))
(ASSERT (/PART/PROPER-PART-OF p30 p29))
(ASSERT (url-name p30 "u1" "aidi=30"))
(ASSERT (BrainRegion p888))
(ASSERT (= (name p888) "Olfactory nerve"))
(ASSERT (= (abbreviation p888) "ln"))
(ASSERT (/PART/PROPER-PART-OF p888 p886))
(ASSERT (url-name p888 "u1" "aidi=888"))
(ASSERT (= (name p357) "Olfactory tubercle"))
(ASSERT (= (abbreviation p357) "OT"))
(ASSERT (/PART/PROPER-PART-OF p357 p130))
(ASSERT (url-name p357 "u1" "aidi=357"))
(ASSERT (BrainRegion p358))
(ASSERT (= (name p358) "Olfactory tubercle molecular layer"))
(ASSERT (= (abbreviation p358) "OT1"))
(ASSERT (/PART/PROPER-PART-OF p358 p357))
(ASSERT (url-name p358 "u1" "aidi=358"))
(ASSERT (BrainRegion p360))
(ASSERT (= (name p360) "Olfactory tubercle polymorph layer"))
(ASSERT (= (abbreviation p360) "OT3"))
(ASSERT (/PART/PROPER-PART-OF p360 p357))
(ASSERT (url-name p360 "u1" "aidi=360"))
(ASSERT (BrainRegion p359))
(ASSERT (= (name p359) "Olfactory tubercle pyramidal layer"))
(ASSERT (= (abbreviation p359) "OT2"))
(ASSERT (/PART/PROPER-PART-OF p359 p357))
(ASSERT (url-name p359 "u1" "aidi=359"))
(ASSERT (BrainRegion p429))
(ASSERT (= (name p429) "Olivary pretectal nucleus"))
(ASSERT (= (abbreviation p429) "OP"))
(ASSERT (/PART/PROPER-PART-OF p429 p428))
(ASSERT (url-name p429 "u1" "aidi=429"))
(ASSERT (BrainRegion p965))
(ASSERT (= (name p965) "Olivocerebellar tract"))
(ASSERT (= (abbreviation p965) "oct"))
(ASSERT (/PART/PROPER-PART-OF p965 p964))
(ASSERT (url-name p965 "u1" "aidi=965"))
(ASSERT (BrainRegion p629))
(ASSERT (= (name p629) "Onuf nucleus"))
(ASSERT (= (abbreviation p629) "ON"))
(ASSERT (/PART/PROPER-PART-OF p629 p627))
(ASSERT (url-name p629 "u1" "aidi=629"))
(ASSERT (BrainRegion p898))
(ASSERT (= (name p898) "Optic chiasm"))
(ASSERT (= (abbreviation p898) "och"))
(ASSERT (/PART/PROPER-PART-OF p898 p893))
(ASSERT (url-name p898 "u1" "aidi=898"))
(ASSERT (= (name p893) "Optic nerve"))
(ASSERT (= (abbreviation p893) "IIn"))
(ASSERT (/PART/PROPER-PART-OF p893 p886))
(ASSERT (url-name p893 "u1" "aidi=893"))
(ASSERT (BrainRegion p899))
(ASSERT (= (name p899) "Optic tract"))
(ASSERT (= (abbreviation p899) "opt"))
(ASSERT (/PART/PROPER-PART-OF p899 p893))
(ASSERT (url-name p899 "u1" "aidi=899"))
(ASSERT (BrainRegion p760))
(ASSERT (= (name p760) "Orbital area"))
(ASSERT (= (abbreviation p760) "ORB"))
(ASSERT (/PART/PROPER-PART-OF p760 p29))
(ASSERT (url-name p760 "u1" "aidi=760"))
(ASSERT (BrainRegion p761))
(ASSERT (= (name p761) "Orbital area lateral part"))
(ASSERT (= (abbreviation p761) "ORBl"))
(ASSERT (/PART/PROPER-PART-OF p761 p760))
(ASSERT (url-name p761 "u1" "aidi=761"))
(ASSERT (BrainRegion p762))
(ASSERT (= (name p762) "Orbital area medial part"))
(ASSERT (= (abbreviation p762) "ORBm"))
(ASSERT (/PART/PROPER-PART-OF p762 p760))
(ASSERT (url-name p762 "u1" "aidi=762"))
(ASSERT (BrainRegion p763))
(ASSERT (= (name p763) "Orbital area ventral part"))
(ASSERT (= (abbreviation p763) "ORBv"))
(ASSERT (/PART/PROPER-PART-OF p763 p760))
(ASSERT (url-name p763 "u1" "aidi=763"))
(ASSERT (BrainRegion p764))
(ASSERT (= (name p764) "Orbital area ventrolateral part"))
(ASSERT (= (abbreviation p764) "ORBvl"))
(ASSERT (/PART/PROPER-PART-OF p764 p760))
(ASSERT (url-name p764 "u1" "aidi=764"))
(ASSERT (BrainRegion p974))
(ASSERT (= (name p974) "Pallidotegmental fascicle"))
(ASSERT (= (abbreviation p974) "ptf"))
(ASSERT (/PART/PROPER-PART-OF p974 p970))
(ASSERT (url-name p974 "u1" "aidi=974"))
(ASSERT (BrainRegion p971))
(ASSERT (= (name p971) "Pallidothalamic pathway"))
(ASSERT (= (abbreviation p971) "pap"))
(ASSERT (/PART/PROPER-PART-OF p971 p970))
(ASSERT (url-name p971 "u1" "aidi=971"))
(ASSERT (BrainRegion p127))
(ASSERT (= (name p127) "Pallidum"))
(ASSERT (= (abbreviation p127) "PAL"))
(ASSERT (/PART/PROPER-PART-OF p127 p101))
(ASSERT (url-name p127 "u1" "aidi=127"))
(ASSERT (= (name p402) "Pallidum dorsal region"))
(ASSERT (= (abbreviation p402) "PALd"))
(ASSERT (/PART/PROPER-PART-OF p402 p127))
(ASSERT (url-name p402 "u1" "aidi=402"))
(ASSERT (= (name p103) "Pallidum rostral region"))
(ASSERT (= (abbreviation p103) "PALr"))
(ASSERT (/PART/PROPER-PART-OF p103 p127))
(ASSERT (url-name p103 "u1" "aidi=103"))
(ASSERT (= (name p406) "Pallidum ventral region"))
(ASSERT (= (abbreviation p406) "PALv"))
(ASSERT (/PART/PROPER-PART-OF p406 p127))
(ASSERT (url-name p406 "u1" "aidi=406"))
(ASSERT (= (name p504) "Parabrachial nucleus"))
(ASSERT (= (abbreviation p504) "PB"))
(ASSERT (/PART/PROPER-PART-OF p504 p494))
(ASSERT (url-name p504 "u1" "aidi=504"))
(ASSERT (BrainRegion p505))
(ASSERT (= (name p505) "Parabrachial nucleus lateral division"))
(ASSERT (= (abbreviation p505) "PBl"))
(ASSERT (/PART/PROPER-PART-OF p505 p504))
(ASSERT (url-name p505 "u1" "aidi=505"))
(ASSERT (BrainRegion p506))
(ASSERT (= (name p506) "Parabrachial nucleus lateral division central lateral part"))
(ASSERT (= (abbreviation p506) "PBlc"))
(ASSERT (/PART/PROPER-PART-OF p506 p505))
(ASSERT (url-name p506 "u1" "aidi=506"))
(ASSERT (BrainRegion p507))
(ASSERT (= (name p507) "Parabrachial nucleus lateral division dorsal lateral part"))
(ASSERT (= (abbreviation p507) "PBld"))
(ASSERT (/PART/PROPER-PART-OF p507 p505))
(ASSERT (url-name p507 "u1" "aidi=507"))
(ASSERT (BrainRegion p508))
(ASSERT (= (name p508) "Parabrachial nucleus lateral division external lateral part"))
(ASSERT (= (abbreviation p508) "PBle"))
(ASSERT (/PART/PROPER-PART-OF p508 p505))
(ASSERT (url-name p508 "u1" "aidi=508"))
(ASSERT (BrainRegion p509))
(ASSERT (= (name p509) "Parabrachial nucleus lateral division extreme lateral part"))
(ASSERT (= (abbreviation p509) "PBlex"))
(ASSERT (/PART/PROPER-PART-OF p509 p505))
(ASSERT (url-name p509 "u1" "aidi=509"))
(ASSERT (BrainRegion p510))
(ASSERT (= (name p510) "Parabrachial nucleus lateral division internal lateral part"))
(ASSERT (= (abbreviation p510) "PBli"))
(ASSERT (/PART/PROPER-PART-OF p510 p505))
(ASSERT (url-name p510 "u1" "aidi=510"))
(ASSERT (BrainRegion p511))
(ASSERT (= (name p511) "Parabrachial nucleus lateral division superior lateral part"))
(ASSERT (= (abbreviation p511) "PBls"))
(ASSERT (/PART/PROPER-PART-OF p511 p505))
(ASSERT (url-name p511 "u1" "aidi=511"))
(ASSERT (BrainRegion p512))
(ASSERT (= (name p512) "Parabrachial nucleus lateral division ventral lateral part"))
(ASSERT (= (abbreviation p512) "PBlv"))
(ASSERT (/PART/PROPER-PART-OF p512 p505))
(ASSERT (url-name p512 "u1" "aidi=512"))
(ASSERT (BrainRegion p514))
(ASSERT (= (name p514) "Parabrachial nucleus medial division"))
(ASSERT (= (abbreviation p514) "PBm"))
(ASSERT (/PART/PROPER-PART-OF p514 p504))
(ASSERT (url-name p514 "u1" "aidi=514"))
(ASSERT (BrainRegion p516))
(ASSERT (= (name p516) "Parabrachial nucleus medial division external medial part"))
(ASSERT (= (abbreviation p516) "PBme"))
(ASSERT (/PART/PROPER-PART-OF p516 p514))
(ASSERT (url-name p516 "u1" "aidi=516"))
(ASSERT (BrainRegion p515))
(ASSERT (= (name p515) "Parabrachial nucleus medial division medial medial part"))
(ASSERT (= (abbreviation p515) "PBmm"))
(ASSERT (/PART/PROPER-PART-OF p515 p514))
(ASSERT (url-name p515 "u1" "aidi=515"))
(ASSERT (BrainRegion p517))
(ASSERT (= (name p517) "Parabrachial nucleus medial division ventral medial part"))
(ASSERT (= (abbreviation p517) "PBmv"))
(ASSERT (/PART/PROPER-PART-OF p517 p514))
(ASSERT (url-name p517 "u1" "aidi=517"))
(ASSERT (BrainRegion p89))
(ASSERT (= (name p89) "Paracentral nucleus of the thalamus"))
(ASSERT (= (abbreviation p89) "PCM"))
(ASSERT (/PART/PROPER-PART-OF p89 p86))
(ASSERT (url-name p89 "u1" "aidi=89"))
(ASSERT (BrainRegion p91))
(ASSERT (= (name p91) "Parafascicular nucleus"))
(ASSERT (= (abbreviation p91) "PF"))
(ASSERT (/PART/PROPER-PART-OF p91 p86))
(ASSERT (url-name p91 "u1" "aidi=91"))
(ASSERT (BrainRegion p834))
(ASSERT (= (name p834) "Paraflocculus"))
(ASSERT (= (abbreviation p834) "PFL"))
(ASSERT (/PART/PROPER-PART-OF p834 p817))
(ASSERT (url-name p834 "u1" "aidi=834"))
(ASSERT (BrainRegion p427))
(ASSERT (= (name p427) "Parageminal nucleus"))
(ASSERT (= (abbreviation p427) "PBG"))
(ASSERT (/PART/PROPER-PART-OF p427 p415))
(ASSERT (url-name p427 "u1" "aidi=427"))
(ASSERT (BrainRegion p597))
(ASSERT (= (name p597) "Paragigantocellular reticular nucleus"))
(ASSERT (= (abbreviation p597) "PGRN"))
(ASSERT (/PART/PROPER-PART-OF p597 p588))
(ASSERT (url-name p597 "u1" "aidi=597"))
(ASSERT (BrainRegion p598))
(ASSERT (= (name p598) "Paragigantocellular reticular nucleus dorsal part"))
(ASSERT (= (abbreviation p598) "PGRNd"))
(ASSERT (/PART/PROPER-PART-OF p598 p597))
(ASSERT (url-name p598 "u1" "aidi=598"))
(ASSERT (BrainRegion p599))
(ASSERT (= (name p599) "Paragigantocellular reticular nucleus lateral part"))
(ASSERT (= (abbreviation p599) "PGRNl"))
(ASSERT (/PART/PROPER-PART-OF p599 p597))
(ASSERT (url-name p599 "u1" "aidi=599"))
(ASSERT (BrainRegion p830))
(ASSERT (= (name p830) "Paramedian lobule"))
(ASSERT (= (abbreviation p830) "PRM"))
(ASSERT (/PART/PROPER-PART-OF p830 p817))
(ASSERT (url-name p830 "u1" "aidi=830"))
(ASSERT (BrainRegion p861))
(ASSERT (= (name p861) "Paramedian reticular nucleus"))
(ASSERT (= (abbreviation p861) "PMR"))
(ASSERT (/PART/PROPER-PART-OF p861 p849))
(ASSERT (url-name p861 "u1" "aidi=861"))
(ASSERT (BrainRegion p600))
(ASSERT (= (name p600) "Parapyramidal nucleus"))
(ASSERT (= (abbreviation p600) "PPY"))
(ASSERT (/PART/PROPER-PART-OF p600 p588))
(ASSERT (url-name p600 "u1" "aidi=600"))
(ASSERT (BrainRegion p601))
(ASSERT (= (name p601) "Parapyramidal nucleus deep part"))
(ASSERT (= (abbreviation p601) "PPYd"))
(ASSERT (/PART/PROPER-PART-OF p601 p600))
(ASSERT (url-name p601 "u1" "aidi=601"))
(ASSERT (BrainRegion p602))
(ASSERT (= (name p602) "Parapyramidal nucleus superficial part"))
(ASSERT (= (abbreviation p602) "PPYs"))
(ASSERT (/PART/PROPER-PART-OF p602 p600))
(ASSERT (url-name p602 "u1" "aidi=602"))
(ASSERT (BrainRegion p862))
(ASSERT (= (name p862) "Parasolitary nucleus"))
(ASSERT (= (abbreviation p862) "PAS"))
(ASSERT (/PART/PROPER-PART-OF p862 p849))
(ASSERT (url-name p862 "u1" "aidi=862"))
(ASSERT (BrainRegion p288))
(ASSERT (= (name p288) "Parastrial nucleus"))
(ASSERT (= (abbreviation p288) "PS"))
(ASSERT (/PART/PROPER-PART-OF p288 p280))
(ASSERT (url-name p288 "u1" "aidi=288"))
(ASSERT (BrainRegion p709))
(ASSERT (= (name p709) "Parasubiculum"))
(ASSERT (= (abbreviation p709) "PAR"))
(ASSERT (/PART/PROPER-PART-OF p709 p42))
(ASSERT (url-name p709 "u1" "aidi=709"))
(ASSERT (BrainRegion p710))
(ASSERT (= (name p710) "Parasubiculum layer 1"))
(ASSERT (= (abbreviation p710) "PAR1"))
(ASSERT (/PART/PROPER-PART-OF p710 p709))
(ASSERT (url-name p710 "u1" "aidi=710"))
(ASSERT (BrainRegion p711))
(ASSERT (= (name p711) "Parasubiculum layer 2"))
(ASSERT (= (abbreviation p711) "PAR2"))
(ASSERT (/PART/PROPER-PART-OF p711 p709))
(ASSERT (url-name p711 "u1" "aidi=711"))
(ASSERT (BrainRegion p712))
(ASSERT (= (name p712) "Parasubiculum layer 3"))
(ASSERT (= (abbreviation p712) "PAR3"))
(ASSERT (/PART/PROPER-PART-OF p712 p709))
(ASSERT (url-name p712 "u1" "aidi=712"))
(ASSERT (BrainRegion p713))
(ASSERT (= (name p713) "Parasubiculum layer 4"))
(ASSERT (= (abbreviation p713) "PAR4"))
(ASSERT (/PART/PROPER-PART-OF p713 p709))
(ASSERT (url-name p713 "u1" "aidi=713"))
(ASSERT (BrainRegion p714))
(ASSERT (= (name p714) "Parasubiculum layer 5"))
(ASSERT (= (abbreviation p714) "PAR5"))
(ASSERT (/PART/PROPER-PART-OF p714 p709))
(ASSERT (url-name p714 "u1" "aidi=714"))
(ASSERT (BrainRegion p715))
(ASSERT (= (name p715) "Parasubiculum layer 6"))
(ASSERT (= (abbreviation p715) "PAR6"))
(ASSERT (/PART/PROPER-PART-OF p715 p709))
(ASSERT (url-name p715 "u1" "aidi=715"))
(ASSERT (BrainRegion p74))
(ASSERT (= (name p74) "Parataenial nucleus"))
(ASSERT (= (abbreviation p74) "PT"))
(ASSERT (/PART/PROPER-PART-OF p74 p72))
(ASSERT (url-name p74 "u1" "aidi=74"))
(ASSERT (BrainRegion p451))
(ASSERT (= (name p451) "Paratrigeminal nucleus"))
(ASSERT (= (abbreviation p451) "PAT"))
(ASSERT (/PART/PROPER-PART-OF p451 p438))
(ASSERT (url-name p451 "u1" "aidi=451"))
(ASSERT (BrainRegion p238))
(ASSERT (= (name p238) "Paraventricular nucleus of the hypothalamus"))
(ASSERT (= (abbreviation p238) "PVH"))
(ASSERT (/PART/PROPER-PART-OF p238 p227))
(ASSERT (url-name p238 "u1" "aidi=238"))
(ASSERT (BrainRegion p239))
(ASSERT (= (name p239) "Paraventricular nucleus of the hypothalamus, descending division"))
(ASSERT (= (abbreviation p239) "PVHd"))
(ASSERT (/PART/PROPER-PART-OF p239 p238))
(ASSERT (url-name p239 "u1" "aidi=239"))
(ASSERT (BrainRegion p241))
(ASSERT (= (name p241) "Paraventricular nucleus of the hypothalamus, descending division, dorsal parvicellular part"))
(ASSERT (= (abbreviation p241) "PVHdp"))
(ASSERT (/PART/PROPER-PART-OF p241 p239))
(ASSERT (url-name p241 "u1" "aidi=241"))
(ASSERT (BrainRegion p243))
(ASSERT (= (name p243) "Paraventricular nucleus of the hypothalamus, descending division, forniceal part"))
(ASSERT (= (abbreviation p243) "PVHf"))
(ASSERT (/PART/PROPER-PART-OF p243 p239))
(ASSERT (url-name p243 "u1" "aidi=243"))
(ASSERT (BrainRegion p242))
(ASSERT (= (name p242) "Paraventricular nucleus of the hypothalamus, descending division, lateral parvicellular part"))
(ASSERT (= (abbreviation p242) "PVHlp"))
(ASSERT (/PART/PROPER-PART-OF p242 p239))
(ASSERT (url-name p242 "u1" "aidi=242"))
(ASSERT (BrainRegion p240))
(ASSERT (= (name p240) "Paraventricular nucleus of the hypothalamus, descending division, medial parvicellular part, ventral zone"))
(ASSERT (= (abbreviation p240) "PVHmpv"))
(ASSERT (/PART/PROPER-PART-OF p240 p239))
(ASSERT (url-name p240 "u1" "aidi=240"))
(ASSERT (BrainRegion p244))
(ASSERT (= (name p244) "Paraventricular nucleus of the hypothalamus, magnocellular division"))
(ASSERT (= (abbreviation p244) "PVHm"))
(ASSERT (/PART/PROPER-PART-OF p244 p238))
(ASSERT (url-name p244 "u1" "aidi=244"))
(ASSERT (BrainRegion p245))
(ASSERT (= (name p245) "Paraventricular nucleus of the hypothalamus, magnocellular division, anterior magnocellular part"))
(ASSERT (= (abbreviation p245) "PVHam"))
(ASSERT (/PART/PROPER-PART-OF p245 p244))
(ASSERT (url-name p245 "u1" "aidi=245"))
(ASSERT (BrainRegion p246))
(ASSERT (= (name p246) "Paraventricular nucleus of the hypothalamus, magnocellular division, medial magnocellular part"))
(ASSERT (= (abbreviation p246) "PVHmm"))
(ASSERT (/PART/PROPER-PART-OF p246 p244))
(ASSERT (url-name p246 "u1" "aidi=246"))
(ASSERT (BrainRegion p247))
(ASSERT (= (name p247) "Paraventricular nucleus of the hypothalamus, magnocellular division, posterior magnocellular part"))
(ASSERT (= (abbreviation p247) "PVHpm"))
(ASSERT (/PART/PROPER-PART-OF p247 p244))
(ASSERT (url-name p247 "u1" "aidi=247"))
(ASSERT (BrainRegion p249))
(ASSERT (= (name p249) "Paraventricular nucleus of the hypothalamus, magnocellular division, posterior magnocellular part, lateral zone"))
(ASSERT (= (abbreviation p249) "PVHpml"))
(ASSERT (/PART/PROPER-PART-OF p249 p247))
(ASSERT (url-name p249 "u1" "aidi=249"))
(ASSERT (BrainRegion p248))
(ASSERT (= (name p248) "Paraventricular nucleus of the hypothalamus, magnocellular division, posterior magnocellular part, medial zone"))
(ASSERT (= (abbreviation p248) "PVHpmm"))
(ASSERT (/PART/PROPER-PART-OF p248 p247))
(ASSERT (url-name p248 "u1" "aidi=248"))
(ASSERT (BrainRegion p250))
(ASSERT (= (name p250) "Paraventricular nucleus of the hypothalamus, parvicellular division"))
(ASSERT (= (abbreviation p250) "PVHp"))
(ASSERT (/PART/PROPER-PART-OF p250 p238))
(ASSERT (url-name p250 "u1" "aidi=250"))
(ASSERT (BrainRegion p251))
(ASSERT (= (name p251) "Paraventricular nucleus of the hypothalamus, parvicellular division, anterior parvicellular part"))
(ASSERT (= (abbreviation p251) "PVHap"))
(ASSERT (/PART/PROPER-PART-OF p251 p250))
(ASSERT (url-name p251 "u1" "aidi=251"))
(ASSERT (BrainRegion p252))
(ASSERT (= (name p252) "Paraventricular nucleus of the hypothalamus, parvicellular division, medial parvicellular part, dorsal zone"))
(ASSERT (= (abbreviation p252) "PVHmpd"))
(ASSERT (/PART/PROPER-PART-OF p252 p250))
(ASSERT (url-name p252 "u1" "aidi=252"))
(ASSERT (BrainRegion p253))
(ASSERT (= (name p253) "Paraventricular nucleus of the hypothalamus, parvicellular division, periventricular part"))
(ASSERT (= (abbreviation p253) "PVHpv"))
(ASSERT (/PART/PROPER-PART-OF p253 p250))
(ASSERT (url-name p253 "u1" "aidi=253"))
(ASSERT (BrainRegion p73))
(ASSERT (= (name p73) "Paraventricular nucleus of the thalamus"))
(ASSERT (= (abbreviation p73) "PVT"))
(ASSERT (/PART/PROPER-PART-OF p73 p72))
(ASSERT (url-name p73 "u1" "aidi=73"))
(ASSERT (BrainRegion p1699))
(ASSERT (= (name p1699) "Parvicellular reticular nucleus"))
(ASSERT (= (abbreviation p1699) "PARN"))
(ASSERT (/PART/PROPER-PART-OF p1699 p588))
(ASSERT (url-name p1699 "u1" "aidi=1699"))
(ASSERT (BrainRegion p591))
(ASSERT (= (name p591) "Pedunculopontine nucleus"))
(ASSERT (= (abbreviation p591) "PPN"))
(ASSERT (/PART/PROPER-PART-OF p591 p588))
(ASSERT (url-name p591 "u1" "aidi=591"))
(ASSERT (BrainRegion p160))
(ASSERT (= (name p160) "Perforant path"))
(ASSERT (= (abbreviation p160) "per"))
(ASSERT (/PART/PROPER-PART-OF p160 p147))
(ASSERT (url-name p160 "u1" "aidi=160"))
(ASSERT (= (name p539) "Periaqueductal gray"))
(ASSERT (= (abbreviation p539) "PAG"))
(ASSERT (/PART/PROPER-PART-OF p539 p538))
(ASSERT (url-name p539 "u1" "aidi=539"))
(ASSERT (BrainRegion p545))
(ASSERT (= (name p545) "Periaqueductal gray dorsal division"))
(ASSERT (= (abbreviation p545) "PAGd"))
(ASSERT (/PART/PROPER-PART-OF p545 p539))
(ASSERT (url-name p545 "u1" "aidi=545"))
(ASSERT (BrainRegion p547))
(ASSERT (= (name p547) "Periaqueductal gray dorsolateral division"))
(ASSERT (= (abbreviation p547) "PAGdl"))
(ASSERT (/PART/PROPER-PART-OF p547 p539))
(ASSERT (url-name p547 "u1" "aidi=547"))
(ASSERT (BrainRegion p544))
(ASSERT (= (name p544) "Periaqueductal gray medial division"))
(ASSERT (= (abbreviation p544) "PAGm"))
(ASSERT (/PART/PROPER-PART-OF p544 p539))
(ASSERT (url-name p544 "u1" "aidi=544"))
(ASSERT (BrainRegion p543))
(ASSERT (= (name p543) "Periaqueductal gray rostrolateral division"))
(ASSERT (= (abbreviation p543) "PAGrl"))
(ASSERT (/PART/PROPER-PART-OF p543 p539))
(ASSERT (url-name p543 "u1" "aidi=543"))
(ASSERT (BrainRegion p542))
(ASSERT (= (name p542) "Periaqueductal gray rostromedial division"))
(ASSERT (= (abbreviation p542) "PAGrm"))
(ASSERT (/PART/PROPER-PART-OF p542 p539))
(ASSERT (url-name p542 "u1" "aidi=542"))
(ASSERT (BrainRegion p546))
(ASSERT (= (name p546) "Periaqueductal gray ventrolateral division"))
(ASSERT (= (abbreviation p546) "PAGvl"))
(ASSERT (/PART/PROPER-PART-OF p546 p539))
(ASSERT (url-name p546 "u1" "aidi=546"))
(ASSERT (= (name p486) "Perihypoglossal nuclei"))
(ASSERT (= (abbreviation p486) "PHY"))
(ASSERT (/PART/PROPER-PART-OF p486 p480))
(ASSERT (url-name p486 "u1" "aidi=486"))
(ASSERT (BrainRegion p351))
(ASSERT (= (name p351) "Peripeduncular nucleus"))
(ASSERT (= (abbreviation p351) "PP"))
(ASSERT (/PART/PROPER-PART-OF p351 p340))
(ASSERT (url-name p351 "u1" "aidi=351"))
(ASSERT (BrainRegion p71))
(ASSERT (= (name p71) "Perireunensis nucleus"))
(ASSERT (= (abbreviation p71) "PR"))
(ASSERT (/PART/PROPER-PART-OF p71 p64))
(ASSERT (url-name p71 "u1" "aidi=71"))
(ASSERT (BrainRegion p765))
(ASSERT (= (name p765) "Perirhinal area"))
(ASSERT (= (abbreviation p765) "PERI"))
(ASSERT (/PART/PROPER-PART-OF p765 p29))
(ASSERT (url-name p765 "u1" "aidi=765"))
(ASSERT (BrainRegion p996))
(ASSERT (= (name p996) "Periventricular bundle of the hypothalamus"))
(ASSERT (= (abbreviation p996) "pvbh"))
(ASSERT (/PART/PROPER-PART-OF p996 p143))
(ASSERT (url-name p996 "u1" "aidi=996"))
(ASSERT (BrainRegion p1001))
(ASSERT (= (name p1001) "Periventricular bundle of the thalamus"))
(ASSERT (= (abbreviation p1001) "pvbh"))
(ASSERT (/PART/PROPER-PART-OF p1001 p143))
(ASSERT (url-name p1001 "u1" "aidi=1001"))
(ASSERT (= (name p227) "Periventricular zone of the hypothalamus"))
(ASSERT (= (abbreviation p227) "PVZ"))
(ASSERT (/PART/PROPER-PART-OF p227 p132))
(ASSERT (url-name p227 "u1" "aidi=227"))
(ASSERT (BrainRegion p630))
(ASSERT (= (name p630) "Phrenic nucleus"))
(ASSERT (= (abbreviation p630) "PN"))
(ASSERT (/PART/PROPER-PART-OF p630 p627))
(ASSERT (url-name p630 "u1" "aidi=630"))
(ASSERT (BrainRegion p666))
(ASSERT (= (name p666) "Piriform area"))
(ASSERT (= (abbreviation p666) "PIR"))
(ASSERT (/PART/PROPER-PART-OF p666 p30))
(ASSERT (url-name p666 "u1" "aidi=666"))
(ASSERT (BrainRegion p667))
(ASSERT (= (name p667) "Piriform area molecular layer"))
(ASSERT (= (abbreviation p667) "PIR1"))
(ASSERT (/PART/PROPER-PART-OF p667 p666))
(ASSERT (url-name p667 "u1" "aidi=667"))
(ASSERT (BrainRegion p669))
(ASSERT (= (name p669) "Piriform area polymorph layer"))
(ASSERT (= (abbreviation p669) "PIR3"))
(ASSERT (/PART/PROPER-PART-OF p669 p666))
(ASSERT (url-name p669 "u1" "aidi=669"))
(ASSERT (BrainRegion p668))
(ASSERT (= (name p668) "Piriform area pyramidal layer"))
(ASSERT (= (abbreviation p668) "PIR2"))
(ASSERT (/PART/PROPER-PART-OF p668 p666))
(ASSERT (url-name p668 "u1" "aidi=668"))
(ASSERT (BrainRegion p671))
(ASSERT (= (name p671) "Piriform-amygdaloid area"))
(ASSERT (= (abbreviation p671) "PAA"))
(ASSERT (/PART/PROPER-PART-OF p671 p30))
(ASSERT (url-name p671 "u1" "aidi=671"))
(ASSERT (= (name p6971) "Pituitary gland"))
(ASSERT (= (abbreviation p6971) "PIT"))
(ASSERT (/PART/PROPER-PART-OF p6971 p20))
(ASSERT (url-name p6971 "u1" "aidi=6971"))
(ASSERT (BrainRegion p6978))
(ASSERT (= (name p6978) "Pituitary gland, anterior lobe"))
(ASSERT (= (abbreviation p6978) "AL"))
(ASSERT (/PART/PROPER-PART-OF p6978 p6971))
(ASSERT (url-name p6978 "u1" "aidi=6978"))
(ASSERT (BrainRegion p6979))
(ASSERT (= (name p6979) "Pituitary gland, intermediate lobe"))
(ASSERT (= (abbreviation p6979) "IL"))
(ASSERT (/PART/PROPER-PART-OF p6979 p6971))
(ASSERT (url-name p6979 "u1" "aidi=6979"))
(ASSERT (BrainRegion p6969))
(ASSERT (= (name p6969) "Pituitary gland, neural lobe"))
(ASSERT (= (abbreviation p6969) "NL"))
(ASSERT (/PART/PROPER-PART-OF p6969 p132))
(ASSERT (url-name p6969 "u1" "aidi=6969"))
(ASSERT (BrainRegion p561))
(ASSERT (= (name p561) "Pontine central gray"))
(ASSERT (= (abbreviation p561) "PCG"))
(ASSERT (/PART/PROPER-PART-OF p561 p538))
(ASSERT (url-name p561 "u1" "aidi=561"))
(ASSERT (BrainRegion p850))
(ASSERT (= (name p850) "Pontine gray"))
(ASSERT (= (abbreviation p850) "PG"))
(ASSERT (/PART/PROPER-PART-OF p850 p849))
(ASSERT (url-name p850 "u1" "aidi=850"))
(ASSERT (BrainRegion p852))
(ASSERT (= (name p852) "Pontine gray proper"))
(ASSERT (= (abbreviation p852) "PG_p"))
(ASSERT (/PART/PROPER-PART-OF p852 p850))
(ASSERT (url-name p852 "u1" "aidi=852"))
(ASSERT (BrainRegion p593))
(ASSERT (= (name p593) "Pontine reticular nucleus"))
(ASSERT (= (abbreviation p593) "PRN"))
(ASSERT (/PART/PROPER-PART-OF p593 p588))
(ASSERT (url-name p593 "u1" "aidi=593"))
(ASSERT (BrainRegion p594))
(ASSERT (= (name p594) "Pontine reticular nucleus caudal part"))
(ASSERT (= (abbreviation p594) "PRNc"))
(ASSERT (/PART/PROPER-PART-OF p594 p593))
(ASSERT (url-name p594 "u1" "aidi=594"))
(ASSERT (BrainRegion p595))
(ASSERT (= (name p595) "Pontine reticular nucleus rostral part"))
(ASSERT (= (abbreviation p595) "PRNr"))
(ASSERT (/PART/PROPER-PART-OF p595 p593))
(ASSERT (url-name p595 "u1" "aidi=595"))
(ASSERT (= (name p153) "Postcommissural fornix"))
(ASSERT (= (abbreviation p153) "fxpo"))
(ASSERT (/PART/PROPER-PART-OF p153 p147))
(ASSERT (url-name p153 "u1" "aidi=153"))
(ASSERT (BrainRegion p903))
(ASSERT (= (name p903) "Posterior commissure"))
(ASSERT (= (abbreviation p903) "pc"))
(ASSERT (/PART/PROPER-PART-OF p903 p901))
(ASSERT (url-name p903 "u1" "aidi=903"))
(ASSERT (BrainRegion p94))
(ASSERT (= (name p94) "Posterior complex of the thalamus"))
(ASSERT (= (abbreviation p94) "PO"))
(ASSERT (/PART/PROPER-PART-OF p94 p92))
(ASSERT (url-name p94 "u1" "aidi=94"))
(ASSERT (BrainRegion p318))
(ASSERT (= (name p318) "Posterior hypothalamic nucleus"))
(ASSERT (= (abbreviation p318) "PH"))
(ASSERT (/PART/PROPER-PART-OF p318 p279))
(ASSERT (url-name p318 "u1" "aidi=318"))
(ASSERT (BrainRegion p96))
(ASSERT (= (name p96) "Posterior limiting nucleus of the thalamus"))
(ASSERT (= (abbreviation p96) "POL"))
(ASSERT (/PART/PROPER-PART-OF p96 p92))
(ASSERT (url-name p96 "u1" "aidi=96"))
(ASSERT (BrainRegion p788))
(ASSERT (= (name p788) "Posterior nucleus of the amygdala"))
(ASSERT (= (abbreviation p788) "PA"))
(ASSERT (/PART/PROPER-PART-OF p788 p775))
(ASSERT (url-name p788 "u1" "aidi=788"))
(ASSERT (BrainRegion p766))
(ASSERT (= (name p766) "Posterior parietal association areas"))
(ASSERT (= (abbreviation p766) "PTLp"))
(ASSERT (/PART/PROPER-PART-OF p766 p29))
(ASSERT (url-name p766 "u1" "aidi=766"))
(ASSERT (BrainRegion p278))
(ASSERT (= (name p278) "Posterior periventricular nucleus of the hypothalamus"))
(ASSERT (= (abbreviation p278) "PVp"))
(ASSERT (/PART/PROPER-PART-OF p278 p227))
(ASSERT (url-name p278 "u1" "aidi=278"))
(ASSERT (BrainRegion p431))
(ASSERT (= (name p431) "Posterior pretectal nucleus"))
(ASSERT (= (abbreviation p431) "PPT"))
(ASSERT (/PART/PROPER-PART-OF p431 p428))
(ASSERT (url-name p431 "u1" "aidi=431"))
(ASSERT (BrainRegion p287))
(ASSERT (= (name p287) "Posterodorsal preoptic nucleus"))
(ASSERT (= (abbreviation p287) "PD"))
(ASSERT (/PART/PROPER-PART-OF p287 p280))
(ASSERT (url-name p287 "u1" "aidi=287"))
(ASSERT (BrainRegion p698))
(ASSERT (= (name p698) "Posterolateral visual area"))
(ASSERT (= (abbreviation p698) "VISpl"))
(ASSERT (/PART/PROPER-PART-OF p698 p691))
(ASSERT (url-name p698 "u1" "aidi=698"))
(ASSERT (BrainRegion p670))
(ASSERT (= (name p670) "Postpiriform transition area"))
(ASSERT (= (abbreviation p670) "TR"))
(ASSERT (/PART/PROPER-PART-OF p670 p30))
(ASSERT (url-name p670 "u1" "aidi=670"))
(ASSERT (BrainRegion p51))
(ASSERT (= (name p51) "Postsubiculum"))
(ASSERT (= (abbreviation p51) "POST"))
(ASSERT (/PART/PROPER-PART-OF p51 p42))
(ASSERT (url-name p51 "u1" "aidi=51"))
(ASSERT (BrainRegion p52))
(ASSERT (= (name p52) "Postsubiculum layers 1-6"))
(ASSERT (= (abbreviation p52) "POST1-6"))
(ASSERT (/PART/PROPER-PART-OF p52 p51))
(ASSERT (url-name p52 "u1" "aidi=52"))
(ASSERT (= (name p849) "Pre-Post Cerebellar nuclei"))
(ASSERT (= (abbreviation p849) "Pre-Post-Cb"))
(ASSERT (/PART/PROPER-PART-OF p849 p413))
(ASSERT (url-name p849 "u1" "aidi=849"))
(ASSERT (BrainRegion p151))
(ASSERT (= (name p151) "Precommissural fornix"))
(ASSERT (= (abbreviation p151) "fpr"))
(ASSERT (/PART/PROPER-PART-OF p151 p147))
(ASSERT (url-name p151 "u1" "aidi=151"))
(ASSERT (BrainRegion p540))
(ASSERT (= (name p540) "Precommissural nucleus"))
(ASSERT (= (abbreviation p540) "PRC"))
(ASSERT (/PART/PROPER-PART-OF p540 p539))
(ASSERT (url-name p540 "u1" "aidi=540"))
(ASSERT (BrainRegion p767))
(ASSERT (= (name p767) "Prelimbic area"))
(ASSERT (= (abbreviation p767) "PL"))
(ASSERT (/PART/PROPER-PART-OF p767 p29))
(ASSERT (url-name p767 "u1" "aidi=767"))
(ASSERT (BrainRegion p232))
(ASSERT (= (name p232) "Preoptic periventricular nucleus"))
(ASSERT (= (abbreviation p232) "PVpo"))
(ASSERT (/PART/PROPER-PART-OF p232 p227))
(ASSERT (url-name p232 "u1" "aidi=232"))
(ASSERT (BrainRegion p49))
(ASSERT (= (name p49) "Presubiculum"))
(ASSERT (= (abbreviation p49) "PRE"))
(ASSERT (/PART/PROPER-PART-OF p49 p42))
(ASSERT (url-name p49 "u1" "aidi=49"))
(ASSERT (BrainRegion p50))
(ASSERT (= (name p50) "Presubiculum, layers 1-6"))
(ASSERT (= (abbreviation p50) "PRE1-6"))
(ASSERT (/PART/PROPER-PART-OF p50 p49))
(ASSERT (url-name p50 "u1" "aidi=50"))
(ASSERT (= (name p428) "Pretectal region"))
(ASSERT (= (abbreviation p428) "PRT"))
(ASSERT (/PART/PROPER-PART-OF p428 p415))
(ASSERT (url-name p428 "u1" "aidi=428"))
(ASSERT (BrainRegion p635))
(ASSERT (= (name p635) "Primary auditory area"))
(ASSERT (= (abbreviation p635) "AUDp"))
(ASSERT (/PART/PROPER-PART-OF p635 p634))
(ASSERT (url-name p635 "u1" "aidi=635"))
(ASSERT (BrainRegion p632))
(ASSERT (= (name p632) "Primary motor area"))
(ASSERT (= (abbreviation p632) "MOp"))
(ASSERT (BrainRegion p631))
(ASSERT (/PART/PROPER-PART-OF p632 p631))
(ASSERT (url-name p632 "u1" "aidi=632"))
(ASSERT (BrainRegion p682))
(ASSERT (= (name p682) "Primary somatosensory area"))
(ASSERT (= (abbreviation p682) "SSp"))
(ASSERT (BrainRegion p681))
(ASSERT (/PART/PROPER-PART-OF p682 p681))
(ASSERT (url-name p682 "u1" "aidi=682"))
(ASSERT (BrainRegion p683))
(ASSERT (= (name p683) "Primary somatosensory area barrel field"))
(ASSERT (= (abbreviation p683) "SS-bfd"))
(ASSERT (/PART/PROPER-PART-OF p683 p682))
(ASSERT (url-name p683 "u1" "aidi=683"))
(ASSERT (BrainRegion p684))
(ASSERT (= (name p684) "Primary somatosensory area lower limb"))
(ASSERT (= (abbreviation p684) "SS-ll"))
(ASSERT (/PART/PROPER-PART-OF p684 p682))
(ASSERT (url-name p684 "u1" "aidi=684"))
(ASSERT (BrainRegion p685))
(ASSERT (= (name p685) "Primary somatosensory area mouth"))
(ASSERT (= (abbreviation p685) "SS-m"))
(ASSERT (/PART/PROPER-PART-OF p685 p682))
(ASSERT (url-name p685 "u1" "aidi=685"))
(ASSERT (BrainRegion p686))
(ASSERT (= (name p686) "Primary somatosensory area nose"))
(ASSERT (= (abbreviation p686) "SS-n"))
(ASSERT (/PART/PROPER-PART-OF p686 p682))
(ASSERT (url-name p686 "u1" "aidi=686"))
(ASSERT (BrainRegion p687))
(ASSERT (= (name p687) "Primary somatosensory area trunk"))
(ASSERT (= (abbreviation p687) "SS-tr"))
(ASSERT (/PART/PROPER-PART-OF p687 p682))
(ASSERT (url-name p687 "u1" "aidi=687"))
(ASSERT (BrainRegion p688))
(ASSERT (= (name p688) "Primary somatosensory area upper limb"))
(ASSERT (= (abbreviation p688) "SS-ul"))
(ASSERT (/PART/PROPER-PART-OF p688 p682))
(ASSERT (url-name p688 "u1" "aidi=688"))
(ASSERT (BrainRegion p699))
(ASSERT (= (name p699) "Primary visual area"))
(ASSERT (= (abbreviation p699) "VISp"))
(ASSERT (/PART/PROPER-PART-OF p699 p691))
(ASSERT (url-name p699 "u1" "aidi=699"))
(ASSERT (BrainRegion p997))
(ASSERT (= (name p997) "Principal mammillary tract"))
(ASSERT (= (abbreviation p997) "pm"))
(ASSERT (/PART/PROPER-PART-OF p997 p143))
(ASSERT (url-name p997 "u1" "aidi=997"))
(ASSERT (BrainRegion p856))
(ASSERT (= (name p856) "Principal olive"))
(ASSERT (= (abbreviation p856) "IOpr"))
(ASSERT (/PART/PROPER-PART-OF p856 p853))
(ASSERT (url-name p856 "u1" "aidi=856"))
(ASSERT (BrainRegion p441))
(ASSERT (= (name p441) "Principal sensory nucleus of the trigeminal"))
(ASSERT (= (abbreviation p441) "PSV"))
(ASSERT (/PART/PROPER-PART-OF p441 p438))
(ASSERT (url-name p441 "u1" "aidi=441"))
(ASSERT (BrainRegion p186))
(ASSERT (= (name p186) "Pyramidal decussation"))
(ASSERT (= (abbreviation p186) "pyd"))
(ASSERT (/PART/PROPER-PART-OF p186 p178))
(ASSERT (url-name p186 "u1" "aidi=186"))
(ASSERT (BrainRegion p187))
(ASSERT (= (name p187) "Pyramidal tract, crossed"))
(ASSERT (= (abbreviation p187) "py"))
(ASSERT (/PART/PROPER-PART-OF p187 p178))
(ASSERT (url-name p187 "u1" "aidi=187"))
(ASSERT (BrainRegion p808))
(ASSERT (= (name p808) "Pyramus"))
(ASSERT (= (abbreviation p808) "PYR"))
(ASSERT (/PART/PROPER-PART-OF p808 p790))
(ASSERT (url-name p808 "u1" "aidi=808"))
(ASSERT (BrainRegion p809))
(ASSERT (= (name p809) "Pyramus sublobule a"))
(ASSERT (= (abbreviation p809) "PRYa"))
(ASSERT (/PART/PROPER-PART-OF p809 p808))
(ASSERT (url-name p809 "u1" "aidi=809"))
(ASSERT (BrainRegion p810))
(ASSERT (= (name p810) "Pyramus sublobule b"))
(ASSERT (= (abbreviation p810) "PYRb"))
(ASSERT (/PART/PROPER-PART-OF p810 p808))
(ASSERT (url-name p810 "u1" "aidi=810"))
(ASSERT (= (name p562) "Raphe of mesenchephalon"))
(ASSERT (= (abbreviation p562) "RA"))
(ASSERT (/PART/PROPER-PART-OF p562 p536))
(ASSERT (url-name p562 "u1" "aidi=562"))
(ASSERT (BrainRegion p863))
(ASSERT (= (name p863) "Red nucleus"))
(ASSERT (= (abbreviation p863) "RN"))
(ASSERT (/PART/PROPER-PART-OF p863 p849))
(ASSERT (url-name p863 "u1" "aidi=863"))
(ASSERT (= (name p536) "Reticular core"))
(ASSERT (= (abbreviation p536) "RET(C)"))
(ASSERT (/PART/PROPER-PART-OF p536 p413))
(ASSERT (url-name p536 "u1" "aidi=536"))
(ASSERT (= (name p588) "Reticular formation"))
(ASSERT (= (abbreviation p588) "RET"))
(ASSERT (/PART/PROPER-PART-OF p588 p536))
(ASSERT (url-name p588 "u1" "aidi=588"))
(ASSERT (BrainRegion p612))
(ASSERT (= (name p612) "Reticular nucleus of the spinal cord"))
(ASSERT (= (abbreviation p612) "RS"))
(ASSERT (/PART/PROPER-PART-OF p612 p608))
(ASSERT (url-name p612 "u1" "aidi=612"))
(ASSERT (BrainRegion p341))
(ASSERT (= (name p341) "Reticular nucleus of the thalamus"))
(ASSERT (= (abbreviation p341) "RT"))
(ASSERT (/PART/PROPER-PART-OF p341 p340))
(ASSERT (url-name p341 "u1" "aidi=341"))
(ASSERT (BrainRegion p966))
(ASSERT (= (name p966) "Reticulocerebellar tract"))
(ASSERT (= (abbreviation p966) "rct"))
(ASSERT (/PART/PROPER-PART-OF p966 p964))
(ASSERT (url-name p966 "u1" "aidi=966"))
(ASSERT (BrainRegion p985))
(ASSERT (= (name p985) "Reticulospinal tract"))
(ASSERT (= (abbreviation p985) "rst"))
(ASSERT (/PART/PROPER-PART-OF p985 p969))
(ASSERT (url-name p985 "u1" "aidi=985"))
(ASSERT (BrainRegion p986))
(ASSERT (= (name p986) "Reticulospinal tract, lateral part"))
(ASSERT (= (abbreviation p986) "rstl"))
(ASSERT (/PART/PROPER-PART-OF p986 p985))
(ASSERT (url-name p986 "u1" "aidi=986"))
(ASSERT (BrainRegion p987))
(ASSERT (= (name p987) "Reticulospinal tract, medial part"))
(ASSERT (= (abbreviation p987) "rstm"))
(ASSERT (/PART/PROPER-PART-OF p987 p985))
(ASSERT (url-name p987 "u1" "aidi=987"))
(ASSERT (BrainRegion p208))
(ASSERT (= (name p208) "Retina"))
(ASSERT (= (abbreviation p208) "R"))
(ASSERT (/PART/PROPER-PART-OF p208 p25))
(ASSERT (url-name p208 "u1" "aidi=208"))
(ASSERT (BrainRegion p848))
(ASSERT (= (name p848) "Retina, ganglion cell layer"))
(ASSERT (= (abbreviation p848) "Rgcl"))
(ASSERT (/PART/PROPER-PART-OF p848 p208))
(ASSERT (url-name p848 "u1" "aidi=848"))
(ASSERT (BrainRegion p846))
(ASSERT (= (name p846) "Retina, inner nuclear layer"))
(ASSERT (= (abbreviation p846) "Rinl"))
(ASSERT (/PART/PROPER-PART-OF p846 p208))
(ASSERT (url-name p846 "u1" "aidi=846"))
(ASSERT (BrainRegion p847))
(ASSERT (= (name p847) "Retina, inner plexiform layer"))
(ASSERT (= (abbreviation p847) "Ripl"))
(ASSERT (/PART/PROPER-PART-OF p847 p208))
(ASSERT (url-name p847 "u1" "aidi=847"))
(ASSERT (BrainRegion p844))
(ASSERT (= (name p844) "Retina, outer nuclear layer"))
(ASSERT (= (abbreviation p844) "Ronl"))
(ASSERT (/PART/PROPER-PART-OF p844 p208))
(ASSERT (url-name p844 "u1" "aidi=844"))
(ASSERT (BrainRegion p845))
(ASSERT (= (name p845) "Retina, outer plexiform layer"))
(ASSERT (= (abbreviation p845) "Ropl"))
(ASSERT (/PART/PROPER-PART-OF p845 p208))
(ASSERT (url-name p845 "u1" "aidi=845"))
(ASSERT (BrainRegion p299))
(ASSERT (= (name p299) "Retrochiasmatic area"))
(ASSERT (= (abbreviation p299) "RCH"))
(ASSERT (/PART/PROPER-PART-OF p299 p289))
(ASSERT (url-name p299 "u1" "aidi=299"))
(ASSERT (= (name p42) "Retrohippocampal region"))
(ASSERT (= (abbreviation p42) "RHP"))
(ASSERT (/PART/PROPER-PART-OF p42 p41))
(ASSERT (url-name p42 "u1" "aidi=42"))
(ASSERT (BrainRegion p590))
(ASSERT (= (name p590) "Retrorubral area"))
(ASSERT (= (abbreviation p590) "RR"))
(ASSERT (/PART/PROPER-PART-OF p590 p589))
(ASSERT (url-name p590 "u1" "aidi=590"))
(ASSERT (BrainRegion p768))
(ASSERT (= (name p768) "Retrosplenial area"))
(ASSERT (= (abbreviation p768) "RSP"))
(ASSERT (/PART/PROPER-PART-OF p768 p29))
(ASSERT (url-name p768 "u1" "aidi=768"))
(ASSERT (BrainRegion p769))
(ASSERT (= (name p769) "Retrosplenial area dorsal part"))
(ASSERT (= (abbreviation p769) "RSPd"))
(ASSERT (/PART/PROPER-PART-OF p769 p768))
(ASSERT (url-name p769 "u1" "aidi=769"))
(ASSERT (BrainRegion p770))
(ASSERT (= (name p770) "Retrosplenial area lateral agranular part"))
(ASSERT (= (abbreviation p770) "RSPagl"))
(ASSERT (/PART/PROPER-PART-OF p770 p768))
(ASSERT (url-name p770 "u1" "aidi=770"))
(ASSERT (BrainRegion p771))
(ASSERT (= (name p771) "Retrosplenial area ventral part"))
(ASSERT (= (abbreviation p771) "RSPv"))
(ASSERT (/PART/PROPER-PART-OF p771 p768))
(ASSERT (url-name p771 "u1" "aidi=771"))
(ASSERT (BrainRegion p772))
(ASSERT (= (name p772) "Retrosplenial area ventral part zone a"))
(ASSERT (= (abbreviation p772) "RSPv-a"))
(ASSERT (/PART/PROPER-PART-OF p772 p771))
(ASSERT (url-name p772 "u1" "aidi=772"))
(ASSERT (BrainRegion p773))
(ASSERT (= (name p773) "Retrosplenial area ventral part zone b/c"))
(ASSERT (= (abbreviation p773) "RSPv-b/c"))
(ASSERT (/PART/PROPER-PART-OF p773 p771))
(ASSERT (url-name p773 "u1" "aidi=773"))
(ASSERT (BrainRegion p162))
(ASSERT (= (name p162) "Rhinocele"))
(ASSERT (= (abbreviation p162) "RC"))
(ASSERT (/PART/PROPER-PART-OF p162 p161))
(ASSERT (url-name p162 "u1" "aidi=162"))
(ASSERT (BrainRegion p87))
(ASSERT (= (name p87) "Rhomboid nucleus"))
(ASSERT (= (abbreviation p87) "RH"))
(ASSERT (/PART/PROPER-PART-OF p87 p86))
(ASSERT (url-name p87 "u1" "aidi=87"))
(ASSERT (BrainRegion p564))
(ASSERT (= (name p564) "Rostral linear nucleus raphe"))
(ASSERT (= (abbreviation p564) "RL"))
(ASSERT (/PART/PROPER-PART-OF p564 p562))
(ASSERT (url-name p564 "u1" "aidi=564"))
(ASSERT (BrainRegion p176))
(ASSERT (= (name p176) "Rostral medullary velum"))
(ASSERT (= (abbreviation p176) "RMVE"))
(ASSERT (/PART/PROPER-PART-OF p176 p172))
(ASSERT (url-name p176 "u1" "aidi=176"))
(ASSERT (BrainRegion p700))
(ASSERT (= (name p700) "Rostrolateral visual area"))
(ASSERT (= (abbreviation p700) "VISrl"))
(ASSERT (/PART/PROPER-PART-OF p700 p691))
(ASSERT (url-name p700 "u1" "aidi=700"))
(ASSERT (BrainRegion p141))
(ASSERT (= (name p141) "Rostrum of corpus callosum"))
(ASSERT (= (abbreviation p141) "ccr"))
(ASSERT (/PART/PROPER-PART-OF p141 p135))
(ASSERT (url-name p141 "u1" "aidi=141"))
(ASSERT (BrainRegion p983))
(ASSERT (= (name p983) "Rubroreticular tract"))
(ASSERT (= (abbreviation p983) "rrt"))
(ASSERT (BrainRegion p981))
(ASSERT (/PART/PROPER-PART-OF p983 p981))
(ASSERT (url-name p983 "u1" "aidi=983"))
(ASSERT (= (name p981) "Rubrospinal tract"))
(ASSERT (= (abbreviation p981) "rust"))
(ASSERT (/PART/PROPER-PART-OF p981 p969))
(ASSERT (url-name p981 "u1" "aidi=981"))
(ASSERT (BrainRegion p633))
(ASSERT (= (name p633) "Secondary motor area"))
(ASSERT (= (abbreviation p633) "MOs"))
(ASSERT (/PART/PROPER-PART-OF p633 p631))
(ASSERT (url-name p633 "u1" "aidi=633"))
(ASSERT (= (name p911) "Sensory root of the trigeminal nerve"))
(ASSERT (= (abbreviation p911) "sV"))
(ASSERT (/PART/PROPER-PART-OF p911 p909))
(ASSERT (url-name p911 "u1" "aidi=911"))
(ASSERT (BrainRegion p400))
(ASSERT (= (name p400) "Septofimbrial nucleus"))
(ASSERT (= (abbreviation p400) "SF"))
(ASSERT (/PART/PROPER-PART-OF p400 p364))
(ASSERT (url-name p400 "u1" "aidi=400"))
(ASSERT (BrainRegion p401))
(ASSERT (= (name p401) "Septohippocampal nucleus"))
(ASSERT (= (abbreviation p401) "SH"))
(ASSERT (/PART/PROPER-PART-OF p401 p364))
(ASSERT (url-name p401 "u1" "aidi=401"))
(ASSERT (BrainRegion p818))
(ASSERT (= (name p818) "Simple lobule"))
(ASSERT (= (abbreviation p818) "SIM"))
(ASSERT (/PART/PROPER-PART-OF p818 p817))
(ASSERT (url-name p818 "u1" "aidi=818"))
(ASSERT (BrainRegion p819))
(ASSERT (= (name p819) "Simple lobule sublobule a"))
(ASSERT (= (abbreviation p819) "SIMa"))
(ASSERT (/PART/PROPER-PART-OF p819 p818))
(ASSERT (url-name p819 "u1" "aidi=819"))
(ASSERT (BrainRegion p820))
(ASSERT (= (name p820) "Simple lobule sublobule b"))
(ASSERT (= (abbreviation p820) "SIMb"))
(ASSERT (/PART/PROPER-PART-OF p820 p818))
(ASSERT (url-name p820 "u1" "aidi=820"))
(ASSERT (BrainRegion p929))
(ASSERT (= (name p929) "Solitary tract"))
(ASSERT (= (abbreviation p929) "ts"))
(ASSERT (BrainRegion p928))
(ASSERT (/PART/PROPER-PART-OF p929 p928))
(ASSERT (url-name p929 "u1" "aidi=929"))
(ASSERT (= (name p631) "Somatic motor areas"))
(ASSERT (= (abbreviation p631) "MO"))
(ASSERT (/PART/PROPER-PART-OF p631 p29))
(ASSERT (url-name p631 "u1" "aidi=631"))
(ASSERT (= (name p681) "Somatosensory areas"))
(ASSERT (= (abbreviation p681) "SS"))
(ASSERT (/PART/PROPER-PART-OF p681 p29))
(ASSERT (url-name p681 "u1" "aidi=681"))
(ASSERT (= (name p21) "Spinal Cord"))
(ASSERT (= (abbreviation p21) "SP"))
(ASSERT (url-name p21 "u1" "aidi=21"))
(ASSERT (BrainRegion p442))
(ASSERT (= (name p442) "Spinal nucleus of the trigeminal"))
(ASSERT (= (abbreviation p442) "SPV"))
(ASSERT (/PART/PROPER-PART-OF p442 p438))
(ASSERT (url-name p442 "u1" "aidi=442"))
(ASSERT (BrainRegion p450))
(ASSERT (= (name p450) "Spinal nucleus of the trigeminal caudal part"))
(ASSERT (= (abbreviation p450) "SPVC"))
(ASSERT (/PART/PROPER-PART-OF p450 p442))
(ASSERT (url-name p450 "u1" "aidi=450"))
(ASSERT (BrainRegion p449))
(ASSERT (= (name p449) "Spinal nucleus of the trigeminal interpolar part"))
(ASSERT (= (abbreviation p449) "SPVI"))
(ASSERT (/PART/PROPER-PART-OF p449 p442))
(ASSERT (url-name p449 "u1" "aidi=449"))
(ASSERT (BrainRegion p443))
(ASSERT (= (name p443) "Spinal nucleus of the trigeminal oral part"))
(ASSERT (= (abbreviation p443) "SPVO"))
(ASSERT (/PART/PROPER-PART-OF p443 p442))
(ASSERT (url-name p443 "u1" "aidi=443"))
(ASSERT (BrainRegion p448))
(ASSERT (= (name p448) "Spinal nucleus of the trigeminal oral part caudal dorsomedial part"))
(ASSERT (= (abbreviation p448) "SPVOcdm"))
(ASSERT (/PART/PROPER-PART-OF p448 p443))
(ASSERT (url-name p448 "u1" "aidi=448"))
(ASSERT (BrainRegion p446))
(ASSERT (= (name p446) "Spinal nucleus of the trigeminal oral part middle dorsomedial part, dorsal zone"))
(ASSERT (= (abbreviation p446) "SPVOmdmd"))
(ASSERT (/PART/PROPER-PART-OF p446 p443))
(ASSERT (url-name p446 "u1" "aidi=446"))
(ASSERT (BrainRegion p447))
(ASSERT (= (name p447) "Spinal nucleus of the trigeminal oral part middle dorsomedial part, ventral zone"))
(ASSERT (= (abbreviation p447) "SPVOmdmdv"))
(ASSERT (/PART/PROPER-PART-OF p447 p443))
(ASSERT (url-name p447 "u1" "aidi=447"))
(ASSERT (BrainRegion p445))
(ASSERT (= (name p445) "Spinal nucleus of the trigeminal oral part rostral dorsomedial part"))
(ASSERT (= (abbreviation p445) "SPVOrdm"))
(ASSERT (/PART/PROPER-PART-OF p445 p443))
(ASSERT (url-name p445 "u1" "aidi=445"))
(ASSERT (BrainRegion p444))
(ASSERT (= (name p444) "Spinal nucleus of the trigeminal oral part ventrolateral part"))
(ASSERT (= (abbreviation p444) "SPVOvl"))
(ASSERT (/PART/PROPER-PART-OF p444 p443))
(ASSERT (url-name p444 "u1" "aidi=444"))
(ASSERT (BrainRegion p913))
(ASSERT (= (name p913) "Spinal tract of the trigeminal nerve"))
(ASSERT (= (abbreviation p913) "sptV"))
(ASSERT (/PART/PROPER-PART-OF p913 p911))
(ASSERT (url-name p913 "u1" "aidi=913"))
(ASSERT (BrainRegion p485))
(ASSERT (= (name p485) "Spinal vestibular nucleus"))
(ASSERT (= (abbreviation p485) "SPIV"))
(ASSERT (/PART/PROPER-PART-OF p485 p481))
(ASSERT (url-name p485 "u1" "aidi=485"))
(ASSERT (BrainRegion p946))
(ASSERT (= (name p946) "Spino-olivary pathway"))
(ASSERT (= (abbreviation p946) "sop"))
(ASSERT (/PART/PROPER-PART-OF p946 p942))
(ASSERT (url-name p946 "u1" "aidi=946"))
(ASSERT (BrainRegion p945))
(ASSERT (= (name p945) "Spinocervical tract"))
(ASSERT (= (abbreviation p945) "scrt"))
(ASSERT (/PART/PROPER-PART-OF p945 p942))
(ASSERT (url-name p945 "u1" "aidi=945"))
(ASSERT (BrainRegion p950))
(ASSERT (= (name p950) "Spinohypothalamic pathway"))
(ASSERT (= (abbreviation p950) "shp"))
(ASSERT (/PART/PROPER-PART-OF p950 p942))
(ASSERT (url-name p950 "u1" "aidi=950"))
(ASSERT (BrainRegion p947))
(ASSERT (= (name p947) "Spinoreticular pathway"))
(ASSERT (= (abbreviation p947) "srp"))
(ASSERT (/PART/PROPER-PART-OF p947 p942))
(ASSERT (url-name p947 "u1" "aidi=947"))
(ASSERT (BrainRegion p949))
(ASSERT (= (name p949) "Spinotectal pathway"))
(ASSERT (= (abbreviation p949) "stp"))
(ASSERT (/PART/PROPER-PART-OF p949 p942))
(ASSERT (url-name p949 "u1" "aidi=949"))
(ASSERT (BrainRegion p951))
(ASSERT (= (name p951) "Spinotelencephalic pathway"))
(ASSERT (= (abbreviation p951) "step"))
(ASSERT (/PART/PROPER-PART-OF p951 p942))
(ASSERT (url-name p951 "u1" "aidi=951"))
(ASSERT (= (name p942) "Spinothalamic tract"))
(ASSERT (= (abbreviation p942) "stt"))
(ASSERT (/PART/PROPER-PART-OF p942 p886))
(ASSERT (url-name p942 "u1" "aidi=942"))
(ASSERT (BrainRegion p948))
(ASSERT (= (name p948) "Spinovestibular pathway"))
(ASSERT (= (abbreviation p948) "svp"))
(ASSERT (/PART/PROPER-PART-OF p948 p942))
(ASSERT (url-name p948 "u1" "aidi=948"))
(ASSERT (BrainRegion p142))
(ASSERT (= (name p142) "Splenium of corpus callosum"))
(ASSERT (= (abbreviation p142) "ccs"))
(ASSERT (/PART/PROPER-PART-OF p142 p135))
(ASSERT (url-name p142 "u1" "aidi=142"))
(ASSERT (BrainRegion p1002))
(ASSERT (= (name p1002) "Stria medularis"))
(ASSERT (= (abbreviation p1002) "sm"))
(ASSERT (/PART/PROPER-PART-OF p1002 p143))
(ASSERT (url-name p1002 "u1" "aidi=1002"))
(ASSERT (BrainRegion p1702))
(ASSERT (= (name p1702) "Stria terminalis"))
(ASSERT (= (abbreviation p1702) "st"))
(ASSERT (/PART/PROPER-PART-OF p1702 p143))
(ASSERT (url-name p1702 "u1" "aidi=1702"))
(ASSERT (BrainRegion p975))
(ASSERT (= (name p975) "Striatonigral pathway"))
(ASSERT (= (abbreviation p975) "snp"))
(ASSERT (/PART/PROPER-PART-OF p975 p970))
(ASSERT (url-name p975 "u1" "aidi=975"))
(ASSERT (BrainRegion p102))
(ASSERT (= (name p102) "Striatum"))
(ASSERT (= (abbreviation p102) "STR"))
(ASSERT (/PART/PROPER-PART-OF p102 p101))
(ASSERT (url-name p102 "u1" "aidi=102"))
(ASSERT (= (name p254) "Striatum caudal (amygdalar) region"))
(ASSERT (= (abbreviation p254) "STRc"))
(ASSERT (/PART/PROPER-PART-OF p254 p102))
(ASSERT (url-name p254 "u1" "aidi=254"))
(ASSERT (= (name p128) "Striatum dorsal region"))
(ASSERT (= (abbreviation p128) "STRd"))
(ASSERT (/PART/PROPER-PART-OF p128 p102))
(ASSERT (url-name p128 "u1" "aidi=128"))
(ASSERT (= (name p363) "Striatum medial (septal) region"))
(ASSERT (= (abbreviation p363) "STRm"))
(ASSERT (/PART/PROPER-PART-OF p363 p102))
(ASSERT (url-name p363 "u1" "aidi=363"))
(ASSERT (= (name p130) "Striatum ventral region"))
(ASSERT (= (abbreviation p130) "STRv"))
(ASSERT (/PART/PROPER-PART-OF p130 p102))
(ASSERT (url-name p130 "u1" "aidi=130"))
(ASSERT (BrainRegion p558))
(ASSERT (= (name p558) "Subcoeruleus nucleus"))
(ASSERT (= (abbreviation p558) "SLC"))
(ASSERT (/PART/PROPER-PART-OF p558 p557))
(ASSERT (url-name p558 "u1" "aidi=558"))
(ASSERT (BrainRegion p163))
(ASSERT (= (name p163) "Subependymal zone"))
(ASSERT (= (abbreviation p163) "SEZ"))
(ASSERT (/PART/PROPER-PART-OF p163 p161))
(ASSERT (url-name p163 "u1" "aidi=163"))
(ASSERT (BrainRegion p334))
(ASSERT (= (name p334) "Subfornical organ"))
(ASSERT (= (abbreviation p334) "SFO"))
(ASSERT (/PART/PROPER-PART-OF p334 p54))
(ASSERT (url-name p334 "u1" "aidi=334"))
(ASSERT (BrainRegion p716))
(ASSERT (= (name p716) "Subiculum"))
(ASSERT (= (abbreviation p716) "SUB"))
(ASSERT (/PART/PROPER-PART-OF p716 p42))
(ASSERT (url-name p716 "u1" "aidi=716"))
(ASSERT (BrainRegion p717))
(ASSERT (= (name p717) "Subiculum dorsal part"))
(ASSERT (= (abbreviation p717) "SUBd"))
(ASSERT (/PART/PROPER-PART-OF p717 p716))
(ASSERT (url-name p717 "u1" "aidi=717"))
(ASSERT (BrainRegion p718))
(ASSERT (= (name p718) "Subiculum dorsal part molecular layer"))
(ASSERT (= (abbreviation p718) "SUBd-m"))
(ASSERT (/PART/PROPER-PART-OF p718 p717))
(ASSERT (url-name p718 "u1" "aidi=718"))
(ASSERT (BrainRegion p720))
(ASSERT (= (name p720) "Subiculum dorsal part pyramidal layer"))
(ASSERT (= (abbreviation p720) "SUBd-sp"))
(ASSERT (/PART/PROPER-PART-OF p720 p717))
(ASSERT (url-name p720 "u1" "aidi=720"))
(ASSERT (BrainRegion p719))
(ASSERT (= (name p719) "Subiculum dorsal part stratum radiatum"))
(ASSERT (= (abbreviation p719) "SUBd-sr"))
(ASSERT (/PART/PROPER-PART-OF p719 p717))
(ASSERT (url-name p719 "u1" "aidi=719"))
(ASSERT (BrainRegion p721))
(ASSERT (= (name p721) "Subiculum ventral part"))
(ASSERT (= (abbreviation p721) "SUBv"))
(ASSERT (/PART/PROPER-PART-OF p721 p716))
(ASSERT (url-name p721 "u1" "aidi=721"))
(ASSERT (BrainRegion p722))
(ASSERT (= (name p722) "Subiculum ventral part molecular layer"))
(ASSERT (= (abbreviation p722) "SUBv-m"))
(ASSERT (/PART/PROPER-PART-OF p722 p721))
(ASSERT (url-name p722 "u1" "aidi=722"))
(ASSERT (BrainRegion p724))
(ASSERT (= (name p724) "Subiculum ventral part pyramidal layer"))
(ASSERT (= (abbreviation p724) "SUBv-sp"))
(ASSERT (/PART/PROPER-PART-OF p724 p721))
(ASSERT (url-name p724 "u1" "aidi=724"))
(ASSERT (BrainRegion p723))
(ASSERT (= (name p723) "Subiculum ventral part stratum radiatum"))
(ASSERT (= (abbreviation p723) "SUBv-sr"))
(ASSERT (/PART/PROPER-PART-OF p723 p721))
(ASSERT (url-name p723 "u1" "aidi=723"))
(ASSERT (BrainRegion p556))
(ASSERT (= (name p556) "Sublaterodorsal nucleus"))
(ASSERT (= (abbreviation p556) "SLD"))
(ASSERT (/PART/PROPER-PART-OF p556 p555))
(ASSERT (url-name p556 "u1" "aidi=556"))
(ASSERT (BrainRegion p70))
(ASSERT (= (name p70) "Submedial nucleus of the thalamus"))
(ASSERT (= (abbreviation p70) "SMT"))
(ASSERT (/PART/PROPER-PART-OF p70 p64))
(ASSERT (url-name p70 "u1" "aidi=70"))
(ASSERT (BrainRegion p352))
(ASSERT (= (name p352) "Subparafascicular nucleus"))
(ASSERT (= (abbreviation p352) "SPF"))
(ASSERT (/PART/PROPER-PART-OF p352 p340))
(ASSERT (url-name p352 "u1" "aidi=352"))
(ASSERT (BrainRegion p353))
(ASSERT (= (name p353) "Subparafascicular nucleus magnocellular part"))
(ASSERT (= (abbreviation p353) "SPFm"))
(ASSERT (/PART/PROPER-PART-OF p353 p352))
(ASSERT (url-name p353 "u1" "aidi=353"))
(ASSERT (BrainRegion p354))
(ASSERT (= (name p354) "Subparafascicular nucleus parvicellular part"))
(ASSERT (= (abbreviation p354) "SPFp"))
(ASSERT (/PART/PROPER-PART-OF p354 p352))
(ASSERT (url-name p354 "u1" "aidi=354"))
(ASSERT (BrainRegion p298))
(ASSERT (= (name p298) "Subparaventricular zone"))
(ASSERT (= (abbreviation p298) "SBPV"))
(ASSERT (/PART/PROPER-PART-OF p298 p289))
(ASSERT (url-name p298 "u1" "aidi=298"))
(ASSERT (BrainRegion p465))
(ASSERT (= (name p465) "Subpeduncular granular region of the cochlear nuclei"))
(ASSERT (= (abbreviation p465) "CNspg"))
(ASSERT (/PART/PROPER-PART-OF p465 p460))
(ASSERT (url-name p465 "u1" "aidi=465"))
(ASSERT (BrainRegion p610))
(ASSERT (= (name p610) "Substantia gelatinosa of the spinal cord"))
(ASSERT (= (abbreviation p610) "SGE"))
(ASSERT (/PART/PROPER-PART-OF p610 p608))
(ASSERT (url-name p610 "u1" "aidi=610"))
(ASSERT (BrainRegion p407))
(ASSERT (= (name p407) "Substantia innominata"))
(ASSERT (= (abbreviation p407) "SI"))
(ASSERT (/PART/PROPER-PART-OF p407 p406))
(ASSERT (url-name p407 "u1" "aidi=407"))
(ASSERT (BrainRegion p532))
(ASSERT (= (name p532) "Substantia nigra"))
(ASSERT (= (abbreviation p532) "SN"))
(ASSERT (/PART/PROPER-PART-OF p532 p531))
(ASSERT (url-name p532 "u1" "aidi=532"))
(ASSERT (BrainRegion p533))
(ASSERT (= (name p533) "Substantia nigra compact part"))
(ASSERT (= (abbreviation p533) "SNc"))
(ASSERT (/PART/PROPER-PART-OF p533 p532))
(ASSERT (url-name p533 "u1" "aidi=533"))
(ASSERT (BrainRegion p534))
(ASSERT (= (name p534) "Substantia nigra reticular part"))
(ASSERT (= (abbreviation p534) "SNr"))
(ASSERT (/PART/PROPER-PART-OF p534 p532))
(ASSERT (url-name p534 "u1" "aidi=534"))
(ASSERT (BrainRegion p976))
(ASSERT (= (name p976) "Subthalamic fascicle"))
(ASSERT (= (abbreviation p976) "stf"))
(ASSERT (/PART/PROPER-PART-OF p976 p970))
(ASSERT (url-name p976 "u1" "aidi=976"))
(ASSERT (BrainRegion p323))
(ASSERT (= (name p323) "Subthalamic nucleus"))
(ASSERT (= (abbreviation p323) "STN"))
(ASSERT (/PART/PROPER-PART-OF p323 p319))
(ASSERT (url-name p323 "u1" "aidi=323"))
(ASSERT (BrainRegion p560))
(ASSERT (= (name p560) "Supargenual nucleus"))
(ASSERT (= (abbreviation p560) "SG"))
(ASSERT (/PART/PROPER-PART-OF p560 p538))
(ASSERT (url-name p560 "u1" "aidi=560"))
(ASSERT (BrainRegion p566))
(ASSERT (= (name p566) "Superior central nucleus raphe"))
(ASSERT (= (abbreviation p566) "CS"))
(ASSERT (/PART/PROPER-PART-OF p566 p562))
(ASSERT (url-name p566 "u1" "aidi=566"))
(ASSERT (BrainRegion p568))
(ASSERT (= (name p568) "Superior central nucleus raphe lateral part"))
(ASSERT (= (abbreviation p568) "CSl"))
(ASSERT (/PART/PROPER-PART-OF p568 p566))
(ASSERT (url-name p568 "u1" "aidi=568"))
(ASSERT (BrainRegion p567))
(ASSERT (= (name p567) "Superior central nucleus raphe medial part"))
(ASSERT (= (abbreviation p567) "CSm"))
(ASSERT (/PART/PROPER-PART-OF p567 p566))
(ASSERT (url-name p567 "u1" "aidi=567"))
(ASSERT (= (name p955) "Superior cerebellar peduncle"))
(ASSERT (= (abbreviation p955) "scp"))
(ASSERT (/PART/PROPER-PART-OF p955 p954))
(ASSERT (url-name p955 "u1" "aidi=955"))
(ASSERT (BrainRegion p416))
(ASSERT (= (name p416) "Superior colliculus"))
(ASSERT (= (abbreviation p416) "SC"))
(ASSERT (/PART/PROPER-PART-OF p416 p415))
(ASSERT (url-name p416 "u1" "aidi=416"))
(ASSERT (BrainRegion p425))
(ASSERT (= (name p425) "Superior colliculus intermediate deep gray layer"))
(ASSERT (= (abbreviation p425) "SCdg"))
(ASSERT (/PART/PROPER-PART-OF p425 p416))
(ASSERT (url-name p425 "u1" "aidi=425"))
(ASSERT (BrainRegion p426))
(ASSERT (= (name p426) "Superior colliculus intermediate deep white layer"))
(ASSERT (= (abbreviation p426) "SCdw"))
(ASSERT (/PART/PROPER-PART-OF p426 p416))
(ASSERT (url-name p426 "u1" "aidi=426"))
(ASSERT (BrainRegion p420))
(ASSERT (= (name p420) "Superior colliculus intermediate gray layer"))
(ASSERT (= (abbreviation p420) "SCig"))
(ASSERT (/PART/PROPER-PART-OF p420 p416))
(ASSERT (url-name p420 "u1" "aidi=420"))
(ASSERT (BrainRegion p421))
(ASSERT (= (name p421) "Superior colliculus intermediate gray layer sublayer a"))
(ASSERT (= (abbreviation p421) "SCig-a"))
(ASSERT (/PART/PROPER-PART-OF p421 p420))
(ASSERT (url-name p421 "u1" "aidi=421"))
(ASSERT (BrainRegion p422))
(ASSERT (= (name p422) "Superior colliculus intermediate gray layer sublayer b"))
(ASSERT (= (abbreviation p422) "SCig-b"))
(ASSERT (/PART/PROPER-PART-OF p422 p420))
(ASSERT (url-name p422 "u1" "aidi=422"))
(ASSERT (BrainRegion p423))
(ASSERT (= (name p423) "Superior colliculus intermediate gray layer sublayer c"))
(ASSERT (= (abbreviation p423) "SCig-c"))
(ASSERT (/PART/PROPER-PART-OF p423 p420))
(ASSERT (url-name p423 "u1" "aidi=423"))
(ASSERT (BrainRegion p424))
(ASSERT (= (name p424) "Superior colliculus intermediate white layer"))
(ASSERT (= (abbreviation p424) "SCiw"))
(ASSERT (/PART/PROPER-PART-OF p424 p416))
(ASSERT (url-name p424 "u1" "aidi=424"))
(ASSERT (BrainRegion p419))
(ASSERT (= (name p419) "Superior colliculus optic layer"))
(ASSERT (= (abbreviation p419) "SCop"))
(ASSERT (/PART/PROPER-PART-OF p419 p416))
(ASSERT (url-name p419 "u1" "aidi=419"))
(ASSERT (BrainRegion p418))
(ASSERT (= (name p418) "Superior colliculus superficial gray layer"))
(ASSERT (= (abbreviation p418) "SCsg"))
(ASSERT (/PART/PROPER-PART-OF p418 p416))
(ASSERT (url-name p418 "u1" "aidi=418"))
(ASSERT (BrainRegion p417))
(ASSERT (= (name p417) "Superior colliculus zonal layer"))
(ASSERT (= (abbreviation p417) "SCzo"))
(ASSERT (/PART/PROPER-PART-OF p417 p416))
(ASSERT (url-name p417 "u1" "aidi=417"))
(ASSERT (BrainRegion p469))
(ASSERT (= (name p469) "Superior olivary complex"))
(ASSERT (= (abbreviation p469) "SOC"))
(ASSERT (/PART/PROPER-PART-OF p469 p459))
(ASSERT (url-name p469 "u1" "aidi=469"))
(ASSERT (BrainRegion p471))
(ASSERT (= (name p471) "Superior olivary complex lateral part"))
(ASSERT (= (abbreviation p471) "SOCl"))
(ASSERT (/PART/PROPER-PART-OF p471 p469))
(ASSERT (url-name p471 "u1" "aidi=471"))
(ASSERT (BrainRegion p470))
(ASSERT (= (name p470) "Superior olivary complex medial part"))
(ASSERT (= (abbreviation p470) "SOCm"))
(ASSERT (/PART/PROPER-PART-OF p470 p469))
(ASSERT (url-name p470 "u1" "aidi=470"))
(ASSERT (BrainRegion p472))
(ASSERT (= (name p472) "Superior olivary complex periolivary region"))
(ASSERT (= (abbreviation p472) "POR"))
(ASSERT (/PART/PROPER-PART-OF p472 p460))
(ASSERT (url-name p472 "u1" "aidi=472"))
(ASSERT (BrainRegion p881))
(ASSERT (= (name p881) "Superior salivatory nucleus"))
(ASSERT (= (abbreviation p881) "SSN"))
(ASSERT (/PART/PROPER-PART-OF p881 p879))
(ASSERT (url-name p881 "u1" "aidi=881"))
(ASSERT (BrainRegion p484))
(ASSERT (= (name p484) "Superior vestibular nucleus"))
(ASSERT (= (abbreviation p484) "SUV"))
(ASSERT (/PART/PROPER-PART-OF p484 p481))
(ASSERT (url-name p484 "u1" "aidi=484"))
(ASSERT (BrainRegion p689))
(ASSERT (= (name p689) "Supplemental somatosensory area"))
(ASSERT (= (abbreviation p689) "SSs"))
(ASSERT (/PART/PROPER-PART-OF p689 p681))
(ASSERT (url-name p689 "u1" "aidi=689"))
(ASSERT (BrainRegion p295))
(ASSERT (= (name p295) "Suprachiasmatic nucleus"))
(ASSERT (= (abbreviation p295) "SCH"))
(ASSERT (/PART/PROPER-PART-OF p295 p289))
(ASSERT (url-name p295 "u1" "aidi=295"))
(ASSERT (BrainRegion p296))
(ASSERT (= (name p296) "Suprachiasmatic nucleus dorsomedial part"))
(ASSERT (= (abbreviation p296) "SCHd"))
(ASSERT (/PART/PROPER-PART-OF p296 p295))
(ASSERT (url-name p296 "u1" "aidi=296"))
(ASSERT (BrainRegion p297))
(ASSERT (= (name p297) "Suprachiasmatic nucleus ventrolateral part"))
(ASSERT (= (abbreviation p297) "SCHv"))
(ASSERT (/PART/PROPER-PART-OF p297 p295))
(ASSERT (url-name p297 "u1" "aidi=297"))
(ASSERT (BrainRegion p229))
(ASSERT (= (name p229) "Suprachiasmatic preoptic nucleus"))
(ASSERT (= (abbreviation p229) "PSCH"))
(ASSERT (/PART/PROPER-PART-OF p229 p227))
(ASSERT (url-name p229 "u1" "aidi=229"))
(ASSERT (BrainRegion p95))
(ASSERT (= (name p95) "Suprageniculate nucleus"))
(ASSERT (= (abbreviation p95) "SGN"))
(ASSERT (/PART/PROPER-PART-OF p95 p92))
(ASSERT (url-name p95 "u1" "aidi=95"))
(ASSERT (BrainRegion p995))
(ASSERT (= (name p995) "Supramammillary decussation"))
(ASSERT (= (abbreviation p995) "smd"))
(ASSERT (/PART/PROPER-PART-OF p995 p143))
(ASSERT (url-name p995 "u1" "aidi=995"))
(ASSERT (BrainRegion p311))
(ASSERT (= (name p311) "Supramammillary nucleus"))
(ASSERT (= (abbreviation p311) "SUM"))
(ASSERT (/PART/PROPER-PART-OF p311 p307))
(ASSERT (url-name p311 "u1" "aidi=311"))
(ASSERT (BrainRegion p312))
(ASSERT (= (name p312) "Supramammillary nucleus lateral part"))
(ASSERT (= (abbreviation p312) "SUMl"))
(ASSERT (/PART/PROPER-PART-OF p312 p311))
(ASSERT (url-name p312 "u1" "aidi=312"))
(ASSERT (BrainRegion p313))
(ASSERT (= (name p313) "Supramammillary nucleus medial part"))
(ASSERT (= (abbreviation p313) "SUMm"))
(ASSERT (/PART/PROPER-PART-OF p313 p311))
(ASSERT (url-name p313 "u1" "aidi=313"))
(ASSERT (BrainRegion p991))
(ASSERT (= (name p991) "Supraoptic commissures"))
(ASSERT (= (abbreviation p991) "sup"))
(ASSERT (/PART/PROPER-PART-OF p991 p143))
(ASSERT (url-name p991 "u1" "aidi=991"))
(ASSERT (BrainRegion p992))
(ASSERT (= (name p992) "Supraoptic commissures, anterior"))
(ASSERT (= (abbreviation p992) "supa"))
(ASSERT (/PART/PROPER-PART-OF p992 p991))
(ASSERT (url-name p992 "u1" "aidi=992"))
(ASSERT (BrainRegion p993))
(ASSERT (= (name p993) "Supraoptic commissures, dorsal"))
(ASSERT (= (abbreviation p993) "supd"))
(ASSERT (/PART/PROPER-PART-OF p993 p991))
(ASSERT (url-name p993 "u1" "aidi=993"))
(ASSERT (BrainRegion p994))
(ASSERT (= (name p994) "Supraoptic commissures, ventral"))
(ASSERT (= (abbreviation p994) "supv"))
(ASSERT (/PART/PROPER-PART-OF p994 p991))
(ASSERT (url-name p994 "u1" "aidi=994"))
(ASSERT (BrainRegion p233))
(ASSERT (= (name p233) "Supraoptic nucleus"))
(ASSERT (= (abbreviation p233) "SO"))
(ASSERT (/PART/PROPER-PART-OF p233 p227))
(ASSERT (url-name p233 "u1" "aidi=233"))
(ASSERT (BrainRegion p1697))
(ASSERT (= (name p1697) "Supraoptic nucleus proper"))
(ASSERT (= (abbreviation p1697) "SO_p"))
(ASSERT (/PART/PROPER-PART-OF p1697 p233))
(ASSERT (url-name p1697 "u1" "aidi=1697"))
(ASSERT (BrainRegion p235))
(ASSERT (= (name p235) "Supraoptic nucleus, accessory supraoptic group"))
(ASSERT (= (abbreviation p235) "ASO"))
(ASSERT (/PART/PROPER-PART-OF p235 p233))
(ASSERT (url-name p235 "u1" "aidi=235"))
(ASSERT (BrainRegion p236))
(ASSERT (= (name p236) "Supraoptic nucleus, accessory supraoptic group, nucleus circularis"))
(ASSERT (= (abbreviation p236) "NC"))
(ASSERT (/PART/PROPER-PART-OF p236 p235))
(ASSERT (url-name p236 "u1" "aidi=236"))
(ASSERT (BrainRegion p234))
(ASSERT (= (name p234) "Supraoptic nucleus, retrochiasmatic part"))
(ASSERT (= (abbreviation p234) "SOr"))
(ASSERT (/PART/PROPER-PART-OF p234 p233))
(ASSERT (url-name p234 "u1" "aidi=234"))
(ASSERT (BrainRegion p604))
(ASSERT (= (name p604) "Supratrigeminal nucleus"))
(ASSERT (= (abbreviation p604) "SUT"))
(ASSERT (/PART/PROPER-PART-OF p604 p588))
(ASSERT (url-name p604 "u1" "aidi=604"))
(ASSERT (BrainRegion p656))
(ASSERT (= (name p656) "Taenia tecta"))
(ASSERT (= (abbreviation p656) "TT"))
(ASSERT (/PART/PROPER-PART-OF p656 p30))
(ASSERT (url-name p656 "u1" "aidi=656"))
(ASSERT (BrainRegion p657))
(ASSERT (= (name p657) "Taenia tecta dorsal part"))
(ASSERT (= (abbreviation p657) "TTd"))
(ASSERT (/PART/PROPER-PART-OF p657 p656))
(ASSERT (url-name p657 "u1" "aidi=657"))
(ASSERT (BrainRegion p658))
(ASSERT (= (name p658) "Taenia tecta dorsal part layer 1"))
(ASSERT (= (abbreviation p658) "TTd1"))
(ASSERT (/PART/PROPER-PART-OF p658 p657))
(ASSERT (url-name p658 "u1" "aidi=658"))
(ASSERT (BrainRegion p659))
(ASSERT (= (name p659) "Taenia tecta dorsal part layer 2"))
(ASSERT (= (abbreviation p659) "TTd2"))
(ASSERT (/PART/PROPER-PART-OF p659 p657))
(ASSERT (url-name p659 "u1" "aidi=659"))
(ASSERT (BrainRegion p660))
(ASSERT (= (name p660) "Taenia tecta dorsal part layer 3"))
(ASSERT (= (abbreviation p660) "TTd3"))
(ASSERT (/PART/PROPER-PART-OF p660 p657))
(ASSERT (url-name p660 "u1" "aidi=660"))
(ASSERT (BrainRegion p661))
(ASSERT (= (name p661) "Taenia tecta dorsal part layer 4"))
(ASSERT (= (abbreviation p661) "TTd4"))
(ASSERT (/PART/PROPER-PART-OF p661 p657))
(ASSERT (url-name p661 "u1" "aidi=661"))
(ASSERT (BrainRegion p662))
(ASSERT (= (name p662) "Taenia tecta ventral part"))
(ASSERT (= (abbreviation p662) "TTv"))
(ASSERT (/PART/PROPER-PART-OF p662 p656))
(ASSERT (url-name p662 "u1" "aidi=662"))
(ASSERT (BrainRegion p663))
(ASSERT (= (name p663) "Taenia tecta ventral part layer1"))
(ASSERT (= (abbreviation p663) "TTv1"))
(ASSERT (/PART/PROPER-PART-OF p663 p662))
(ASSERT (url-name p663 "u1" "aidi=663"))
(ASSERT (BrainRegion p664))
(ASSERT (= (name p664) "Taenia tecta ventral part layer2"))
(ASSERT (= (abbreviation p664) "TTv2"))
(ASSERT (/PART/PROPER-PART-OF p664 p662))
(ASSERT (url-name p664 "u1" "aidi=664"))
(ASSERT (BrainRegion p665))
(ASSERT (= (name p665) "Taenia tecta ventral part layer3"))
(ASSERT (= (abbreviation p665) "TTv3"))
(ASSERT (/PART/PROPER-PART-OF p665 p662))
(ASSERT (url-name p665 "u1" "aidi=665"))
(ASSERT (BrainRegion p900))
(ASSERT (= (name p900) "Techtothalamic pathway"))
(ASSERT (= (abbreviation p900) "ttp"))
(ASSERT (/PART/PROPER-PART-OF p900 p893))
(ASSERT (url-name p900 "u1" "aidi=900"))
(ASSERT (= (name p977) "Tectospinal pathway"))
(ASSERT (= (abbreviation p977) "tsp"))
(ASSERT (/PART/PROPER-PART-OF p977 p969))
(ASSERT (url-name p977 "u1" "aidi=977"))
(ASSERT (BrainRegion p851))
(ASSERT (= (name p851) "Tegmental reticular nucleus"))
(ASSERT (= (abbreviation p851) "TRN"))
(ASSERT (/PART/PROPER-PART-OF p851 p850))
(ASSERT (url-name p851 "u1" "aidi=851"))
(ASSERT (BrainRegion p887))
(ASSERT (= (name p887) "Terminal nerve"))
(ASSERT (= (abbreviation p887) "tn"))
(ASSERT (/PART/PROPER-PART-OF p887 p886))
(ASSERT (url-name p887 "u1" "aidi=887"))
(ASSERT (BrainRegion p181))
(ASSERT (= (name p181) "Thalamic peduncles"))
(ASSERT (= (abbreviation p181) "tp"))
(ASSERT (/PART/PROPER-PART-OF p181 p178))
(ASSERT (url-name p181 "u1" "aidi=181"))
(ASSERT (= (name p53) "Thalamus"))
(ASSERT (= (abbreviation p53) "TH"))
(ASSERT (/PART/PROPER-PART-OF p53 p25))
(ASSERT (url-name p53 "u1" "aidi=53"))
(ASSERT (BrainRegion p165))
(ASSERT (= (name p165) "Third ventricle"))
(ASSERT (= (abbreviation p165) "V3"))
(ASSERT (/PART/PROPER-PART-OF p165 p20))
(ASSERT (url-name p165 "u1" "aidi=165"))
(ASSERT (BrainRegion p168))
(ASSERT (= (name p168) "Third ventricle mamillary recess"))
(ASSERT (= (abbreviation p168) "V3m"))
(ASSERT (/PART/PROPER-PART-OF p168 p165))
(ASSERT (url-name p168 "u1" "aidi=168"))
(ASSERT (BrainRegion p167))
(ASSERT (= (name p167) "Third ventricle periventricular recess"))
(ASSERT (= (abbreviation p167) "V3r"))
(ASSERT (/PART/PROPER-PART-OF p167 p165))
(ASSERT (url-name p167 "u1" "aidi=167"))
(ASSERT (BrainRegion p166))
(ASSERT (= (name p166) "Third ventricle preoptic recess"))
(ASSERT (= (abbreviation p166) "V3p"))
(ASSERT (/PART/PROPER-PART-OF p166 p165))
(ASSERT (url-name p166 "u1" "aidi=166"))
(ASSERT (BrainRegion p921))
(ASSERT (= (name p921) "Trapezoid body"))
(ASSERT (= (abbreviation p921) "tb"))
(ASSERT (/PART/PROPER-PART-OF p921 p920))
(ASSERT (url-name p921 "u1" "aidi=921"))
(ASSERT (BrainRegion p412))
(ASSERT (= (name p412) "Triangular nucleus of the septum"))
(ASSERT (= (abbreviation p412) "TRS"))
(ASSERT (/PART/PROPER-PART-OF p412 p406))
(ASSERT (url-name p412 "u1" "aidi=412"))
(ASSERT (BrainRegion p439))
(ASSERT (= (name p439) "Trigeminal ganglion"))
(ASSERT (= (abbreviation p439) "GV"))
(ASSERT (/PART/PROPER-PART-OF p439 p438))
(ASSERT (url-name p439 "u1" "aidi=439"))
(ASSERT (= (name p909) "Trigeminal nerve"))
(ASSERT (= (abbreviation p909) "Vn"))
(ASSERT (/PART/PROPER-PART-OF p909 p886))
(ASSERT (url-name p909 "u1" "aidi=909"))
(ASSERT (BrainRegion p967))
(ASSERT (= (name p967) "Trigeminocerebellar tract"))
(ASSERT (= (abbreviation p967) "tct"))
(ASSERT (/PART/PROPER-PART-OF p967 p960))
(ASSERT (url-name p967 "u1" "aidi=967"))
(ASSERT (= (name p905) "Trochlear nerve"))
(ASSERT (= (abbreviation p905) "IVn"))
(ASSERT (/PART/PROPER-PART-OF p905 p886))
(ASSERT (url-name p905 "u1" "aidi=905"))
(ASSERT (BrainRegion p907))
(ASSERT (= (name p907) "Trochlear nerve proper"))
(ASSERT (= (abbreviation p907) "IVn_p"))
(ASSERT (/PART/PROPER-PART-OF p907 p905))
(ASSERT (url-name p907 "u1" "aidi=907"))
(ASSERT (BrainRegion p523))
(ASSERT (= (name p523) "Trochlear nucleus"))
(ASSERT (= (abbreviation p523) "IV"))
(ASSERT (/PART/PROPER-PART-OF p523 p519))
(ASSERT (url-name p523 "u1" "aidi=523"))
(ASSERT (BrainRegion p300))
(ASSERT (= (name p300) "Tuberal area of the hypothalamus"))
(ASSERT (= (abbreviation p300) "TUA"))
(ASSERT (/PART/PROPER-PART-OF p300 p279))
(ASSERT (url-name p300 "u1" "aidi=300"))
(ASSERT (BrainRegion p322))
(ASSERT (= (name p322) "Tuberal nucleus"))
(ASSERT (= (abbreviation p322) "TU"))
(ASSERT (/PART/PROPER-PART-OF p322 p321))
(ASSERT (url-name p322 "u1" "aidi=322"))
(ASSERT (BrainRegion p308))
(ASSERT (= (name p308) "Tuberomammillary nucleus"))
(ASSERT (= (abbreviation p308) "TM"))
(ASSERT (/PART/PROPER-PART-OF p308 p307))
(ASSERT (url-name p308 "u1" "aidi=308"))
(ASSERT (BrainRegion p309))
(ASSERT (= (name p309) "Tuberomammillary nucleus dorsal part"))
(ASSERT (= (abbreviation p309) "TMd"))
(ASSERT (/PART/PROPER-PART-OF p309 p308))
(ASSERT (url-name p309 "u1" "aidi=309"))
(ASSERT (BrainRegion p310))
(ASSERT (= (name p310) "Tuberomammillary nucleus ventral part"))
(ASSERT (= (abbreviation p310) "TMv"))
(ASSERT (/PART/PROPER-PART-OF p310 p308))
(ASSERT (url-name p310 "u1" "aidi=310"))
(ASSERT (BrainRegion p957))
(ASSERT (= (name p957) "Uncinate fascicle"))
(ASSERT (= (abbreviation p957) "uf"))
(ASSERT (/PART/PROPER-PART-OF p957 p955))
(ASSERT (url-name p957 "u1" "aidi=957"))
(ASSERT (BrainRegion p811))
(ASSERT (= (name p811) "Uvula (IX)"))
(ASSERT (= (abbreviation p811) "UVU"))
(ASSERT (/PART/PROPER-PART-OF p811 p790))
(ASSERT (url-name p811 "u1" "aidi=811"))
(ASSERT (BrainRegion p812))
(ASSERT (= (name p812) "Uvula (IX) sublobule ab"))
(ASSERT (= (abbreviation p812) "UVUab"))
(ASSERT (/PART/PROPER-PART-OF p812 p811))
(ASSERT (url-name p812 "u1" "aidi=812"))
(ASSERT (BrainRegion p813))
(ASSERT (= (name p813) "Uvula (IX) sublobule c"))
(ASSERT (= (abbreviation p813) "UVUb"))
(ASSERT (/PART/PROPER-PART-OF p813 p811))
(ASSERT (url-name p813 "u1" "aidi=813"))
(ASSERT (= (name p928) "Vagus nerve"))
(ASSERT (= (abbreviation p928) "Xn"))
(ASSERT (/PART/PROPER-PART-OF p928 p886))
(ASSERT (url-name p928 "u1" "aidi=928"))
(ASSERT (BrainRegion p228))
(ASSERT (= (name p228) "Vascular organ of the lamina terminalis"))
(ASSERT (= (abbreviation p228) "OV"))
(ASSERT (/PART/PROPER-PART-OF p228 p227))
(ASSERT (url-name p228 "u1" "aidi=228"))
(ASSERT (BrainRegion p98))
(ASSERT (= (name p98) "Ventral anterior-lateral complex of the thalamus"))
(ASSERT (= (abbreviation p98) "VAL"))
(ASSERT (BrainRegion p97))
(ASSERT (/PART/PROPER-PART-OF p98 p97))
(ASSERT (url-name p98 "u1" "aidi=98"))
(ASSERT (BrainRegion p637))
(ASSERT (= (name p637) "Ventral auditory areas"))
(ASSERT (= (abbreviation p637) "AUDv"))
(ASSERT (/PART/PROPER-PART-OF p637 p634))
(ASSERT (url-name p637 "u1" "aidi=637"))
(ASSERT (BrainRegion p462))
(ASSERT (= (name p462) "Ventral coclear nucleus"))
(ASSERT (= (abbreviation p462) "VCO"))
(ASSERT (/PART/PROPER-PART-OF p462 p460))
(ASSERT (url-name p462 "u1" "aidi=462"))
(ASSERT (BrainRegion p463))
(ASSERT (= (name p463) "Ventral coclear nucleus anterior part"))
(ASSERT (= (abbreviation p463) "VCOa"))
(ASSERT (/PART/PROPER-PART-OF p463 p462))
(ASSERT (url-name p463 "u1" "aidi=463"))
(ASSERT (BrainRegion p464))
(ASSERT (= (name p464) "Ventral coclear nucleus posterior part"))
(ASSERT (= (abbreviation p464) "VCOp"))
(ASSERT (/PART/PROPER-PART-OF p464 p462))
(ASSERT (url-name p464 "u1" "aidi=464"))
(ASSERT (BrainRegion p936))
(ASSERT (= (name p936) "Ventral commissure of the spinal cord"))
(ASSERT (= (abbreviation p936) "vc"))
(ASSERT (/PART/PROPER-PART-OF p936 p886))
(ASSERT (url-name p936 "u1" "aidi=936"))
(ASSERT (= (name p97) "Ventral group of the dorsal thalamus"))
(ASSERT (= (abbreviation p97) "VENT"))
(ASSERT (/PART/PROPER-PART-OF p97 p54))
(ASSERT (url-name p97 "u1" "aidi=97"))
(ASSERT (BrainRegion p159))
(ASSERT (= (name p159) "Ventral hippocampal commissure"))
(ASSERT (= (abbreviation p159) "vhc"))
(ASSERT (/PART/PROPER-PART-OF p159 p156))
(ASSERT (url-name p159 "u1" "aidi=159"))
(ASSERT (= (name p627) "Ventral horn of the spinal cord"))
(ASSERT (= (abbreviation p627) "VH"))
(ASSERT (/PART/PROPER-PART-OF p627 p21))
(ASSERT (url-name p627 "u1" "aidi=627"))
(ASSERT (BrainRegion p99))
(ASSERT (= (name p99) "Ventral medial nucleus of the thalamus"))
(ASSERT (= (abbreviation p99) "VM"))
(ASSERT (/PART/PROPER-PART-OF p99 p97))
(ASSERT (url-name p99 "u1" "aidi=99"))
(ASSERT (BrainRegion p344))
(ASSERT (= (name p344) "Ventral part of the lateral geniculate complex"))
(ASSERT (= (abbreviation p344) "LGv"))
(ASSERT (/PART/PROPER-PART-OF p344 p342))
(ASSERT (url-name p344 "u1" "aidi=344"))
(ASSERT (BrainRegion p345))
(ASSERT (= (name p345) "Ventral part of the lateral geniculate complex lateral zone"))
(ASSERT (= (abbreviation p345) "LGvl"))
(ASSERT (/PART/PROPER-PART-OF p345 p344))
(ASSERT (url-name p345 "u1" "aidi=345"))
(ASSERT (BrainRegion p346))
(ASSERT (= (name p346) "Ventral part of the lateral geniculate complex medial zone"))
(ASSERT (= (abbreviation p346) "LGvm"))
(ASSERT (/PART/PROPER-PART-OF p346 p344))
(ASSERT (url-name p346 "u1" "aidi=346"))
(ASSERT (BrainRegion p100))
(ASSERT (= (name p100) "Ventral posterior complex of the thalamus"))
(ASSERT (= (abbreviation p100) "VP"))
(ASSERT (/PART/PROPER-PART-OF p100 p97))
(ASSERT (url-name p100 "u1" "aidi=100"))
(ASSERT (BrainRegion p324))
(ASSERT (= (name p324) "Ventral posterolateral nucleus of the thalamus"))
(ASSERT (= (abbreviation p324) "VPL"))
(ASSERT (/PART/PROPER-PART-OF p324 p100))
(ASSERT (url-name p324 "u1" "aidi=324"))
(ASSERT (BrainRegion p325))
(ASSERT (= (name p325) "Ventral posterolateral nucleus of the thalamus parvicellular part"))
(ASSERT (= (abbreviation p325) "VPLpc"))
(ASSERT (/PART/PROPER-PART-OF p325 p324))
(ASSERT (url-name p325 "u1" "aidi=325"))
(ASSERT (BrainRegion p326))
(ASSERT (= (name p326) "Ventral posteromedial nucleus of the thalamus"))
(ASSERT (= (abbreviation p326) "VPM"))
(ASSERT (/PART/PROPER-PART-OF p326 p100))
(ASSERT (url-name p326 "u1" "aidi=326"))
(ASSERT (BrainRegion p327))
(ASSERT (= (name p327) "Ventral posteromedial nucleus of the thalamus parvicellular part"))
(ASSERT (= (abbreviation p327) "VPMpc"))
(ASSERT (/PART/PROPER-PART-OF p327 p326))
(ASSERT (url-name p327 "u1" "aidi=327"))
(ASSERT (BrainRegion p306))
(ASSERT (= (name p306) "Ventral premammillary nucleus"))
(ASSERT (= (abbreviation p306) "PMv"))
(ASSERT (/PART/PROPER-PART-OF p306 p300))
(ASSERT (url-name p306 "u1" "aidi=306"))
(ASSERT (BrainRegion p932))
(ASSERT (= (name p932) "Ventral roots"))
(ASSERT (= (abbreviation p932) "vrt"))
(ASSERT (/PART/PROPER-PART-OF p932 p886))
(ASSERT (url-name p932 "u1" "aidi=932"))
(ASSERT (BrainRegion p958))
(ASSERT (= (name p958) "Ventral spinocerebellar tract"))
(ASSERT (= (abbreviation p958) "sctv"))
(ASSERT (/PART/PROPER-PART-OF p958 p955))
(ASSERT (url-name p958 "u1" "aidi=958"))
(ASSERT (BrainRegion p944))
(ASSERT (= (name p944) "Ventral spinothalamic tract"))
(ASSERT (= (abbreviation p944) "sttv"))
(ASSERT (/PART/PROPER-PART-OF p944 p942))
(ASSERT (url-name p944 "u1" "aidi=944"))
(ASSERT (BrainRegion p535))
(ASSERT (= (name p535) "Ventral tegmental area"))
(ASSERT (= (abbreviation p535) "VTA"))
(ASSERT (/PART/PROPER-PART-OF p535 p531))
(ASSERT (url-name p535 "u1" "aidi=535"))
(ASSERT (BrainRegion p982))
(ASSERT (= (name p982) "Ventral tegmental decussation"))
(ASSERT (= (abbreviation p982) "vtd"))
(ASSERT (/PART/PROPER-PART-OF p982 p981))
(ASSERT (url-name p982 "u1" "aidi=982"))
(ASSERT (BrainRegion p552))
(ASSERT (= (name p552) "Ventral tegmental nucleus"))
(ASSERT (= (abbreviation p552) "VTN"))
(ASSERT (/PART/PROPER-PART-OF p552 p538))
(ASSERT (url-name p552 "u1" "aidi=552"))
(ASSERT (BrainRegion p774))
(ASSERT (= (name p774) "Ventral temporal association areas"))
(ASSERT (= (abbreviation p774) "TEv"))
(ASSERT (/PART/PROPER-PART-OF p774 p29))
(ASSERT (url-name p774 "u1" "aidi=774"))
(ASSERT (= (name p340) "Ventral thalamus"))
(ASSERT (= (abbreviation p340) "VNT"))
(ASSERT (/PART/PROPER-PART-OF p340 p53))
(ASSERT (url-name p340 "u1" "aidi=340"))
(ASSERT (BrainRegion p301))
(ASSERT (= (name p301) "Ventromedial nucleus of the hypothalamus"))
(ASSERT (= (abbreviation p301) "VMH"))
(ASSERT (/PART/PROPER-PART-OF p301 p300))
(ASSERT (url-name p301 "u1" "aidi=301"))
(ASSERT (BrainRegion p302))
(ASSERT (= (name p302) "Ventromedial nucleus of the hypothalamus anterior part"))
(ASSERT (= (abbreviation p302) "VMHa"))
(ASSERT (/PART/PROPER-PART-OF p302 p301))
(ASSERT (url-name p302 "u1" "aidi=302"))
(ASSERT (BrainRegion p304))
(ASSERT (= (name p304) "Ventromedial nucleus of the hypothalamus central part"))
(ASSERT (= (abbreviation p304) "VMHc"))
(ASSERT (/PART/PROPER-PART-OF p304 p301))
(ASSERT (url-name p304 "u1" "aidi=304"))
(ASSERT (BrainRegion p303))
(ASSERT (= (name p303) "Ventromedial nucleus of the hypothalamus dorsomedial part"))
(ASSERT (= (abbreviation p303) "VMHdm"))
(ASSERT (/PART/PROPER-PART-OF p303 p301))
(ASSERT (url-name p303 "u1" "aidi=303"))
(ASSERT (BrainRegion p305))
(ASSERT (= (name p305) "Ventromedial nucleus of the hypothalamus ventrolateral part"))
(ASSERT (= (abbreviation p305) "VMHvl"))
(ASSERT (/PART/PROPER-PART-OF p305 p301))
(ASSERT (url-name p305 "u1" "aidi=305"))
(ASSERT (= (name p790) "Vermal regions"))
(ASSERT (= (abbreviation p790) "VERM"))
(ASSERT (/PART/PROPER-PART-OF p790 p789))
(ASSERT (url-name p790 "u1" "aidi=790"))
(ASSERT (BrainRegion p919))
(ASSERT (= (name p919) "Vestibular nerve"))
(ASSERT (= (abbreviation p919) "vVIIIn"))
(ASSERT (/PART/PROPER-PART-OF p919 p917))
(ASSERT (url-name p919 "u1" "aidi=919"))
(ASSERT (= (name p481) "Vestibular nuclei"))
(ASSERT (= (abbreviation p481) "VNC"))
(ASSERT (/PART/PROPER-PART-OF p481 p480))
(ASSERT (url-name p481 "u1" "aidi=481"))
(ASSERT (= (name p917) "Vestibulocochlear nerve"))
(ASSERT (= (abbreviation p917) "VIIIn"))
(ASSERT (/PART/PROPER-PART-OF p917 p886))
(ASSERT (url-name p917 "u1" "aidi=917"))
(ASSERT (BrainRegion p988))
(ASSERT (= (name p988) "Vestibulospinal pathway"))
(ASSERT (= (abbreviation p988) "vsp"))
(ASSERT (/PART/PROPER-PART-OF p988 p969))
(ASSERT (url-name p988 "u1" "aidi=988"))
(ASSERT (BrainRegion p690))
(ASSERT (= (name p690) "Visceral area"))
(ASSERT (= (abbreviation p690) "VISC"))
(ASSERT (/PART/PROPER-PART-OF p690 p29))
(ASSERT (url-name p690 "u1" "aidi=690"))
(ASSERT (= (name p691) "Visual areas"))
(ASSERT (= (abbreviation p691) "VIS"))
(ASSERT (/PART/PROPER-PART-OF p691 p29))
(ASSERT (url-name p691 "u1" "aidi=691"))
(ASSERT (= (name p889) "Vomeronasal nerve"))
(ASSERT (= (abbreviation p889) "von"))
(ASSERT (/PART/PROPER-PART-OF p889 p886))
(ASSERT (url-name p889 "u1" "aidi=889"))
(ASSERT (= (name p347) "Zona incerta"))
(ASSERT (= (abbreviation p347) "ZI"))
(ASSERT (/PART/PROPER-PART-OF p347 p340))
(ASSERT (url-name p347 "u1" "aidi=347"))
(ASSERT (BrainRegion p348))
(ASSERT (= (name p348) "Zona incerta dopaminergic group"))
(ASSERT (= (abbreviation p348) "ZIda"))
(ASSERT (/PART/PROPER-PART-OF p348 p347))
(ASSERT (url-name p348 "u1" "aidi=348"))
(ASSERT (BrainRegion p350))
(ASSERT (= (name p350) "Zona incerta proper"))
(ASSERT (= (abbreviation p350) "ZI"))
(ASSERT (/PART/PROPER-PART-OF p350 p347))
(ASSERT (url-name p350 "u1" "aidi=350"))

;; Materialize the inverse relation:
(ASSERT-FROM-QUERY (RETRIEVE ALL (?name ?region) (abbreviation ?region ?name))
		   :RELATION brain-region-for)
